# Supplementary material for: Saikosaponin A alleviates depressive-like behavior induced by reserpine in mice by regulating gut microflora and inflammatory responses
Source: PLoS One. 2025 Feb 10;20(2):e0311207. doi: 10.1371/journal.pone.0311207 (PMC11809902; doi:10.1371/journal.pone.0311207)
Supplement: S1 Data — (ZIP) [file pone.0311207.s001.zip]

Archive with 58 entries (58 files):
- ZTPSN23JC885-DZ3_R2.fq
- ZTPSN23JC886-DZ4_R1.fq
- ZTPSN23JC886-DZ4_R2.fq
- ZTPSN23JC887-DZ5_R1.fq
- ZTPSN23JC887-DZ5_R2.fq
- CG FJB-1  200.jpg
- CG FJB-1-1  200.jpg
- HE CG.jpg
- HE RSP.tif
- HE RSP+SSA.tif
- HE SSA.tif
- ROS CG .tif
- ROS RSP.tif
- ROS RSP+SSA.tif
- ROS SSA.tif
- RSP FJB-1 200.jpg
- RSP FJB-1-1 200.jpg
- RSP+SSA  FJB-1 200 .jpg
- RSP+SSA  FJB-1-1 200 .jpg
- SSA FJB-1-1 200  .jpg
- SSA FJB-1200  (1).jpg
- Supplement-figure6 C (WB).tif
- WB.tif
- ZTPSN23JC868-CG1_R1.fq
- ZTPSN23JC868-CG1_R2.fq
- ZTPSN23JC869-CG2_R1.fq
- ZTPSN23JC869-CG2_R2.fq
- ZTPSN23JC870-CG3_R1.fq
- ZTPSN23JC870-CG3_R2.fq
- ZTPSN23JC871-CG4_R1.fq
- ZTPSN23JC871-CG4_R2.fq
- ZTPSN23JC872-CG5_R1.fq
- ZTPSN23JC872-CG5_R2.fq
- ZTPSN23JC873-ZM1_R1.fq
- ZTPSN23JC873-ZM1_R2.fq
- ZTPSN23JC874-ZM2_R1.fq
- ZTPSN23JC874-ZM2_R2.fq
- ZTPSN23JC875-ZM3_R1.fq
- ZTPSN23JC875-ZM3_R2.fq
- ZTPSN23JC876-ZM4_R1.fq
- ZTPSN23JC876-ZM4_R2.fq
- ZTPSN23JC877-ZM5_R1.fq
- ZTPSN23JC877-ZM5_R2.fq
- ZTPSN23JC878-ZL1_R1.fq
- ZTPSN23JC878-ZL1_R2.fq
- ZTPSN23JC879-ZL2_R1.fq
- ZTPSN23JC879-ZL2_R2.fq
- ZTPSN23JC880-ZL3_R1.fq
- ZTPSN23JC880-ZL3_R2.fq
- ZTPSN23JC881-ZL4_R1.fq
- ZTPSN23JC881-ZL4_R2.fq
- ZTPSN23JC882-ZL5_R1.fq
- ZTPSN23JC882-ZL5_R2.fq
- ZTPSN23JC883-DZ1_R1.fq
- ZTPSN23JC883-DZ1_R2.fq
- ZTPSN23JC884-DZ2_R1.fq
- ZTPSN23JC884-DZ2_R2.fq
- ZTPSN23JC885-DZ3_R1.fq
