# Supplementary material for: Saikosaponin A alleviates depressive-like behavior induced by reserpine in mice by regulating gut microflora and inflammatory responses
Source: PLoS One. 2025 Feb 10;20(2):e0311207. doi: 10.1371/journal.pone.0311207 (PMC11809902; doi:10.1371/journal.pone.0311207)
Supplement: S1 Data — (ZIP) [file pone.0311207.s001.zip › ZTPSN23JC874-ZM2_R2.fq]

@A01757:155:HFTYTDRX3:1:2101:14425:1141 2:N:0:CCTACCTA
GGACTACCAGGGTTTCTAATCCTGTTCGCTACCCATGCTTTCGAGCCTCAGCGTCAGTTGCAGACCAGAGAGCCGCCTTCGCCACTGGTGTTCTTCCATATATCTACGCATTCCACCGCTACACATGGAGTTCCACTCTCCTCTTCTGCACTCAAGTTCAACAGTTTCTGATGCAATTCTCCGGTTGAGCCGAAGGCTTTCACATCAGACTTATTGAACCGCCTGCACTCGCTTTACGCCCAATAAATCCG
+
FFFFFFFFFFFFFFFFFFFFFFFF:FFFFFFFFFFFFFFFFFFFFFFFFFFFFFFFFFFFFFFFFFFFFFFFFFFFFFFFFFFFFFFFFFFFFFFFFFFFFFFFFFFFFFFFFFFFFFFFFFFFFFFFFFFFFFFF:FFFFFFFFFFFFFFFFFFFFFFFFFFFFFF:FFFFFFFF:FFFFFFFFFFFFFFFFFFFFFFFFFFFFF:FFFFFFFFFFFF::FFFFFFFFFFFFFFFFFFFFFFFFFFFFFF
@A01757:155:HFTYTDRX3:1:2101:7410:1172 2:N:0:CCTACCTA
GGACTACCCGGGTATCTAATCCTATTTGCTCCCCACGCTTTCGGGACTGAGCGTCAGTTGCAGGCCAGATCGTCGCCTTCGCCACTGGTGTTCCTCCATATATCTACGCATTTCACCGCTACACATGGAATTCCACGATCCTCTCCTGCACTCTAGCTGCCCGGTTTCTATGGCTTACTGAAGTTAAGCTTCAGTCTTTCACCACAGACCTTTGCTGCCGCCTGCTCCCTCTTTACGCCCAATAATTCCGG
+
FFFFFFFFFFFFFFFFFFFFFFFFFFFFFFFFFFFFFFFFFFFFFFFFFFFFFFFFFFFFFFFFFFFFFFFFFFFFFFFFFFFFFFFFFFFFFFFFFFFFF,FFFFFFFFFFFFFFFFFFFFFFFFFFFFFFFFFFFF:FFFFFFFFFFFFFFF:FFFFFFFFFFFFFF:FFFFFFFFFFFFFFFFFFFFFFFFFFF:FFFFF:F:FFFFFFF:FFFFFFFFFFFFFFFFFF:FFFFFFFFFFFFFFFFFF
@A01757:155:HFTYTDRX3:1:2101:30011:1204 2:N:0:CCTACCTA
GGACTACACGGGTATCTAATCCTGTTCGATACCCACGCTTTCGTGCTTCAGCGTCAGTTGGGCGCCGGTATGCTGCCTTCGCAATCGGAGTTCTGCGTGATATCTATGCATTTCACCGCTACACCACGCATTCCGCATACTTCTCGCCCACTCAAGAACGCCAGTTTCAACGGCGGAGCGAGGTTGAGCCCCGCGATTTTACCGCTGACTTGGCATTCCGCCTACGCACCCTTTAAACCCAATAAATCCGG
+
FFFFFFFFFFFFFFFFFFFFFFFFFFFFFFFFFFFFFFFFFFFFFFF:FFFFFFFFFFFFFFFFFFFFFFFFFFFFFFFFFFFFFFFFFFFFFFFFFFFFFFFFF:FFFFFFFFFFFFFFFFFFFFFFFFFFFFFFFFFFFFFFFFFFFFFFFFFFFFFFFFFFFFFFFFFFFFFFFFFFFFFFFFFFFFFFFFFF:FFF:FFFFFF,FFFF,FFFFFFFFFF,FFFFF,FFFF:FFFFF::FFFFFFFFF
@A01757:155:HFTYTDRX3:1:2101:25066:1344 2:N:0:CCTACCTA
GGACTACACGGGTTTCTAATCCTGTTTGCTACCCACGCTTTCGAACCTCAGCGTCAGTTACAGACCAGAGAGCCGCTTTCGCCACTGGTGTTCTTCCATATATCTACGCATTTCACCGCTACACATGGAGTTCCACTCTCCTCTTCTGCACTCAAGTCTCCCAGTTTCCAATGCACTACTCCGGTTAAGCCGAAGGCTTTCACATCAGACTTAAAAGACCGCCTGCGTTCCCTTTACGCCCAATAAATCCG
+
FF:FFFFFFFFFFFFFFFFFFFFFFFFFFFFFFFFFFFFFFFFFFFFFFFFFFFFFFFFFFFFFFF,FFFFFFFFFFFFFFFFFF:FFFFFFFFFFFFFFFFFFFFFFFFFFFFFFFFFFFFFFFFFFFFFFFFFFFFFFFFFFFFFFFFFFFFFFFFFFFFFFFFFFFFFFFFFFFFFFFFFFFFFFFFFFF:FFFFFFFFFFFFFFFFFFFFFFFFF,FFFFFFFFF::FFFFFFFFFFFFFFFFFFFF
@A01757:155:HFTYTDRX3:1:2101:25617:1454 2:N:0:CCTACCTA
GGACTACACGGGTTTCTAATCCTGTTTGCTACCCACGCTTTCGAACCTCAGCGTCAGTTACAGACCAGAGAGCCGCTTTCGCCACTGGTGTTCTTCCATATATCTACGCATTTCACCGCTACACATGGAGTTCCACTCTCCTCTTCTGCACTCAAGTCTCCCAGTTTCCAATGCACTACTCCGGTTAAGCCGAAGGCTTTCACATCAGACTTAAAAGACCGCCTGCGTTCCCTTTACGCCCAATAAATCCG
+
FFFFFFFFFFFFFFFFFFFFFFFFFFFFFFFFFFFFFFFFFFFFFFFFFFFFFFFFFFFFFFFFFFFFFFFFFFFFF:FFFFFFFFFF:FFFFFFFFF:FFFFFFFFFFFFFFFFFFFFFFFFFFFFFFFFFFFFFFFFFFFF,FFFFFFFFFFFFFFFFFFFFFFFFFFFFFFFFFFFFFFFFFFFFFFF:FFFFFFFFFFFFFFFFFFFFFFFFFFFFFFFFFFFFFFFFFFFFFFFFF:FFFF:FFF:
@A01757:155:HFTYTDRX3:1:2101:13521:1517 2:N:0:CCTACCTA
GGACTACCAGGGTTTCTAATCCTGTTCGCTACCCATGCTTTCGAGCCTCAGCGTCAGTTGCAGACCAGAGAGCCGCCTTCGCCACTGGTGTTCTTCCATATATCTACGCATTCCACCGCTACACATGGAGTTCCACTCTCCTCTTCTGCACTCAAGTTCAACAGTTTCTGATGCAATTCTCCGGTTGAGCCGAAGGCTTTCACATCAGACTTATTGAACCGCCTGCACTCGCTTTACGCCCAATAAATCCG
+
FFFFFFFFFFFFFFFFFFFFFFFFFFFFFFFFFFFFFFFFFFFFFFFFFFFFFFFFFFFFFFFFFFFFFFFFFFFFFFFFFFFFFFFFFFFFFFFFFFFFFFFFFFFFFFFFFFFFFFFFFFFFFFFFFFFFFFFFFFFFFFFFFFFFFFFFFFFFFFFFFFFFFFFFFF:FFFFFFFFFFFFFFFFFFFFFFFFFFFFFFFFFFFFFFFFFFF:FFF:FFFFFFFFFFFFFFFFFFFFFFF,FFFFFFFF
@A01757:155:HFTYTDRX3:1:2101:21974:1532 2:N:0:CCTACCTA
GGACTACTAGGGTATCTAATCCTGTTCGCTACCCATGCTTTCGAGCCTCAGCGTCAGTTGCAGACCAGACAGCCGCCTTCGCCACTGGTGTTCTTCCATATATCTACGCATTCCACCGCTACACATGGAGTTCCACTGTCCTCTTCTGCACTCAAGTCGCCCGGTTTCCGATGCACTTCTTCGGTTAAGCCGAAGGCTTTCACATCAGACCTAAGCAACCGCCTGCGCTCGCTTTACGCCCAATAAATCCG
+
FFFFFFFFFFFFFFFFFFFFFFFFFFFFFFFFFFFFFFFFFFFFFFFFFFFFFFFFFFFFFFFFFFFFFFFFFFFFFFFFFFFFFFFFFFFFFF:FFFFFFFFFFFFFFFFFFFFFFFFFFFFFFFFFFFFFFFFFFFFFFFFFFFFFFFFFFFFFFFFF:FFFFFFF:FFFFFFF:FFFFFFFFFFFF,FFFFFFFFFFFFFFF,:FFFFFFFFFFFFFFFFFFFFFFFFFFFFFFFFFFFFFFFFFFFF
@A01757:155:HFTYTDRX3:1:2101:11677:1548 2:N:0:CCTACCTA
GGACTACACGGGTTTCTAATCCTGTTTGCTACCCACGCTTTCGAACCTCAGCGTCAGTTACAGACCAGAGAGCCGCTTTCGCCACTGGTGTTCTTCCATATATCTACGCATTTCACCGCTACACATGGAGTTCCACTCTCCTCTTCTGCACTCAAGTCTCCCAGTTTCCAATGCACTACTCCGGTTAAGCCGAAGGCTTTCACATCAGACTTAAAAGACCGCCTGCGTTCCCTTTACGCCCAATAAATCCG
+
FFFFFFFFFFFFFFFFFFFFFFFFFFFFFFFFFFFFFFFFFFFFFFFFFFFFFFFFFFFFFFFFFFFFFFFFFFFFFFFFFFFFFFFFFFFFFFFFFFFFFFFFFFFFFFFFFFFFFFFFFFFFFFFFFFFFFFFFFFFFFFF,FFFFF:FFFFFFFFFFFFFFFFFFFFFFFFFF:F:FFFFFFFFFFFFFFFFFFFFFF:FFFFFFFFFFFFFFFFFFFFFFFFFFFFFFFFFFFFFFFFFF,FFFFFF
@A01757:155:HFTYTDRX3:1:2101:22869:1548 2:N:0:CCTACCTA
GGACTACTCGGGTTTCTAATCCTGTTCGATACCCACGCTTTCGTGCTTCAGCGTCAGTTGGGCGCCGGTATGCTGCCTTCGCAATCGGAGTTCTGCGTGATATCTATGCATTTCACCGCTACACCACGCATTCCGCATACTTCTCGCCCACTCAAGAACGCCAGTTTCAACGGCGGAGCGAGGTTGAGCCCCGCGATTTTACCGCTGACTTGGCATTCCGCCTACGCACCCTTTAAACCCAATAAATCCGG
+
FFFFFFFFFFFFFFFFFFFFFFFFFFFFFFFFFFFFFFFFFFFFFFFFFFFFFFFFFFFFFFFFFFFFFFFFFFFFFFFFFFFFFFFFFFFFFFFFFFFF:FFFFFFFFFFFFFFFFFFFFFFFFFFFFFFFFFFFFFFFFFFFFFFFFFFFFFFFFFFFFFFFFFFFFFFFFFFFFFFFFFFFFFFF:FFFFFFFFFFFFFFFFFFF:FFFFFFFFF:FFFF:FFFFFFFFFFFFFFFFFFFF,FFFFFF
@A01757:155:HFTYTDRX3:1:2101:5412:1564 2:N:0:CCTACCTA
GGACTACACGGGTATCTAATCCTGTTTGCTCCCCACGCTTTCGAGCCTCAACGTCAGTTACAGTCCAGTAAGCCGCCTTCGCCACTGGTGTTCCTCCTAATATCTACGCATTTCACCGCTACACTAGGAATTCCACTTACCTCTCCTGCACTCCAGCTATACAGTTTCCAAAGCAGTCCGGGGGTTGGGCCCCCGCCTTTCACTTCAGACTTGCATCGCCGTCTACGCTCCCTTTACACCCAATAAATCCG
+
FFFFFFFFFFFFFFFFFFFFFFFFFFFFFFFFFFFFFFFFFFFFFFFFFFFFFFFFFFFFFFFFFFFFFFFFFFFFFFFFFFFFFFFFFFFFFFFFFFFFFFFFFFFFFFFFFFFFFFFFFFFFF,FFFFFFFFFFFFFFFFFFFFFFFFFFFFFFFFFFFFFFFFF:FFFFFFFFFFFFFFFFFFFFFFFFFFFFFFFFFFFFFFFFFFFFFF:FFFFF:FFFF,FFFFFFFFFFFFF:FFFFF,FF:FF
@A01757:155:HFTYTDRX3:1:2101:6090:1579 2:N:0:CCTACCTA
GGACTACCAGGGTATCTAATCCTGTTCGCTACCCATGCTTTCGAGCCTCAGCGTCAGTTGCAGACCAGACAGCCGCCTTCGCCACTGGTGTTCTTCCATATATCTACGCATTCCACCGCTACACATGGAGTTCCACTGTCCTCTTCTGCACTCAAGTCGCCCGGTTTCCGATGCACTTCTTCGGTTAAGCCGAAGGCTTTCACATCAGACCTAAGCAACCGCCTGCGCTCGCTTTACGCCCAATAAATCCG
+
FFFFFFFFFFFFFFFFFFFFFFFFFFFFFFFFFFFFFFFFFFFFFFFFFFFFFFFFFFFFFFFFFFFFFFFFFFFFFFFFFFFFFFFFFFFFFFFFFFFFFFFFFFFFFFFFFFFFFFFFFFFFFFFFFFFFFFFFFFFFFFFFFFFFFFFFFFFFFFFFFFFFFFFFFFFFFFFFFFFFFFFFFFFFFFFFFFFFFFFFFFFFF:FFFFFFFFFFFFFFFFFFFFFFFFFFFF:FFFFFFFFFFFFFFFF
@A01757:155:HFTYTDRX3:1:2101:27416:1595 2:N:0:CCTACCTA
GGACTACTCGGGTTTCTAATCCTGTTTGCTACCCACGCTTTCGAACCTCAGCGTCAGTTACAGACCAGAGAGCCGCTTTCGCCACTGGTGTTCTTCCATATATCTACGCATTTCACCGCTACACATGGAGTTCCACTCTCCTCTTCTGCACTCAAGTCTCCCAGTTTCCAATGCACTACTCCGGTTAAGCCGAAGGCTTTCACATCAGACTTAAAAAACCGCCTGCGTTCCCTTTACGCCCAATAAATCCG
+
FFFFFFFFFFFFF:FFFFFFFFFFFFFFFFFFFFFFFFFFFFFFFFFFFFFFFFFFFFFFFFFFFFFFFFFFFFFFFFFFFFFFFFFF:FFF::FFFFFFFFFFFFFFFFF:FFFFFFFF:FFF:FFFFFFFFFFFFFFFFFFFFFFFFFFFFFF,FFFFFFFFFFFFFFFFFFFFFFFFFFFFFFFF:FF:FFFF::FFFFFFFFFFFF,FF:F,,FFFFFFFFFF:FFFFFFFF,FFFF:FFFFFFF,F
@A01757:155:HFTYTDRX3:1:2101:30309:1595 2:N:0:CCTACCTA
GGACTACCAGGGTATCTAATCCTGTTCGCTACCCATGCTTTCGAGCCTCAGCGTCAGTTGCAGACCAGAGAGCCGCCTTCGCCACTGGTGTTCTTCCATATATCTACGCATTCCACCGCTACACATGGAGTTCCACTCTCCTCTTCTGCACTCAAGTTCAACAGTTTCTGATGCAATTCTCCGGTTGAGCCGAAGGCTTTCACATCAGACTTATTGAACCGCCTGCACTCGCTTTACGCCCAATAAATCCG
+
FFFFFFFFFFFFFFFFFFFFFFFFFFFFFFFFFFFFFFFFFFFFFFFFFFFFFFFFFFFFFFFFFFFFFFFFFFFFFFFFFFFFFFFFFFFFFFFFFFFFFFFFFFFFFFFFFFFFFFFFFFFFFFFFFFFFFFFFFFFFFFFFFFFFFFFFFFFFFFFFFFFFFFFFFFFFF:FFFFFFFFFFFFFFFFFFFFFFFFFFFFFFFFFFFFFFFFFFFF:FFFFFFFFF:FFFF:FF,FFFFFFFFFFF:FF
@A01757:155:HFTYTDRX3:1:2101:14995:1626 2:N:0:CCTACCTA
GGACTACAAGGGTATCTAATCCTGTTCGATACCCACGCTTTCGTGCTTCAGCGTCAGTTGGGCGCCGGTATGCTGCCTTCGCAATCGGAGTTCTGCGTGATATCTATGCATTTCACCGCTACACCACGCATTCCGCATACTTCTCGCCCACTCAAGAACGCCAGTTTCAACGGCGGAGCGAGGTTGAGCCCCGCGATTTTACCGCTGACTTGGCATTCCGCCTACGCACCCTTTAAACCCAATAAATCCGG
+
FFFFFFFFFFFFFFFFFFFFFFFFFFFFFFFFFFFFFFFFFFFFFFFFFFFFFFFFFFFFFFFFFFFFFFFFFFFFFFFFFFFFFFFFFFFFFFFFFFFFFFFFFFF:FFFFFFFFFFFFFFFFFFFFFFFFFFFFFFFF:FFFFFFF,FFFFFFFFFFFFFFF:FFFFFFFFFFFFFFFFFFFFFFFFFFFFFFFFFFFFFFFFFFFFFFFFFF,FFFFFFFFFFFFFFFFFFF:FFFFF::FFFF:FFF
@A01757:155:HFTYTDRX3:1:2101:23231:1642 2:N:0:CCTACCTA
GGACTACTAGGGTATCTAATCCTGTTCGCTACCCATGCTTTCGAGCCTCAGCGTCAGTTGCAGACCAGACAGCCGCCTTCGCCACTGGTGTTCTTCCATATATCTACGCATTCCACCGCTACACATGGAGTTCCACTGTCCTCTTCTGCACTCAAGTCGCCCGGTTTCCGATGCACTTCTTCGGTTAAGCCGAAGGCTTTCACATCAGACCTAAGCAACCGCCTGCGCTCGCTTTACGCCCAATACATCCG
+
FFFFFFFFFFFFFFFFFFFFFFFFFFFFFFFFFFFFFFFFFFFFFFFFFFFFFFFFF:FFFFFFFFFFFFFFFFFFFFFFFFFFFFFFFF,F,FFFFFFFFF:FFFFFFFFFFFFFFFFFFFFFFFFFFFFFFF,FFFFF,FFFFFFFFFF:::FFFFFFFFFFFFFFFFFFFFFFFFFFFFFFFF:FFFFFFFFFFFFFFFFFFFFFFFFFFFFFFFFFFFFFFFFFFFFFFFF:FFFFFFF:F:::FFF
@A01757:155:HFTYTDRX3:1:2101:11116:1673 2:N:0:CCTACCTA
GGACTACACGGGTATCTAATCCTGTTCGCTACCCATGCTTTCGAGCCTCAGCGTCAGTTGCAGACCAGAGAGCCGCCTTCGCCACTGGTGTTCTTCCATATATCTACGCATTCCACCGCTACACATGGAGTTCCACTCTCCTCTTCTGCACTCAAGTTCAACAGTTTCTGATGCAATTCTCCGGTTGAGCCGAAGGCTTTCACATCAGACTTATTGAACCGCCTGCACTCGCTTTACGCCCAATAAATCCG
+
FFFFFFFFFFFFFFFFFFFFFFFFFFFFFFFFFFFFFFFFFFFFFFFFFFFFFFF:FFFFFFFFFFFFFFFFFFFFFFFFFFFFFFFFFFFFFFFFFFFFFFFFFFFFFFFFFFFFFFFFFFFFFFFFFFFFF:FFFFFFFFFFFFFFFFFFFFFFFFFFFFFFFFFF:FFFFFFFFFFFF:FFFFFFFFFFFFFFFFFFFFFFF:FFFFFFFFFFFFFFFFFFFFFF:FFFF:FFFFFFFF:FFF:F:FF
@A01757:155:HFTYTDRX3:1:2101:24975:1689 2:N:0:CCTACCTA
GGACTACCGGGGTTTCTAATCCTGTTCGCTACCCATGCTTTCGAGCCTCAGCGTCAGTTGCAGACCAGAGAGCCGCCTTCGCCACTGGTGTTCTTCCATATATCTACGCATTCCACCGCTACACATGGAGTTCCACTCTCCTCTTCTGCACTCAAGTTCAACAGTTTCTGATGCAATTCTCCGGTTGAGCCGAAGGCTTTCACATCAGACTTATTGAACCGCCTGCACTCGCTTTACGCCCAATAAATCCG
+
FFFFFFFFFFFFFFFFFFFFFFFFFFFFFFFFFFFFFFFFFFFFFFFFFFFFFFFFFFFFFFFFFFFFFFFFFFFFFFFFFFFFFFFFFFFFFFFFFFFFFFFFFFFFFFFFFFFFFFFFFFFFFFFFFFFFFFFFFFFFFFFFFFFFFFFFFFFFFFFFFFFFFFFFFFFFFFFFFF:FFFFFFFFFFFFFFFFFFFFFFFFFFFFFFFFFFFFFFFFFFFFFFFFFFFFFFF:FFFFFFFFFFFFF:FF
@A01757:155:HFTYTDRX3:1:2101:4173:1705 2:N:0:CCTACCTA
GGACTACCGGGGTTTCTAATCCCTTTCGCTCCCCTGGCCTTCGTGCCTCAGCGTCAGTTAATGTCCAGGAACCCGCCTTCGCCACGAGTGTTCCTCTCGATATCTACGCATTTCACTGCTACACCGAGAATTCCGGTTCCCCCTCCATTACTCTAGTCTCGCAGTATCATGTGCCGTCCGCGGGTTGAGCCCGCGCCTTTCACACACGACTTACGAAACAGCCTACGCACGCTTTACGCCCAGTGATTCCG
+
FFFFFFFFFFFFFFFFFFFFFFFFFFFFFFFFFFFFFFFFFFFFFFFFFFFFFFFFFFFFFFFFFFFFFFFFFFFFFFFFFFFFFFFFFFFFFFFFFFFFFFFFFFFFFFFFFFFFFFFFFFFFFFFFFFFFFFFFFFFFFFFFFFFFFFFFFFFFFFFFFFFFFFFFFFFFFFFFFFFFFFFFFFFFFFFFFFFFFFFFFFFFFFFFFFFFF:FFFFFFFFFFFFFFFFFFFFF:FFFFFFFFFFFFFFF
@A01757:155:HFTYTDRX3:1:2101:13367:1783 2:N:0:CCTACCTA
GGACTACAGGGGTATCTAATCCTGTTCGATACCCACGCTTTCGTGCCTCAGCGTCAGTCCGGCGCCGGTACGCTGCCTTCGCAATCGGAGTTCTGCGCGATATCTATGCATTTCACCGCTACACCGCGCATTCCGCGTACTTCTCGCCGTCTCTAGTCCGACAGTTTCAACGGCTCGCCGGGGTTGAGCCCCGGGCTTTTACCGCTGACTTGGCATTCCGCCTACGCACCCTTTAAACCCAATAAATCCGG
+
FFFFFFFFFFFFFFFFFFFFFFFFFFFFFFFFFFFFFFFFFFFFFFFFFFFFFFFFFFFFFFFFFFFFFFFFFFFFFFFFFFFFFFFFFFFFFFFFFFFFFFFFFFFFFFFFFFFFFFFFFFFFFFFFFFFFFFFFFFFFFFFFFFFFFFFFFFFFFFFFFFFFFFFFF:FFFFFFFFF:FFFFFFFFFFFFFFF,FFFFFFFFFFFFFFFFFFFFFFFFF:FFFFFF:FFFFFFFFFFF:FFF:FF,FFF
@A01757:155:HFTYTDRX3:1:2101:14959:1783 2:N:0:CCTACCTA
GGACTACAAGGGTATCTAATCCTGTTCGATACCCACGCTTTCGTGCTTCAGCGTCAGTTGGGCGCCGGTATGCTGCCTTCGCAATCGGAGTTCTGCGTGATATCTATGCATTTCACCGCTACACCACGCATTCCGCATACTTCTCGCCCACTCAAGAACGCCAGTTTCAACGGCGGAGCGAGGTTGAGCCCCGCGATTTTACCGCTGACTTGGCATTCCGCCTACGCACCCTTTAAACCCAATAAATCCGG
+
FFFFFFFFFFFFFFFFFFFFFFFFFFFFFFFFFFFFFFFFFFFFFFFFFFFFFFFFFFFFFFFFFFFFFFFFFFFFFFFFFFFFFFFFFFFFFFFFFFFFF::FFFFFFFFFFFFFFFFFFFFFFFFF,FFFFFFFF:FFFFFFFFFFFFFFFFFFFFFFFFFFF,FFFFFFF:FFFFFFFFFFFF:FFFFFFFFFFFFFFFFFFFFF,FFFFF,:FFFFFF:FFFFFFFF,FFFFFFFFFFFF:,FF:FF
@A01757:155:HFTYTDRX3:1:2101:29731:1783 2:N:0:CCTACCTA
GGACTACACGGGTATCTAATCCCTTTCGCTCCCCTGGCCTTCGTGCCTCAGCGTCAGTTAATGTCCAGGAACCCGCCTTCGCCACGAGTGTTCCTCTCGATATCTACGCATTTCACTGCTACACCGAGAATTCCGGTTCCCCCTCCATTACTCTAGTCTCGCAGTATCATGTGCCGTCCGCGGGTTGAGCCCGCGCCTTTCACACACGACTTACGAAACAGCCTACGCACGCTTTACGCCCAGTGATTCCG
+
FFFFFFFFFFFFFFFFFFFFFFFFFFFFFFFFFFFFFFFFFFFFFFFFFFFFFFFFFFFFFFFFFFFFFFFFFFFFFFFFFFFFFFFFFFFFFFFFFFFFFFF:FFFFFFFFFFFFFFFFFFFFFFFFFFFFF:FFFFFFFFFFFFFFFFFFFFFFFFFFFFFFFFFFFFF:FFFFFFFFFFFFFFFFFFFFFFFFFFFFFFFFFF:FFFFFFFF:FFFFFFFFFFFFFFFFFFFFFFFFFFFFFFFFFFF
@A01757:155:HFTYTDRX3:1:2101:17626:1830 2:N:0:CCTACCTA
GGACTACAAGGGTTTCTAATCCTGTTCGATACCCACGCTTTCGTGCTTCAGCGTCAGTTGGGCGCCGGTATGCTGCCTTCGCAATCGGAGTTCTGCGTGATATCTATGCATTTCACCGCTAAACCACGCATTCCGCATACTTCTCGCCCACTCAAGAACGCCAGTTTCAACGGCGGAGCGACGTTGTGCCCCGCGATTTTACCGCTGACTTGTCATTCAGCCTACGCACCCTTTAAACACAAAAAATACTG
+
:FFFFFFFFFFFFFF,FFFF:F:FFFFFFFF,,FFFFFFFF:,FF:F:FFF,FFFFFFF,:FFFFF,FFFFFFFF,FFF,FFFFF::,FFFF,FF,F:F:FFF,FFF::FFFF,FF::FFF,FF,FF:FFFFFF,FFFFF:,,F:FF,FFF:FFF:FFF:F:F::FF,FF:F,FFFFF,FF,F,FF,,FFFF,,FFF,:FF:FFFF:FF,F,,:F,FF,:FFFFF,FFFFFF,FFFF:,,FF,FF,,,,,,
@A01757:155:HFTYTDRX3:1:2101:30707:1846 2:N:0:CCTACCTA
GGACTACACGGGTATCTAATCCCTTTCGCTCCCCTGGCCTTCGTGCCTCAGCGTCAGTTAATGTCCAGGAACCCGCCTTCGCCACGAGTGTTCCTCTCGATATCTACGCATTTCACTGCTACACCGAGAATTCCGGTTCCCCCTCCATTACTCTAGTCTCGCAGTATCATGTGCCGTCCGCGGGTTGAGCCCGCGCCTTTCACACACGACTTACGAAACAGCCTACGCACGCTTTACGCCCAGTGATTCCG
+
FFFFFFFFFFFFFFFFFFFFFFFFFFFFFFFFFFFFFFFFFFFFFFFFFFFFFFFFFFFFFFFFFFFFFF:FFFFFFFFFFFFFFFFFFFFFFFFFFFFFFFFFFFFFFFFFFFFFFFFFFFFFFFFFFFFFFFFFFFFFFFFFFFFFFFFFFFFFFFFFFFFFFFFFFFFFFFFFFFFFFFFFFFFFFFFFFFFFFFFFFFFFFFFFFFFFFF:FFFFFFFFFFFFFFFFFFFFFFFFFFFFFFFFFFFF
@A01757:155:HFTYTDRX3:1:2101:18900:1939 2:N:0:CCTACCTA
GGACTACATGGGTTTCTAATCCTGTTTGCTACCCACGCTTTCGAACCTCAGCGTCAGTTACAGACCAGAGAGCCGCTTTCGCCACTGGTGTTCTTCCATATATCTACGCATTTCACCGCTACACATGGAGTTCCACTCTCCTCTTCTGCACTCAAGTCTCCCAGTTTCCAATGCACTACTCCGGTTAAGCCGAAGGCTTTCACATCAGACTTAAAAGACCGCCTGCGTTCCCTTTACGCCCAATAAATCCG
+
FFFFFFFFFFFFFFFFFFFFFFFFFFFFFFFFFFFFFFFFFFFFFFFFFFFFFFFFFFFFFFFFFFFFFFFFFFFFFFFFFFFFFFFFFFFFFFFFFFFFFFF:FFFFFF:FFFFFFFFFFFFFFF:FFFFFFFFFF:FFFFFFFFFFFFFFFFFFFFFFFFFFFFFFFFFF:FFFFFFFFFFFFFFF,FFFFFFFFFFFFF:FFFFFFFFFFFFFF,F:FFFFFFFFFFFFFFFF:FFFFFFFFFFF,FF
@A01757:155:HFTYTDRX3:1:2101:28311:2018 2:N:0:CCTACCTA
GGACTACAAGGGTATCTAATCCTGTTCGCTACCCATGCTTTCGAGCCTCAGCGTCAGTTGCAGACCAGAGAGCCGCCTTCGCCACTGGTGTTCTTCCATATATCTACGCATTCCACCGCTACACATGGAGTTCCACTCTCCTCTTCTGCACTCAAGTTCAACAGTTTCTGATGCAATTCTCCGGTTGAGCCGAAGGCTTTCACATCAGACTTATTGAACCGCCTGCACTCGCTTTACGCCCAATAAATCCG
+
FFFFFFFFFFFFFFFFFFFFFFFFFFFFFFFFFFFFFFFFFFFFFFFFFFFFFFFFFFFFFFFFFFFFFFFFFFFFFFFFFFFFFFFFFFFFFFFFFFFFFFFFFFFFFFFFFFFFFFFFFFFF:FFFFFFFFFFFFFFFFFFFFFFFFFFFFFFFFFFFFFFFFFFFFFFFFFFFFFFFF,FFFFFFFFFFFFFFFFFFFFFFFFFFFFFFF:FFFFFFFFFFFFFFFFFFFFFFFFFFFFFFFFFFFFF
@A01757:155:HFTYTDRX3:1:2101:25608:2190 2:N:0:CCTACCTA
GGACTACTCGGGTATCTAATCCTGTTTGCTCCCCACGCTTTCGAGCCTCAACGTCAGTTACAGTCCAGTAAGCCGCCTTCGCCACTGGTGTTCCTCCTAATATCTACGCATTTCACCGCTACACTAGGAATTCCACTTACCTCTCCTGTACTCCAGCCGGACAGTTTCCAATGCAGTCCCGGGGTTGGGCCCCGACCTTTCACATCAGACTTGCCCTGCCGTCTACGCTCCCTTTACACCCAGTAAATCCG
+
FFFFFFFFFFFFFFFFFFFFFFFFFFFFFFFFFFFFFFFFFFFFFFFFFFFFFFFFFFFFFFFFFFFFFFFFFFFFFFFFFFFFFFFFFFFFFFFFFFFFFFFFFFFFFFFFFFFFFFFF,FFFFFFFFFFFFFFFFFFFFFFFFFFFFFFFFFFFFFFFFFFFFFFFFFFFFFFFFFFFFFFFFFFFFFFFFFFFFFFFFFF:FFFFFFFF:FFFFFFFFFFFFFFFFFFFFFFFFFFFFFFF:FFFFFF
@A01757:155:HFTYTDRX3:1:2101:28718:2221 2:N:0:CCTACCTA
GGACTACTAGGGTATCTAATCCCTTTCGCTCCCCTGGCCTTCGTGCCTCAGCGTCAGTTAATGTCCAGGAACCCGCCTTCGCCACGAGTGTTCCTCTCGATATCTACGCATTTCACTGCTACACCGAGAATTCCGGTTCCCCCTCCATTACTCTAGTCTCGCAGTATCATGTGCCGTCCGCGGGTTGAGCCCGCGCCTTTCACACACGACTTACGAAACAGCCTACGCACGCTTTACGCCCACTGATTCCG
+
FFFFFFFFFFFFFFF,FFFF:FFFFFFFFFFFFFFF:FFFFFFFFFFFFFFFFFFFFFFFFFFFFFFFFFFFFFFFFFFFFFFFFFFFFFFFF:FFFFFFFFFFFFFFFFF:FFFFFFFFFFFF,FFFFFFFFFFF:FF,FFFFF,F,FFFFFFFF:FFFFFFFFFF,FF,FFFFF::,::F:FFF,:FF:FFFFFFFFF:FFFFFF:FF:FFFFFFF:F,FF::F:FFF:FF:FFFFFF:F,FFFFFFFF
@A01757:155:HFTYTDRX3:1:2101:12798:2268 2:N:0:CCTACCTA
GCTGCGTTCTTCATCGATGCCAGAACCAAGAGATCCGTTGTTGAAAGTTTTAACTGTATTCGCTAACCAACTCAGACGACACTGGATTCACAGGGTTCAGAAGGAGGTCCACCGGTGGGCGCGAGCCAGGGGGCAGGACGACCACGTCGGCGCGTGCGCTGGCACGTACCGGGCGTGACACCCCAATCCCCTCCAGCAGCCCGGAAAAGAACCGGGCGGGCCCGCCGAGGCAACAGAGGGAACGGTCGACA
+
FFFFFFFFFFFFFFFFFFFFFFFFFFFFFFFFFFFFFFFFFFFFFFFFFFFFFFFFFFFFFFFFFFFFFFFFFFFFFFFFFFFFFFFFFFFFFFFFFFFFFFFFFFFFFFFFFFFFFFFFFFFFFFFFFFFFFFFFFFFFFFFFFFFFFFFFFFFFFFFFFFFFFFFFFFFFFFFFFFFFFFFF:,FFFFFFFFFFFFFFFFFFF,FFFF,FFFFFFFFFFFFFFF,FFFFF,FFFF:FFF,FFFF,FFFF
@A01757:155:HFTYTDRX3:1:2101:17616:2284 2:N:0:CCTACCTA
GGACTACCGGGGTTTCTAATCCCTTTCGCTCCCCTGGCCTTCGTGCCTCAGCGTCAGTTAATGTCCAGGAACCCGCCTTCGCCACGAGTGTTCCTCTCGATATCTACGCATTTCACTGCTACACCGAGAATTCCGGTTCCCCCTCCATTACTATAGTCTCGCAGTATCATGTGCCGTCCGCGGGTAGAGCCCGCTCATTTCACACACGACTTACGAAACAGCCTACGCACGCTTTACGACAAGTGATTCCG
+
FFFFFFFFFFF,FFFF,F::FFFF::F::F:FFFFFFFFFFFFF,FFF:F:FFF,F:F,FFF:F::FF,FF:FF,F,FF:,,,FF,FF,FFF,:FFF,,F:F,,:FFF,F::F,,,:FF,FFF,:FF,FF,FFF,FFF:FF,:,F,F:FFFF,:F,::F,FF:FFFF:FFFFF,:F,F,,,,:F:,,FFF,F,F,F::,FFFF:FFF,:F:,FF,F,:FFF,FFF:,,F:F,FF:FFF,F:F,F,,FFF::
@A01757:155:HFTYTDRX3:1:2101:26838:2284 2:N:0:CCTACCTA
GGACTACTCGGGTTTCTAATCCTGTTTGCTACCCACGCTTTCGAACCTCAGCGTCAGTTACAGACCAGAGAGCCGCTTTCGCCACTGGTGTTCTTCCATATATCTACGCATTTCACCGCTACACATGGAGTTCCACTCTCCTCTTCTGCACTCAAGTCTCCCAGTTTCCAATGCACTACTCCGGTTAAGCCGAAGGCTTTCACATCAGACTTAAAAGACCGCCTGCGTTCCCTTTACGCCCAATAAATCCG
+
FFFFFFFFFFFFFFFFFFFFFFFFFFFFFFFFFFFFFFFFFFFFFFFFFFFFFFFFFFFFFFFFFFFFFFFFFFFFFFFFFFFFFFFFFFFFF:FFFFFFFFFFFFFFFFFFFFFFFF,FFFFFFFFFFFFFFF:::FFF:FFFFFFFFFFFFFFFFFF,FFFFFFFFFFFFFFFFFFFFFFFFFFFFFFFFFFFFFFFFFFFF,FFFFF:FFFFF::FFFFFFFFFFFFFFFFFFFFFFF,:FF,FFFFF
@A01757:155:HFTYTDRX3:1:2101:31141:2409 2:N:0:CCTACCTA
GGATTACCAGGGTATCTAATCCCTTTCGCTCCCCTGGCCTTCGTGCCTCAGCGTCAGTTAATGTCCAGGAACCCGCCTTCGCCACGAGTGTTCCTCTCGATATCTACGCATTTCACTGCTACACCGAGAATTCCGGTTCCCCCTCCATTACTCTAGTCTCGCAGTATCATGTGCCGTCCGCGGGTTGAGCCCGCGCCTTTCACACACGACTTACGAAACAGCCTACGCACGCTTTACGCCCAGTGATTCCG
+
FFFFFFFFFFFFFFFFFFFFFFFFFFFF:FFFFFFFFFFFFFFFFFFFFFFFFFFFFFFFFFFFFFFFFFFFFFFFFFFFFFFFFFFFFFFFFFFFFFFFFFFFFFFFFFFFFFFFFFFFFFFFFFFFFFFFFFFFFFFFFFFFFFFFFFFF,FFFFFFFFFFFF:FFFFFFFFFFFFFFFFFFFFFFFFFFFFFFFFFFFFFFFFFFFFFFFFFFFFFFF:FF::FFFFFFFF:FFFFFFFFFFFFFFFF
@A01757:155:HFTYTDRX3:1:2101:23547:2472 2:N:0:CCTACCTA
GGACTACTAGGGTATCTAATCCTGTTCGCTACCCATGCTTTCGAGCCTCAGCGTCAGTTGCAGACCAGACAGCCGCCTTCGCCACTGGTGTTCTTCCATATATCTACGCATTCCACCGCTACACATGGAGTTCCACTGTCCTCTTCTGCACTCAAGTCGCCCGGTTTCCGATGCACTTCTTCGGTTAAGCCGAAGGCTTTCACATCAGACCTAAGCAACCGCCTGCGCTCGCTTTACGCCCAATAAATCCG
+
FFFFFFFFFFFFFFFFFFFFFFFFFFFFFFFFFFFFFFFFFFFFFFFFFFFFFFFFFFFFFFFFFF,FFFFFFFFFFFFFFFFFFFFFFFFFFFFFFFFFFFFFFFFFFFFFFFFFFFFFFFFFFFFFFFFFFFFFFFFFFFFFFFFFFFFFFFFFFFFFFFFFFFFFFFFFFFFFFFFFFFFFFFFFF:FFFFFFFFFFFFFFFFFFFFFFFFFFFFFFFFFFFFFFFFFFFFFF:FFFFFFFFFFFFFF
@A01757:155:HFTYTDRX3:1:2101:17146:2503 2:N:0:CCTACCTA
GGACTACAAGGGTTTCTAATCCTGTTCGATACCCACGCTTTCGTGCTTCAGCGTCAGTTGGGCGCCGGTATGCTGCCTTCGCAATCGGAGTTCTGCGTGATATCTATGCATTTCACCGCTACACCACGCATTCCGCATACTTCTCGCCCACTCAAGAACGCCAGTTTCAACGGCGGAGCGAGGTTGAGCCCCGCGATTTTACCGCTGACTTGGCCTTCCGCCTACGCACCCTTTAAACCCAATAAATCCGG
+
FFFFFFFFFFFFFFFFFFFFFFFFFFFFFFFFFFFFFFFFFFFFFFFFFFFFFFFFFFFFFFFFFFFFFFFFFFFFFFFFFFFFFFFFFFFFFFFFFFFFF,FFFFFFFFFFFFFFFFFFFFFFFFFFFFFFFFFFFFFFFFFFF:F:FFFFFFFFFFFFFFFFFFFFFFFFFFFFFFFFFFF,FF:FF:FFFF:FFFFFFFFFFFFF,FFF:F,F:F:FFFFF:FFFF::FFFF:FFFF:FF,,FFFFFF
@A01757:155:HFTYTDRX3:1:2101:16676:2566 2:N:0:CCTACCTA
GGACTACACGGGTATCTAATCCTGTTCGCTACCCATGCTTTCGAGCCTCAGCGTCAGTTGCAGACCAGACAGCCGCCTTCGCCACTGGTGTTCTTCCATATATCTACGCATTCCACCGCTACACATGGAGTTCCACTGTCCTCTTCTGCACTCAAGTCGCCCGGTTTCCGATGCACTTCTTCGGTTAAGCCGAAGGCTTTCACATCAGACCTAAGCAACCGCCTGCGCTCGCTTTACGCCCAATAAATCCG
+
FFFFFFFFFFFFFFFFFFFFFFFFFFFFFFFFFFFFFFFFFFFFFFFFFFFFFFFFFFFFFFFFFFFFFFFFFFFFFFFFFFFFFFFFFFFFFFFFFFFFFFFFFFFFFFFFF:FFFFFFFFFFFFFFFFFFFFFFFFFFFFFFFFFFFFFFFFFFFFFFFFFFFFFFFFFFFFFFFFFFFFFFFFFFFFFFFFFFFFFFFFFFFFFFFFFF:FFFFFFFFFFFFFFFFFFFFFFFFFFFFFFFF:FFFFF
@A01757:155:HFTYTDRX3:1:2101:3739:2644 2:N:0:CCTACCTA
GGACTACAAGGGTATCTAATCCTGTTTGCTACCCACGCTTTCGAACCTCAGCGTCAGTTACAGACCAGAGAGCCGCTTTCGCCACTGGTGTTCTTCCATATATCTACGCATTTCACCGCTACACATGGAGTTCCACTCTCCTCTTCTGCACTCAAGTCTCCCAGTTTCCAATGCACTACTCCGGTTAAGCCGAAGGCTTTCACATCAGACTTAAAAGACCGCCTGCGTTCCCTTTACGCCCAATAAATCCG
+
FFFFFFFFFFFFFFFFFFFFFFFFFFFFFFFFFFFFFFFFFFFFFFFFFFFFFFFFFFFFFFFFFFFFFFFFFFFFFFFFFFFFFFFFFFFFFFFFFFFFFFFFFFFFFFFFF,FFFFFFFFFFFFFFFFFFFFFFFFFFFFFFFFFFFFFFFFFFFFFFFFFFFFFFFFFFFFFFFF:FFFFFFFFFFFFFFFFF:FFFFFFFFFFFFFFFFFFFFFFFFFFFFFFFFFFFFFFFFFFFFFFFFFF,FFF
@A01757:155:HFTYTDRX3:1:2101:17219:2660 2:N:0:CCTACCTA
GGACTACAAGGGTTTCTAATCCTGTTCGATACCCACGCTTTCGTGCTTCAGCGTCAGTTGGGCGCCGGTATGCTGCCTTCGCAATCGGAGTTCTGCGTGATATCTATGCATTTCACCGCTACACCACGCATTCCGCATACTTCTCGCCCACTCAAGAACGCCAGTTTCAACGGCGGAGCGAGGTTGAGCCCCGCGATTTTACCGCTGACTTGGCATTCCGCCTACGCACCCTTTAAACCCAATAAATCCGG
+
:FFFFFFFFFFFFFFFFFFFFFFFFFFFFFFFFF::FFFFFFFFFFFFFFFFFFFFFFFFFFFFFFFFFFFFFF:FF:FFFFFFFFFFF,FFFFFFFFF:FFFFF:FFFFFFFFFFFFFFFFFFFFFFFFFFFFF:FFFFFFF,FFFFFFFFFFFFFFFFFFFFFFFFFFFFFFFFFFFFFFFF:FFFF,:FFFFFF:FFF,FFFFFFFFFF:FFFF:FFFFFFFFF,FFFFFF,::FFFF,F,FFFFFF:
@A01757:155:HFTYTDRX3:1:2101:9950:2691 2:N:0:CCTACCTA
GGACTACCGGGGTTTCTAATCCTGTTCGCTACCCATGCTTTCGAGCCTCAGCGTCAGTTGCAGACCAGACAGCCGCCTTCGCCACTGGTGTTCTTCCATATATCTACGCATTCCACCGCTACACATGGAGTTCCACTGTCCTCTTCTGCACTCAAGTTGCCCGGTTTCCGATGCACTTCTTCGGTTAAGCCGAAGGCTTTCACATCAGACCTAAGCAACCGCCTGCGCTCGCTTTACGCCCAATAAATCCG
+
FFFFFFFFFFFFFFFFFFFFFFFFFFFFFFFFFFFFFFFFFFFFFFFFFFFFFFFFFFFFFFFFFFFFFFFFFFFFFFFFFFFFFFFFFFFFFFFFFFFFFFFFFFFFFFFFFFFFFFFFFFFFFFFFFFFFFFFFFFF:FFFFFFFFFFFFFFFFFFFFFFFFFFFFFFFFFF:FFFFFFFFFFFFFFFFFFFFFFF:FFFFFFFFFFFFFFFFFFFFFFFFFFFFFFFFFFFF,FFFFFFFFFFFFFFF
@A01757:155:HFTYTDRX3:1:2101:27453:2691 2:N:0:CCTACCTA
GGACTACAAGGGTATCTAATCCCTTTCGCTCCCCTGGCCTTCGTGCCTCAGCGTCAGTTAATGTCCAGGAACCCGCCTTCGCCACGAGTGTTCCTCTCGATATCTACGCATTTCACTGCTACACCGAGAATTCCGGTTCCCCCTCCATTACTCTAGTCTCGCAGTATCATGTGCCGTCCGCGGGTTGAGCCCGCGCCTTTCACACACGACTTACGAAACAGCCTACGCACGCTTTACGCCCAGTGATTCCG
+
FFFFFFFFFFFFFFFFFFFFFFFFFFFFFFFFFFFFFFFFFFFFFFFFFFFFFFFFFFFF:FFFFFFFFFFFFFFFFFFFFFFFFFFFFFFFFFFFFFFFF:FF:FFFFFFFFFFFFFFFFFFFFFFFFFFFFFFFFFFFFFFFFFFFFFFFFFFFFFFFFFFFFFFFFFFFFFFFFFFF,FFFFFFFFFFFFFFFFFFFFFFFFFFFFFFFFFFFFFFFFFFFFFFFFFFFFFFFFFFFFFFFFFFFFFF
@A01757:155:HFTYTDRX3:1:2101:26133:2754 2:N:0:CCTACCTA
GGACTACAGGGGTTTCTAATCCCTTTCGCTCCCCTGGCCTTCGTGCCTCAGCGTCAGTTAATGTCCAGGAACCCGCCTTCGCCACGAGTGTTCCTCTCGATATCTACGCATTTCACTGCTACACCGAGAATTCCGGTTCCCCCTCCATTACTCTAGTCTCGCAGTATCATGTGCCGTCCGCGGGTTGAGCCCGCGCCTTTCACACACGACTTACGAAACAGCCTACGCACGCTTTACGCCCAGTGATTCCG
+
FFFFFFFFFFFFFFFFFF,FFFFFFFFFFFFFFFFFFFFFFFFFFFFFFFFFFFFFFFFFFFFFFFFFFFFFFFFFFFFFFFFFFFFFFFFFFFFFFFFFFFFFFFFFFFFFFFFFFFFFFFFFFFFFFFFFFFFFFFFFFFFFFFFFFFFFFFFFFFFFFFFFFFFFFFFFFFFFFFFFFFFFFFFFFFFFFFFFFF:FFFFFFFFFFFFFFFFFFFFFFFFFFFFFFFFFFFFFFFFFFFFFF,FFFFF
@A01757:155:HFTYTDRX3:1:2101:1389:2769 2:N:0:CCTACCTA
GGACTACAAGGGTTTCTAATCCTGTTCGCTACCCATGCTTTCGAGCCTCAGCGTCAGTTGCAGACCAGAGAGCCGCCTTCGCCACTGGTGTTCTTCCATATATCTACGCATTCCACCGCTACACATGGAGTTCCACTCTCCTCTTCTGCACTCAAGTTCAACAGTTTCTGATGCAATTCTCCGGTTGAGCCGAAGGCTTTCACATCAGACTTATTGAACCGCCTGCACTCGCTTTAAGCCCAATAAATCCG
+
FFFFFFFFFFFFFFFFFFFFFFFFFFFFFFFFFFFFFFFFFFFFFFFFFFFFFFFFFFFFFFFFFFFF:FFFFFFFFFFFFFFFFFFFFFFFFFFFFFFFFFFFFFFFFFFFFFFFFFFF:FFFFFFFFFFF:FFFFFFFFFFFFFFF,FFFFFFFFFFF:FFFFFF,FFFFFFFFFFFFFFFFFFF::,FFFFFF:FFFF:FFFFFFF,FF:FFF,FF:FFFFFFFFFFFFFFFF,,FFFFFFFF:,,FF
@A01757:155:HFTYTDRX3:1:2101:27615:2785 2:N:0:CCTACCTA
GGACTACAAGGGTATCTAATCCCTTTCGCTCCCCTGGCCTTCGTGCCTCAGCGTCAGTTAATGTCCAGGAACCCGCCTTCGCCACGAGTGTTCCTCTCGATATCTACGCATTTCACTGCTACACCGAGAATTCCGGTTCCCCCTCCATTACTCTAGTCTCGCAGTATCATGTGCCGTCCGCGGGTTGAGCCCGCGCCTTTCACACACGACTTACGAAACAGCCTACGCACGCTTTACGCCCAGTGATTCCG
+
FFFFFFFFFFFFFFFFFFFFFFFFFFFFFFFFFFFFFFFFFFFFFFFFFFFFFFFFFFFFFFFFFFFFFFFFFFFFFFFFFFFFFFFFFFFFFFFFFFFFFFFFFFFFFFFFFFFFFFFFFFF:FFFFFFFFFFFF:FFFFFFFFFFFFFFFFFFFFFFFFFFFFFFFFFFFFFFFFFFFFFFFFFF:FFFFFFFFFFFFFFFFFFFFFFFFF:FFF:FFFFFFFF:FFFFFFFFF:FFFF,FFFFFF:FF
@A01757:155:HFTYTDRX3:1:2101:28438:2832 2:N:0:CCTACCTA
GGACTACCGGGGTTTCTAATCCTGTTCGATACCCACGCTTTCGTGCTTCAGCGTCAGTTGGGCGCCGGTATGCTGCCTTCGCAATCGGAGTTCTGCGTGATATCTATGCATTTCACCGCTACACCACGCATTCCGCATACTTCTCGCCCACTCAAGAACGCCAGTTTCAACGGCGGAGCGAGGTTGAGCCCCGCGATTTTACCGCTGACTTGGCATTCCGCCTACGCACCCTTTAAACCCAATAAATCCGG
+
FFFFFFFFFFFFFFFFFFFFFFFFFFFFFFFFFFFFFFFFFFFFFFFFFFFFFFFFFFFFFFFFFFFFFFFFFFFFFFFFFFFFFFFFFFFFFFFFFFFFFFFFFFFFFFFFFFFFFFFFFFFFFFFFFFFFFFFFFFFFFFFFFFFFFFFFFFFFFFFFFFFFFFFFFFFFFFFFFFFFFFFFFFFFFFFFFFF:FFFFFFFFFFFFFFFFFF,FF:FFFF:FFFFFFFFFFFFFFFFFFFF,FFFFFFF
@A01757:155:HFTYTDRX3:1:2101:18719:3004 2:N:0:CCTACCTA
GGACTACATGGGTTTCTAATCCTGTTTGCTACCCACGCTTTCGAACCTCAGCGTCAGTTACAGACCAGAGAGCCGCTTTCGCCACTGGTGTTCTTCCATATATCTACGCATTTCACCGCTACACATGGAGTTCCACTCTCCTCTTCTGCACTCAAGTCTCCCAGTTTCCAATGCACTACTCCGGTTAAGCCGAAGGCTTTCACATCAGACTTAAAAGACCGCCTGCGTTCCCTTTACGCCCAATAAATCCG
+
FFFFFFFFFFFFFFFFFFFFFFFFFFFFFFFFFFFFFFFFFFFFFFFFFFFFFFFFFFFFFFFFFFFFFFFFFFFFFFFFFFFFFFFFFFFFFFFFFFFFFFF:FFFFFFFFFFFFFFFFFFFFFFFFFFFF,FFFFFFFFFF:FFFFFFFFFFF,FFFFFFFFFFF:FFFFFFFFF:FFFFFFFFFF:FFFFFFFFFFFFFF:F:FFF,FFFFFF,FF::FF:F::FFF:FFFFF,F:FFFF,FFF,,F,
@A01757:155:HFTYTDRX3:1:2101:32154:3004 2:N:0:CCTACCTA
GGACTACACGGGTTTCTAATCCTGTTTGCTACCCACGCTTTCGAACCTCAGCGTCAGTTACAGACCAGAGAGCCGCTTTCGCCACTGGTGTTCTTCCATATATCTACGCATTTCACCGCTACACATGGAGTTCCACTCTCCTCTTCTGCACTCAAGTCTCCCAGTTTCCAATGCACTACTCCGGTTAAGCCGAAGGCTTTCACATCAGACTTAAAAGACCGCCTGCGTTCCCTTTACGCCCAATAAATCCG
+
FFFFFFFFFFFFFFFFFFFFFFFFFFFFFFFFFFFFFFFFFFFFFFFFFFFFFFFFFFFFFFFFFFFFFFFFFFFFFFFFFFFFFFFFFFFF:FFFFFFFFFFFFFFFFFFFFFFFFFFFFFFFFFFFF:FFFFFF:FFFFFF:FFFFFFFFFFF:FFFFFFFFFFFFFFF:FFFFFF:FFFFFFFFF:FFFFFFFFFFFFFFFFFFFFFFFFFFF:FFFFFFFFFFFFFFFFFFFF,FFFFFFFFFFFFF
@A01757:155:HFTYTDRX3:1:2101:22860:3098 2:N:0:CCTACCTA
GGACTACTAGGGTATCTAATCCTGTTCGCTACCCATGCTTTCGAGCCTCAGCGTCAGTTGCAGACCAGACAGCCGCCTTCGCCACTGGTGTTCTTCCATATATCTACGCATTCCACCGCTACACATGGAGTTCCACTGTCCTCTTCTGCACTCAAGTCGCCCGGTTTCCGATGCACTTCTTCGGTTAAGCCGAAGGCTTTCACATCAGACCTAAGCAACCGCCTGCGCTCGCTTTACGCCCAATAAATCCG
+
FFFFFFFFFFFFFFFFFFFFFFFFFFFFFFFFFFFFFFFFFFFFFFFFFFFFFFFFFFFFFFFFFFFFFFF:FFFFFFFFFFFFF,FFFFFFFFFFFFFFFFFFFFFFFFFFFFFFFFFFFFFFFFFFFFFFFFFFFFFF:FFFFFFFFFFFFFFF:FFF:FFFFFFFFFFFFFFFFFFFFFFFFFFFFFFFFFFF,FFFFFFFFFFFF,:F:FFFFFFF,FFFFFFFFFFFFFFF,FFFFF:F::FFFFF
@A01757:155:HFTYTDRX3:1:2101:6379:3333 2:N:0:CCTACCTA
GGACTACACGGGTATCTAATCCCTTTCGCTCCCCTGGCCTTCGTGCCTCAGCGTCAGTTAATGTCCAGGAACCCGCCTTCGCCACGAGTGTTCCTCTCGATATCTACGCATTTCACTGCTACACCGAGAATTCCGGTTCCCCCTCCATTACTCTAGTCTCGCAGTATCATGTGCCGTCCGCGGGTTGAGCCCGCGCCTTTCACACACGACTTACGAAACAGCCTACGCACGCTTTACGCCCAGTGATTCCG
+
FFFFFFFFFFFFFFFFFFFFFFFFFFFFFFFFFFFFFFFFFFFFFFFFFFFFFFFFFFFFFFFFFFFFFFFFFFFFFFFFFFFFFFFFFFFFFFFFFFFFFFFFFFFFFFFFFFFFFFFFFFFFFFFFFFFFFFFFFFFFFFFFFFFFFFFFFFFFFFFFFFFFFFF:FFFFFFFFFFFFFFFFFFFFFFFFFFFFFFFFFFFFFFFFFFFFFFFFFFFFFFFFFFFFFFF:FFFFFFFFFFFFF:FFFFF
@A01757:155:HFTYTDRX3:1:2101:6334:3443 2:N:0:CCTACCTA
GGACTACACGGGTATCTAATCCCTTTCGCTCCCCTGGCCTTCGTGCCTCAGCGTCAGTTAATGTCCAGGAACCCGCCTTCGCCACGAGTGTTCCTCTCGATATCTACGCATTTCACTGCTACACCGAGAATTCCGGTTCCCCCTCCATTACTCTAGTCTCGCAGTATCATGTGCCGTCCGCGGGTTGAGCCCGCGCCTTTCACACACGACTTACGAAACAGCCTACGCACGCTTTACGCCCAGTGATTCCG
+
FFFFFFFFFFFFFFFFFFFFFFFFFFFFFFFFFFFFFFFFFFFFFFFFFFFFFFFFFFFFFFFFFFFFFFFFFFFFFFFFFFFFFFFFFFFFFFFFFFFFFFFFFFFFFFFFFFFFFFFFFFFFFFFFFFFFFFFFFFFFFFFFFFFFFFFFFFFFFFFFFFFFFFFFFFFFFFFFFFFFFFFFFFFFFFFFFFFFFFFFFFFFFFFFFFFFFFFFFFFFFFFFFFFFFFFFFFFFFFFFFFFFFFFFFFF
@A01757:155:HFTYTDRX3:1:2101:24722:3505 2:N:0:CCTACCTA
GGACTACAGGGGTTTCTAATCCCTTTCGCTCCCCTGGCCTTCGTGCCTCAGCGTCAGTTAATGTCCAGGAACCCGCCTTCGCCACGAGTGTTCCTCTCGATATCTACGCATTTCACTGCTACACCGAGAATTCCGGTTCCCCCTCCATTACTCTAGTCTCGCAGTATCATGTGCCGTCCGCGGGTTGAGCCCGCGCCTTTCACACACGACTTACGAAACAGCCTACGCACGCTTTACGCCCAGTGATTCCG
+
FFFFFFFFFFFFFFFFFFFFFFFFFFFFFFFFFFFFFFFFFFFFFFFFFFFFFFFFFFFFFFFFFFFFFFFFFFFFFFFFFFFFFFFFFFFFFFFFFFFFFFFFFFFFFFFFFFFFFFFFFFFFFFFFFFFFFFFFFFFFFFFFFFFFFFFFFFFFFFFF:FFFFFFFFFFFF:FFFFFFFFFFFFFFFFFFFFFFF:FFFFFFFFFFFFFFFFFFFFFFFFFFFFFFFFFFFFFFFFFFFFFFFFFFFFF
@A01757:155:HFTYTDRX3:1:2101:27163:3537 2:N:0:CCTACCTA
GGACTACCGGGGTTTCTAATCCTGTTTGCTACCCACGCTTTCGAACCTCAGCGTCAGTTACAGACCAGAGAGCCGCTTTCGCCACTGGTGTTCTTCCATATATCTACGCATTTCACCGCTACACATGGAGTTCCACTCTCCTCTTCTGCACTCAAGTCTCCCAGTTTCCAATGCACTACTCCGGTTAAGCCGAAGGCTTTCACATCAGACTTAAAAGACCGCCTGCGTTCCCTTTACGCCCAAAAAATCCG
+
FFFFFFFFFFFFFFFFFFFFFFFFFFFFFFFFFFFFFFFFFFFFFFFFFFFFF:FFFFFFFFFFFFFFFFFFFFFF:FFFFFFFFFFF:FFFFFFFFFFFF:FFFFFFFFFFF:FFFFFFFFFFF:FFFFFFFFFFFFFFFFFFF:FFFFF:FFFFFFFFFFFFFFFFFFFFFFFF:FFFFF:FFFFF:FFFFFFFFFFF:FF,FFFF:FFF:FFFFF,F,FF:FFFFFFFF,FFFFFFFFFF,FFFF:FF
@A01757:155:HFTYTDRX3:1:2101:8956:3568 2:N:0:CCTACCTA
GGACTACTCGGGTATCTAATCCTGTTTGCTACCCACGCTTTCGAACCTCAGCGTCAGTTACAGACCAGAGAGCCGCTTTCGCCACTGGTGTTCTTCCATATATCTACGCATTTCACCGCTACACATGGAGTTCCACTCTCCTCTTCTGCACTCAAGTCTCCCAGTTTCCAATGCACTACTCCGGTTAAGCCGAAGGCTTTCACATCAGACTTAAAAGACCGTCTGCGTTCCCTTTACGCCCAATAAATCCG
+
FFFFFFFFFFFFFFFFFFFFFFFFFFFFFFFFFFFFFFFFFFFFFFFFFFFFFFFFFFFFFFFFFFFFFFFFFFFFFFFFF:FFFFFFFF:FF,FFFFFFFFFFFFFF:FFFFFFFFFFFFFFF,FFFFFFFFFFFF:FFFFF,FFFFFFFFF:FF::FFFFFFFFFFFFFFFFFFFFFFFFFFFFFFFFFF:FFFFFFFF:FFFFFFFFFFFF:FFF,FFFFFFFF,FFFFFFFFFFFFFFFFFF,FFFF
@A01757:155:HFTYTDRX3:1:2101:27172:3583 2:N:0:CCTACCTA
GGACTACCGGGGTTTCTAATCCTGTTCGCTACCCATGCTTTCGAGCCTCAGCGTCAGTTGCAGACCAGAGAGCCGCCTTCGCCACTGGTGTTCTTCCATATATCTACGCATTCCACCGCTACACATGGAGTTCCACTCTCCTCTTCTGCACTCAAGTTCAACAGTTTCTGATGCAATTATCCGGTTGAGCCGAAGGCTTTCACAACAGACTTATTGAAAAGCCTGCACTCGCTTTACGCCCAATAAAACCG
+
FFFFFFFFFFFFFFF:FFFFFF:FFFFFFFFFFFFFFFFFF:FFFFFF:FFFFFFFF:F,FFFFFFFFF:FFFFFFFFFFFFFFFFFFFF:F,FFFFFFFFFFFFF:FFFFF,FFFF,FFFFFF,FF:FFFFFFFFF,:FFFFFF,FFFF:FFFFFFFFFFFF:FFF,F,FF:,FFFF::,F:FFFFFFFFFFF,FFFFF:F,:,,F,F,FFFFF,F:,,:,:FF:F::F,::FFF,FF,FFF:FF:,,F:
@A01757:155:HFTYTDRX3:1:2101:1533:3771 2:N:0:CCTACCTA
GGACTACACGGGTTTCTAATCCCTTTCGCTCCCCTGGCCTTCGTGCCTCAGCGTCAGTTAATGTCCAGGAACCCGCCTTCGCCACGAGTGTTCCTCTCGATATCTACGCATTTCACTGCTACACCGAGAATTCCGGTTCCCCCTCCATTACTCTAGTCTCGCAGTATCATGTGCCGTCCGCGGGTTGAGCCCGCGCCTTTCACACACGACTTACGAAACAGCCTACGCACGCTTTACGCCCAGTGATTCCG
+
FFFFFFFFFFFFFFFFFFFFFFFFFFFFFFFFFFFFFFFFFFFFFFFFFFFFFFFFF:FFFFFFFFFFFFFFFFFFFFFFFFFFFFFFFFFFF:FFFFFFFFFFFFFFFFFFFFFFFFFFFFFFFFFFFF:FFFFFFF,FFFF:F:FFFFFFFFF:F,FFFFFFFFF:FFFFF:FFFFFF,FFFFFFFFFFFFFF,FFF::FFFFFF:FFFFFFFFFFFFFFFFF:FFFFFFFFFFFFFFFFFFFFFF::F
@A01757:155:HFTYTDRX3:1:2101:26304:3771 2:N:0:CCTACCTA
GGACTACACGGGTTTCTAATCCTGTTCGATACCCACGCTTTCGTGCTTCAGCGTCAGTTGGGCGCCGGTATGCTGCCTTCGCAATCGGAGTTCTGCGTGATATCTATGCATTTCACCGCTACACCACGCATTCCGCATACTTCTCGCCCACTCAAGAACGCCAGTTTCAACGGCGGAGCGAGGTTGAGCCCCGCGATTTTACCGCTGACTTGGCATTCCGCCTACGCACCCTTTAAACCCAATAAATCCGG
+
FFFFFFFFFFFFFFFFFFFFFFFFFFFFFFFFFFFFFFFFFFFFFFFFFFFFFFFFFFFFFFFFFFFFFFFFFFFFFFFFFFFFFFFFFFFFFFFFFFFFFFFFFFFFFFFFFFFFFFFFFFFFFFFFFFFFFFFFFFFFFFFFFFFFFFFFFFFFFFFFFFFFFFFFFFFFFFFFFFFFFFFFFFFFFFFFFFFFFFFFF:FFFFFFFFFFFFFFFFFFFFFFFFFFFFFFFFFFFFF:FFFFFFFFFFF
@A01757:155:HFTYTDRX3:1:2101:15067:3850 2:N:0:CCTACCTA
GGACTACTGGGGTTTCTAATCCTGTTCGCTACCCATGCTTTCGAGCCTCAGCGTCAGTTGCAGACCAGACAGCCGCCTTCGCCACTGGTGTTCTTCCATATATCTACGCATTCCACCGCTACACATGGAGTTCCACTGTCCTCTTCTGCACTCAAGTCGCCCGGTTTCCGATGCACTTCTTCGGTTAAGCCGAAGGCTTTCACATCAGACCTAAGCAACCGCCTGCGCTCGCTTTACGCCCAATAAATCCG
+
FFFFFFFFFFFFFFFFFFFFFFFFFFFFFFFFFFFFFFFFFFFFFFFFFFFFFFFFFFFFFFFFFFFFFFFFFFFFFFFFFFFFFFFFFFFFFFFFFFFFFFFFFFFFFFFFFFFFFFFFFFFFFFFFFFFFFFFFFFFFFFFFFFFFFFFFFFFFFFFFFFFFFFFFFFFFFFFFFFFFFF:FFFFF,FFFFFFFFFFFFFFFF:FFFFFFFFFFF,FFFFFFFFFFFFFFFFFFFFFFFFFFFFFF:FF
@A01757:155:HFTYTDRX3:1:2101:32190:4006 2:N:0:CCTACCTA
GGACTACTCGGGTTTCTAATCCTGTTTGCTACCCACGCTTTCGAACCTCAGCGTCAGTTACAGACCAGAGAGCCGCTTTCGCCACTGGTGTTCTTCCATATATCTACGCATTTCACCGCTACACATGGAGTTCCACTCTCCTCTTCTGCACTCAAGTCTCCCAGTTTCCAATGCACTACTCCGGTTAAGCCGAAGGCTTTCACATCAGACTTAAAAGACCGCCTGCGTTCCCTTTACGCCCAATAAATCCG
+
FFFFFFFFFFFFFFFFFFFFFFFFFFFFFFFFFFFFFFFFFFFFFFFFFFFFFFFFFFFFFFFFFFFFFFFFFFFFFFFFFFFFFFFFFFFFFFFFFFFFFFFFFFFFFFFFFFFFFFFFFFFFFFFFFFFFFFFFFFFFFFFFFFFFFFFFFFFFFFFF:FFFFFF,FFFFFFFFFFFFFFFFFFFFFFFFFFF:FFFFFFF:FFFFFFFFFFFFFFFF:F:FFFFFFFFF:FFFFFFFFF:FF::FFFF
@A01757:155:HFTYTDRX3:1:2101:31602:4022 2:N:0:CCTACCTA
GGACTACACGGGTTTCTAATCCTGTTCGCTACCCATGCTTTCGAGCCTCAGCGTCAGTTGCAGACCAGACAGCCGCCTTCGCCACTGGTGTTCTTCCATATATCTACGCATTCCACCGCTACACATGGAGTTCCACTGTCCTCTTCTGCACTCAAGTCGCCCGGTTTCCGATGCACTTCTTCGGTTAAGCCGAAGGCTTTCACATCAGACCTAAGCAACCGCCTGCGCTCGCTTTACGCCCAATAAATCCG
+
FFFFFFFFFFFFFFFFFFFFFFFFFFFFFFFFFFFFFFFFFFFFFFFFFFFFFFFFFFFFFFFFFFFFFFFFFFFFFFFFFFFFFFFF:FFFFFFFFFFFFFFFFFFFFFFFFFFFFFFFFFFFFFFFFFFFFFFFFFFFFFFFFFFFFFFFFFFFFFFFFFFFF:FFFFFFFFFFFFFFFFFFFFFFFFFFFFFFFF:FFFFFFFFFFFFFFFFFF:FFFFFFFFFF:FFFFFFFFFFFFF:FFFFFF,F
@A01757:155:HFTYTDRX3:1:2101:24876:4085 2:N:0:CCTACCTA
GGACTACCCGGGTTTCTAATCCTGTTCGCTACCCATGCTTTCGAGCCTCAGCGTCAGTTGCAGACCAGACAGCCGCCTTCGCCACTGGTGTTCTTCCATATATCTACGCATTCCACCGCTACACATGGAGTTCCACTGTCCTCTTCTGCACTCAAGTCGCCCGGTTTCCGATGCACTTCTTCGGTTAAGCCGAAGGCTTTCACATCAGACCTAAGCAACCGCCTGCGCTCGCTTTACGCCCAATAAATCCG
+
FFFFFFFFFFFFFFFFFFFFFFFFFFFFFFFFFFFFFFFFFFFFFFFFFFFFFFFFFFFFFFFFFFFFFFFFFFFFFFFFFFFFFFFFFFFFFFFFFFFFFFF:FFFFFFFFFFFFFFFFFFFFFFFFFFFFFFFFFFFFFFFFFFFFFFFFFFFFFFFFFFFFFFFFFFFFFFFFFFFFFFFFFFFFFFFFFFFFFFFFFFFFFFFFFFFFFFFFFFFFFFFFF:FFFFFFFFFFFFFFFFFFFFFFFFF
@A01757:155:HFTYTDRX3:1:2101:31331:4178 2:N:0:CCTACCTA
GGACTACCCGGGTTTCTAATCCTGTTTGCTACCCACGCTTTCGAACCTCAGCGTCAGTTACAGACCAGAGAGCCGCTTTCGCCACTGGTGTTCTTCCATATATCTACGCATTTCACCGCTACACATGGAGTTCCACTCTCCTCTTCTGCACTCAAGTCTCCCAGTTTCCAATGCACTACTCCGGTTAAGCCGAAGGCTTTCACATCAGACTTAAAAGACCGCCTGCGTTCCCTTTACGCCCAATAAATCCG
+
FFFFF,FFFFFFFFFFFFFFFFFFFFFFFFFFFFFFFFFFFFFFFFFFFFFFFFFFFFFFFFFFFFFFFFFFFFFFFFFFFFFFFFFFFFFFFFFFFFFFFFFFFFFFFFFFF:FFFFFFFFFFFF:FFFFFFFF:FFFFFFFFFFFFFFFFFFFFFFFFFFFFFFFFFFFF:FFF:F,:FFFFFFFF:FFFFFFFF:FFFFFFF:FFFF:FFFFFFF,F:FFFF,:FFFFF:FF,,FFFFFFFFF:F:F:
@A01757:155:HFTYTDRX3:1:2101:2492:4398 2:N:0:CCTACCTA
GGACTACCAGGGTATCTAATCCTGTTTGCTACCCACGCTTTCGAACCTCAGCGTCAGTTACAGACCAGAGAGCCGCTTTCGCCACTGGTGTTCTTCCATATATCTACGCATTTCACCGCTACACATGGAGTTCCACTCTCCTCTTCTGCACTCAAGTCTCCCAGTTTCCAATGCACTACTCCGGTTAAGCCGAAGGCTTTCACATCAGACTTAAAAGACCGCCTGCGTTCCCTTTACGCCCAATAAATCCG
+
FFFFFFFFFFFFFFFFFFFFFFFFFFFFFFFFFFFFFFFFFFFFFFFFFFFFFFFFFFFFFFFFFFFFFFFFFFFFFFFFFFFFFFFFFF:FFFFFFFFFF:FFFFFFFFFFFFFFFFFFFFFFFFFFFFFFF:FFFFFFFFFFF:FFFFFFFFFFFFF:FFFFFFFFFF:FFFFFFFFFFFFFFFFFFFFFFFFFFFFFFFFFFFFF,FFFFF:F:FFFFFFFFFFFF:FFFFFFFFF:FFFFF:FFFFF
@A01757:155:HFTYTDRX3:1:2101:17879:4460 2:N:0:CCTACCTA
GGACTACCGGGGTTTCTAATCCTGTTTGCTACCCACGCTTTCGAACCTCAGCGTCAGTTACAGACCAGAGAGCCGCTTTCGCCACTGGTGTTCTTCCATATATCTACGCATTTCACCGCTACACATGGAGTTCCACTCTCCTCTTCTGCACTCAAGTCTCCCAGTTTCCAATGCACTACTCCGGTTAAGCCGAAGGCTTTCACATCAGACTTAAAAGACCGCCTGCGTTCCCTTTACGCCCCATAAATCCG
+
FFFFFFFFFFFFFFFFFFFFFFFFFFFFFFFFFFFFFFFFFFFFFFFFFFFFFFFFFFFFFF:FFFFFFFFFFFFFFFFFFFFFFFFFFFFF::FFFFFFFFF:FFFFFFF:FFFFFFFFFFFFFFFFF:FF:FFFFFFFFFFFFFFFFFFFFFFFFFF:FFFFFFFFFFFFFFFFFFFFFF,FFFFF:FFFFF:FFFFFFF:F,FFFFF:FFFFF:FFFFFF,FFF,F,FFFFFF,FFFF,FFFFFFFFF
@A01757:155:HFTYTDRX3:1:2101:27859:4460 2:N:0:CCTACCTA
GGACTACATGGGTATCTAATCCTGTTTGCTACCCACGCTTTCGAACCTCAGCGTCAGTTACAGACCAGAGAGCCGCTTTCGCCACTGGTGTTCTTCCATATATCTACGCATTTCACCGCTACACATGGAGTTCCACTCTCCTCTTCTGCACTCAAGTCTCCCAGTTTCCAATGCACTACTCCGGTTAAGCCGAAGGCTTTCACATCAGACTTAAAAGACCGCCTGCGTTCCCTTTACGCCCAATAAATACG
+
FFFFFFFFFFFFFFF:FFFFFFFFFFFFFFFFFFFFFFFFFFFFFFFFFFFFFFFFFFFFFFFFFFFFFFFFFFFFFFFFFFFFFFFFFFFFFFFFFFFFFFF:FFFFFFFFFFFFFFFFFFFFFFFFFFFFFF:FFFFFFFFFFFFFFFFFF,FFFFF::FFFFFFFFFFFFFFFFF,FFFFFFFFFFFFFFFFFFF:FFFFFFFFFFF:FFFFFF,F:FFFFFFF,F::FFFFFFFFFFFFFF:FF,FF
@A01757:155:HFTYTDRX3:1:2101:7482:4586 2:N:0:CCTACCTA
GGACTACTAGGGTTTCTAATCCTGTTTGCTACCCACGCTTTCGAACCTCAGCGTCAGTTACAGACCAGAGAGCCGCTTTCGCCACTGGTGTTCTTCCATATATCTACGCATTTCACCGCTACACATGGAGTTCCACTCTCCTCTTCTGCACTCAAGTCTCCCAGTTTCCAATGCACTACTCCGGTTAAGCCGAAGGCTTTCACATCAGACTTAAAAGACCGCCTGCGTTCCCTTTACGCCCAATAAATCCG
+
FFFFFFFFFFFFFFFFFFFFFFFF:FFFFFFFFFFFFFFFFFFFFFFFFFFFFFFFFFF:FFFFFFFFFFFFFFFFFFFFFFFFFFFFFFFFFFFFFFFF:FF:FFFFFFFFFFFFFFFFFFFFFFFFFFFF:FFFFFFFFFFFFFFFFFFFFFF:FFFFFFFFFFFFFFFFFFFFFFFFFF,FFFFF,FFFFFFFFFFF:F:FFFFFFFFF:FFFFF:FFFF,FFFFFFFFFFFFFFFFF,FFFFFFFFF
@A01757:155:HFTYTDRX3:1:2101:25617:4617 2:N:0:CCTACCTA
GGACTACAGGGGTTTCTAATCCCTTTCGCTCCCCTGGCCTTCGTGCCTCAGCGTCAGTTAATGTCCAGGAACCCGCCTTCGCCACGAGTGTTCCTCTCGATATCTACGCATTTCACTGCTACACCGAGAATTCCGGTTCCCCCTCCATTACTCTAGTCTCGCAGTATCATGTGCCGTCCGCGGGTTGAGCCCGCGCCTTTCACACACGACTTACGAAACAGCCTACGCACGCTTTACGCCCAGTGATTCCG
+
FFFFFFFFFFFFFFFFFFFFFFFFFFFFFFFFFFFFFFFFFFFFFFFFFFFFFFFFFFFFFFFFFFFFFFFFFFFFFFFFFFFFFF:FFFFFFFFF:FFFFFFFFFFFFFFFFFFF:FF:FFFFFFFFFFFFFFFFFFFFFFFFFFFFFFFFFFFFFFFFFFFFFFFFFFFFFFFFFFFFFFFFFFFFFFFF:FFFFFFFFFFFFFFFFFFFFFFF,:FFFFFFFFFFFFFFFF:FFFFFFFFFFFFFFFF
@A01757:155:HFTYTDRX3:1:2101:25590:4633 2:N:0:CCTACCTA
GGACTACAGGGGTTTCTAATCCCTTTCGCTCCCCTGGCCTTCGTGCCTCAGCGTCAGTTAATGTCCAGGAACCCGCCTTCGCCACGAGTGTTCCTCTCGATATCTACGCATTTCACTGCTACACCGAGAATTCCGGTTCCCCCTCCATTACTCTAGTCTCGCAGTATCATGTGCCGTCCGCGGGTTGAGCCCGCGCCTTTCACACACGACTTACGAAACAGCCTACGCACGCTTTACGCCCCGTGATTCCG
+
FFFFFFFFFFFF:FFFFFFFFFFFFFF,FFFFFFFFFFFFFFFFFFFFFFFFFFFFFFFFFFFFFFFFFFFFFFFFFFFF:FFFFFFFFFFFFFFFFFFFFFFFFFFFFFFF:FF:FFFFFF:FFFFFFFFFFFFFFFFFFFFFFFFFFFFFF:FFFFF,FFFFFFFFFF:FFFFFFFFFFFFFFFFFFFFFF:FFFFFF:FFFFFFFFFFFFFFFFFFFFFFFFFFFFFFFFFFFFFFFF,F,FFFFFFF
@A01757:155:HFTYTDRX3:1:2101:17110:4664 2:N:0:CCTACCTA
GGACTACCGGGGTTTCTAATCCTGTTTGCTACCCACGCTTTCGAACCTCAGCGTCAGTTACAGACCAGAGAGCCGCTTTCGCCACTGGTGTTCTTCCATATATCTACGCATTTCACCGCTACACATGGAGTTCCACTCTCCTCTTCTGCACTCAAGTCTCCCAGTTTCCAATGCACTACTCCGGTTAAGCCGAAGGCTTTCACATCAGACTTAAAAGACCGCCTGCGTTCCCTTTACGCCCAATAAATCCG
+
FFFFFFFFFFFFFFFFFFFFFFFFFFFFFFFFFFFFFFFFFFFFFFFFFFFFFFFFFFFFFF,FFFFFFFFFFFFFFFFFFFFFFFFFFFFFFFFFFFFFFFFFFFFFFFFFFFFFFFFFFFFFFFFFF:FFFFFFF:FFFFFFFFF:FFFFFFFFFFFFFFFFFFFFFFFF:FFFFF,F:FFFFFFF:FFFFFFFFFFFFFFFFFFFFFFFFFFFF,:FFFF:FFFFFFFFFFFFFFF,FFFFFFF:FFF
@A01757:155:HFTYTDRX3:1:2101:21269:4914 2:N:0:CCTACCTA
GGACTACCAGGGTTTCTAATCCTGTTTGCTACCCACGCTTTCGAACCTCAGCGTCAGTTACAGACCAGAGAGCCGCTTTCGCCACTGGTGTTCTTCCATATATCTACGCATTTCACCGCTACACATGGAGTTCCACTCTCCTCTTCTGCACTCAAGTCTCCCAGTTTCCAATGCACTACTCCGGTTAAGCCGAAGGCTTTCACATCAGACTTAAAAGACCGCCTGCGTTCCCTTTACGCCCAATAAATCCG
+
FFFFFFFFFFFFFFFFFFFFFFFFFFFFFFFFFF,:FFFFFFFFFFFFFFFFFFFFFFFFFFFFFFFFFFFFFFFF,FFFFFF:FFFFFFFFFFFF:FFFFFFFFFFFFFFFF:FFFFFFFFFFFFFFFFFFFFFFFFFFFFFFFFFFFFFFFFFFFFFFFFFFFFFFFFFFF,:FFF,FF:FFFFFFFF:FFF::FFFF,FF,FFFFFFFFFFF:FF:F:FF:FFFFF,FFFFFFFF:FFFFFF,F:::F
@A01757:155:HFTYTDRX3:1:2101:8404:4930 2:N:0:CCTACCTA
GGACTACAAGGGTTTCTAATCCTGTTCGATCCCCACGCTTTCGTGCCTCAGCGTCAGTCGGGCGCCGGTATGCTGCCTTCGCAATCGGAGTTCTGCGTGATATCTATGCATTTCACCGCTACACCACGCATTCCGCATACTTCTCGCCCACTCAAGATCCCCAGTTTCAACGGCCGGCCCGGGTTGAGCCCGGACATTTTACCGCTGACTTAAAAATCCGCCTACGCACCCTTTAAACCCAATAAATCCGG
+
FFFFFFF:FFFF,:FFFFFFFFFFFFFFFFFFFFFFFFFFFFFFFFFFFFFFFFFFFFFFFFFFFFFFFFFFFFFFFFFFFF:FFFFFFFFFFFFFF:FFF:FFFFFFFFFFFFFFFFFFFFFFFFFFFFFFFFFFFFFFFFFFFFFFFFFFFFFFFFFFFFFF:FFFFFFFFF:FFFFFFFFFF:FFF,FFFFFFFFFFFFFFFFFF:FF,:FFFFFFFFFFFFFFFFFF:FFFF:FFF:F,FFFFFFFF
@A01757:155:HFTYTDRX3:1:2101:11948:5055 2:N:0:CCTACCTA
GGACTACTGGGGTATCTAATCCTGTTTGCTACCCACGCTTTCGAACCTCAGCGTCAGTTACAGACCAGAGAGCCGCTTTCGCCACTGGTGTTCTTCCATATATCTACGCATTTCACCGCTACACATGGAGTTCCACTCTCCTCTTCTGCACTCAAGTCTCCCAGTTTCCAATGCACTACTCCGGTTAAGCCGAAGGCTTTCACATCAGACTTAAAAGACCGCCTGCGTTCCCTTTACGCCCAATAAATCCG
+
FFFFFFFFFFFFFFFFFFFFFFFFFFFFFFFFFFFFFFFFFFFFFFFFFFFFFFFFFFFFFFFFFFFF:FFFFFFFFF:FFFFFFFFF::FFFFFFFFFFF:FFFFFF:FFFFFFFFFFFFFF:FFFF:FFF:FFFF:,FFFFFFFFFFFFFF:FFFFF::FFFFFFFFFF,F,,FFF:FFFFFFFFFFFFFFFFFFFFFF,FFFFFFFFFFFFFFFFFFFFFFFFF:F:FF,FFFFFFFF:F,FFF:FFF
@A01757:155:HFTYTDRX3:1:2101:12626:5102 2:N:0:CCTACCTA
GGACTACAAGGGTTTCTAATCCTGTTCGATACCCACGCTTTCGTGCTTCAGCGTCAGTTGGGCGCCGGTATGCTGCCTTCGCAATCGGAGTTCTGCGTGATATCTATGCATTTCACCGCTACACCACGCATTCCGCATACTTCTCGCCCACTCAAGAACGCCAGTTTCAACGGCGGAGCGAGGTTGAGCCCCGCGATTTTACCGCTGACTTGGCATTCCGCCTACGCACCCTTTAAACCCAATAAATCCGG
+
FFFFFFFFFFFFFFFFFFFFFFFFFFFFFFFFFFFFFFFFFFFFFFFFFFFFFFFFFFFFFFFFFFFFFFFFFFFFFFFFFFFFFFFFFFFFFFFFFFF:FFFFFFFFFFFFFFF,FFFFFFFFF:FFF:,FFFFFFFFFFFFFFFFFF,FFFF:F:FFFFFFFFF:F:FFFF:FFFFFFFFFFFFFFF::FFFFF:FFFF,FFFFF:F:FFF:FFFFFFF:FFFFF:FFFF:F:FF,FFFFF:F:FFFFF
@A01757:155:HFTYTDRX3:1:2101:13910:5353 2:N:0:CCTACCTA
GGACTACAAGGGTATCTAATCCTGTTTGCTACCCACGCTTTCGAACCTCAGCGTCAGTTACAGACCAGAGAGCCGCTTTCGCCACTGGTGTTCTTCCATATATCTACGCATTTCACCGCTACACATGGAGTTCCACTCTCCTCTTCTGCACTCAAGTCTCCCAGTTTCCAATGCACTACTCCGGTTAAGCCGAAGGCTTTCACATCAGACTTAAAAGACCGCCTGCGTTCCCTTTACGCCCAATAAATCCG
+
FFFFFFFFFFFFFFFFFFFFFFFFFFFFFFFFFFFFFFFFFFFFFFFFFFFFFFFFFFFFFFFFFFFFFFFFFFFFFFFFFFFFFFFFFFFFFFFFFFFFFFFFFFFFFFFFFFFFFFFFFFFFFF:FFFFFFFFFFFFFFFFFFFFFFFFFFFFFFFFFFFFFFFFFFFFFFFFFFFF:FFFFFFFF,FFFFFFFFFFFFFFFFFFFFFFFFFFF,FF,:FFF,FFFFFFFFFFF,FF:FFFFF:FFFFF
@A01757:155:HFTYTDRX3:1:2101:6153:5384 2:N:0:CCTACCTA
GGACTACCGGGGTTTCTAATCCCTTTCGCTCCCCTGGCCTTCGTGCCTCAGCGTCAGTTAATGTCCAGGAACCCGCCTTCGCCACGAGTGTTCCTCTCGATATCTACGCATTTCACTGCTACACCGAGAATTCCGGTTCCCCCTCCATTACTCTAGTCTCGCAGTATCATGTGCCGTCCGCGGGTTGAGCCCGCGCCTTTCACACACGACTTACGAAACAGCCTACGCACGCTTTACGCCCAGTGATTCCG
+
FFFFFFFFFFFFFFFFFFFFFFFFFFFFFFFFFFFFFFFFFFFFFFFFFFFFFFFFF:FFFFFFFFFFFFFFFFFFFFFFFFFFFFFFFFFFFFFFFFFFFFFFFFFFFFFFFFFFFFFFFFFFFFFFFFFFFFFFFFFFFFFFFFFFFFFFFFFFFFFFFFFFFFFFFFFFFFFFFFFFFFFF:FFFFFFFFFFFFFFFFFFFFFFFFFFFFFFFFFF:FFFFFFFFFF,FFFFFFFFFFFFFFFFFFFF
@A01757:155:HFTYTDRX3:1:2101:5267:5415 2:N:0:CCTACCTA
GGACTACTAGGGTATCTAATCCTGTTTGCTCCCCACGCTTTCGAGCCTCAACGTCAGTTACTGTCCAGCAAGCCGCCTTCGCCACTGGTGTTCCTCCTAATATCTACGCATTTCACCGCTACACTAGGAATTCCGCTTGCCTCTCCAGCACTCCAGTTCCACAGTTTCCAAAGCCGTTCCGCGGTTAAGCCACGGGCTTTCACTTCAGACTTGCAGAACCGTCTACGCTCCCTTTACACCCAGTAAATCCG
+
FFFFFFFFFFFFFFFFFFFFFFFFFFFFFFFFFFFFFFFFFFFFFFFFFFFFFFFFFFFFFFFFFFFFFFFFFFFFFFFFFFFFFFFFFFFFFFFFFFFFFFFFFFFFFFFFFFFFFFFFFFFFFFFFFFFFFFFFFFFFFFFFFFFFFFFFFFFFFFFF:FFFFFFFFFFFFFFFFFFFFFFFFFFFFFFFFFFFFFFFFFFFFFFFFFFFFFFFFFFFF:FFFFFFFFFFFFFFFFFFFFFFFFFFF,F
@A01757:155:HFTYTDRX3:1:2101:11586:5556 2:N:0:CCTACCTA
GGACTACTCGGGTTTCTAATCCTGTTCGATACCCACGCTTTCGTGCTTCAGCGTCAGTTGGGCGCCGGTATGCTGCCTTCGCAATCGGAGTTCTGCGTGATATCTATGCATTTCACCGCTACACCACGCATTCCGCATACTTCTCGCCCACTCAAGAACGCCAGTTTCAACGGCGGAGCGAGGTTGAGCCCCGCGATTTTACCGCTGACTTGGCATTCCGCCTACGCACCCTTTAAACCCAATAACTCCGG
+
FFFFFFFFFFFF:FFFFFFFFFFFFFFFFFFFFFFFFFFFFFFFFFFFFFFFFFF:F:FFFFFFFFFFFFFFFF:FFFFFFFFFFFFFFFFFFFFFFF:F:,FFFFFFF:FFFFFFFFFF,,FFFFFFF:F,FFFFFFFF,FFFFFFF:F,FFF,F,:FFFF,FF:,F,FFFF:FFFFFFFFF,FF,:FFFFFFFFFF:F,FFFF::::FFFFFF:F,FFF::FFFF:F:F:,FFF:FFFFFFFF,FFFFF
@A01757:155:HFTYTDRX3:1:2101:28565:5588 2:N:0:CCTACCTA
GGACTACTCGGGTTTCTAATCCTGTTCGATACCCACGCTTTCGTGCTTCAGCGTCAGTTGGGCGCCGGTATGCTGCCTTCGCAATCGGAGTTCTGCGTGATATCTATGCATTTCACCGCTACACCACGCATTCCGCATACTTCTCGCCCACTCAAGAACGCCAGTTTCAACGGCGGAGCGAGGTTGAGCCCCGCGATTTTACCGCTGACTTGGCATTCCGCCTACGCACCCTTTAAACCCAATAAATCCGG
+
FFFFFFFFFFFFFFFFFFFFFFFFFFFFFFFFFFFFFFFFFFFFFFFFFFFFFFFFFFFFFFFFFFFFFFFFFFFFFFFFFFFFFFFFFFFFFFFFFFFFFFFFF:FFFFFFFFFFFFFFFF:FFFFFFFFFFFFFFFFFFFFFFFFFFFFFFFFF:FF:FFFFFFFFFFFFFFFFFFFFFFFFFFFFFFFFFFFFFFFF::FFFFFFFFF:FFF:FFFFFFF:FFFFFFFFFFFFFFFFFFFFFFFFFFF
@A01757:155:HFTYTDRX3:1:2101:23375:5650 2:N:0:CCTACCTA
GGACTACCGGGGTATCTAATCCTGTTTGCTACCCACGCTTTCGAACCTCAGCGTCAGTTACAGACCAGAGAGCCGCTTTCGCCACTGGTGTTCTTCCATATATCTACGCATTTCACCGCTACACATGGAGTTCCACTCTCCTCTTCTGCACTCAAGTCTCCCAGTTTCCAATGCACTACTCCGGTTAAGCCGAAGGCTTTCACATCAGACTTAAAAGACCGCCTGCGTTCCCTTTACGCCCAATAAATCCG
+
FFFFFFFFFFFFFFFFFFFFFFFFFFFFFFFFFFFFFFFFFFFFFFFFFFFFFFFFFFFFFFFFFFFFFFFFFFFFFFFFFFFFFFFFFFFFF:FFFFFFFFFFFFFFFFFFFFFFFFFFFFFFFFFFFFFFFFFFFFFFFFFFFFFFFFFFFFFFFFFFFFFFFFFFFFFFFFFFFFFFFFFFFFFF,FFFFF:FFFFFFFFF:FFFFFFFFFFFFF:FFFFF:F:FFFFFFFFFFFFFF:FFFFFFF,F
@A01757:155:HFTYTDRX3:1:2101:32298:5666 2:N:0:CCTACCTA
GGACTACTCGGGTATCTAATCCTGTTCGCTACCCATGCTTTCGAGCCTCAGCGTCAGTTGCAGACCAGACAGCCGCCTTCGCCACTGGTGTTCTTCCATATATCTACGCATTCCACCGCTACACATGGAGTTCCACTGTCCTCTTCTGCACTCAAGTTGCCCGGTTTCCGATGCACTTCTTCGGTTAAGCCGAAGGCTTTCACATCAGACCTAAGCAACCGCCTGCGCTCGCTTTACGCCCAATAAATCCG
+
FFFF:FFFFFFFFFFFFFFFFFFFFFFFFFFFFFFFFFFFFFFFFFFFFFFFFFFFFFFFFFFFFFFFFFFFFFFFFFFFFFFFF:FFFFFFFFFFFF:FFFFFFFFFFFFFFFFFFFFFFF:FFFFFFFFFFF:FFFFFFFFFFFFFFFFFFF:FFFFFFFFF,FFFFFFFFFFFFFFFFFFFFFFFFFFFFFFFFFFFFFFFFFFFFFFFFFFFFFFFFFFFFFFFFFFFFFFFFFFFF:F:F:FFF:F
@A01757:155:HFTYTDRX3:1:2101:16016:5682 2:N:0:CCTACCTA
GGACTACACGGGTTTCTAATCCTGTTCGATACCCACGCTTTCGTGCTTCAGCGTCAGTTGGGCGCCGGTATGCTGCCTTCGCAATCGGAGTTCTGCGTGATATCTATGCATTTCACCGCTACACCACGCATTCCGCATACTTCTCGCCCACTCAAGAACGCCAGTTTCAACGGCGGAGCGAGGTTGAGCCCCGCGATTTTACCGCTGACTTGGCATTCCGCCTACGCACCCTTTAAACCCAATAAATCCGG
+
FFFFFFFFFFFFFFFFFFFFFFFFFFFFFFFFFFFFFFFFFFFFFFFFFFFFFFFFFFFFFFFFFFFFFFFFFFFFFFFFFFFFFFFFFFFFFFFFFFFFFFFFFFFFFFFFFFFFFFFFFFFFFFFFFFFFFFFFFFFFFFFFFFFFFFFFFFFFFFFFFFFFFFFFFFFFFFFFFFFFFFFFFFFFFFFFFFFFFFFF:FFFFFFFFFFFFFF,FFFFFFFFFFFFFFFFFFFFFFFF:FFFF,FFFFF
@A01757:155:HFTYTDRX3:1:2101:23222:5791 2:N:0:CCTACCTA
GGACTACCGGGGTATCTAATCCTGTTTGCTACCCACGCTTTCGAACCTCAGCGTCAGTTACAGACCACAGAGACGCTTTCGCCACTGGTGTTCTTCCATATATCTACGCATTTCACCGCTACACATGTAGTTCCACTCTCCTCTTCTGCACTCAAGTCTCCCAGTTTCAAATGCACTACTCCGGTTAAGCCGAAGGCTTTCACATCAGACTTAAAAGACCGCCTGAGTTCCCTTTAAGCCCAATAAATACG
+
FFFFFFFFF:,FFFF,FFFF,,FFFFFF:F:FFFFF,FF:FF:,FFF:FF:FFFFF,:FFFFFFF,F,FF,F,FFF:,::FF:FF:FF,,F:,F:FF:,F:FFFFF:FFF:FFFFFFFFFFFFFFFF,FFF:F,F,FF,,FFF:,:FFF,FF,::::FFFF,F,FFF:,FF,,FFFFF:FFFF,FF:F,,F:FFF:FFFF:FFF,::FF,,FFFFF,::FF:F:F,,F:F:F,FFF:F:,FFFFF:F,FFF
@A01757:155:HFTYTDRX3:1:2101:2682:5916 2:N:0:CCTACCTA
GGACTACTCGGGTATCTAATCCTGTTTGCTACCCACGCTTTCGAACCTCAGCGTCAGTTACAGACCAGAGAGCCGCTTTCGCCACTGGTGTTCTTCCATATATCTACGCATTTCACCGCTACACATGGAGTTCCACTCTCCTCTTCTGCACTCAAGTCTCCCAGTTTCCAATGCACTACTCCGGTTAAGCCGAAGGCTTTCACATCAGACTTAAAAGACCGCCTGCGTTCCCTTTACGCCCAATAAATCCG
+
FFFFFFFFFFFFFFFFFFFFFFFFFFFFFFFFFFFFFFFFFFFFFFFFFFFFFFFFFFFFFFFFFFFFFFFFFFFFFFFFFFFFFFFF,FFFFFFFFFFFFFFFFFFFFFFFFFFFFFFFFFFFFFFFFFFFFFFFFFFFFFFFFFFFF:FFFFFFFFFFFFF:FFFFFFFFFFFFFFFFFFFFFFFFFFFFFFFFFFFFFFF,FFFFFFFFFFFF:FFF:FFFFFFFF:FFFFFFFFFFF:FFFF::FFF
@A01757:155:HFTYTDRX3:1:2101:12744:5995 2:N:0:CCTACCTA
GGACTACTAGGGTATCTAATCCTGTTTGCTACCCACGCTTTCGAACCTCAGCGTCAGTTACAGACCAGAGAGCCGCTTTCGCCACTGGTGTTCTTCCATATATCTACGCATTTCACCGCTACACATGGAGTTCCACTCTCCTCTTCTGCACTCAAGTCTCCCAGTTTCCAATGCACTACTCCGGTTAAGCCGAAGGCTTTCACATCAGACTTAAAAGACCGCCTGCGTTCCCTTTACGCCCAATAAATACG
+
FFFFFFFFFFFFFFFFFFFFFFFFFFFFFFFFFFFFFFFFFFFFFFFFFFFFFFFFFFFFFFFFFFFFFFFFFFFFFFFFFFFFFFFFFFFFFFFFFFFFFFFFFFF:FFFFFFFFFFFFFFFFFFFFFFFF:FFFFFF:FFFFFFFFFFFFFFFFFFFFF:FFFFF:FFFFFFFFFF,F:FFF:FF::,F:FFFFFFFFFF:FF,FFFFFFFF:F:FF,F,FFF,FFFFFFFFFFFFFFFFFF:FF:,FF
@A01757:155:HFTYTDRX3:1:2101:16902:6057 2:N:0:CCTACCTA
GGACTACTGGGGTATCTAATCCTGTTTGCTACCCACGCTTTCGAACCTCAGCGTCAGTTACAGACCAGAGAGCCGCTTTCGCCACTGGTGTTCTTCCATATATCTACGCATTTCACCGCTACACATGGAGTTCCACTCTCCTCTTCTGCACTCAAGTCTCCCAGTTTCCAATGCACTACTCCGGTTAAGCCGAAGGCTTTCACATCAGACTTAAAAGACCGCCTGCGTTCCCTTTACGCCCAATACATCCG
+
FFFFFFFFFFFFFFFFFFFFFFFFFFFFFFFFFFFFFFFFFFFFFFFFFFFFFFFFFFFFFFFFFFFFFFFFFFFFFFFFFFFFFFFFFFFFFFFFFFFFFFFFFFFFFFFFFFFFFFFFFFFFFFFFFFFFFFFFFFFF,FFFFFFFFFFFFFFFFFFFFFFFFFFFFFFFFFFFFFFFFFFFFFFF:FFFFFFFFFFFFFFFFFFFFFFFFFFF::F:FFFFFFFFF:FFFFFFFFFFFFFFF,FFFFF
@A01757:155:HFTYTDRX3:1:2101:30020:6104 2:N:0:CCTACCTA
GGACTACACGGGTTTCTAATCCCTTTCGCTCCCCTGGCCTTCGTGCCTCAGCGTCAGTTAATGTCCAGGAACCCGCCTTCGCCACGAGTGTTCCTCTCGATATCTACGCATTTCACTGCTACACCGAGAATTCCGGTTCCCCCTCCATTACTCTAGTCTCGCAGTATCATGTGCCGTCCGCGGGTTGAGCCCGCGCCTTTCACACACGACTTACGAAACAGCCTACGCACGCTTTACGCCCAGTGATTCCG
+
FFFFFFFFFFFFFFFFFFFFFFFFFFFFFFFFFFFFFFFFFFFFFFFFFFFFFFFFFFFFFF:FFFFFFFFFFFFFFFFFFFFFFFFFFFFFFFFFFFFFFFF:FFF:FFFFFFFFFFFFFFFFFFFFFFFFF:FFFFFFFFFFFFFFFFFFFFF::FFFFFFFFFFFFFFFF:FFFFFFFFFFFFF,FFFFFFFF::FFFFFFFFFFFFFFFFFFFFFF:FFFFFFFFFFFFFFFF:FFF:FFFFFFFFF
@A01757:155:HFTYTDRX3:1:2101:7184:6136 2:N:0:CCTACCTA
GGACTACCCGGGTTTCTAATCCTGTTCGCTACCCATGCTTTCGAGCCTCAGCGTCAGTTGCAGACCAGAGAGCCGCCTTCGCCACTGGTGTTCTTCCATATATCTACGCATTCCACCGCTACACATGGAGTTCCACTCTCCTCTTCTGCACTCAAGTTCAACAGTTTCTGATGCAATTCTCCGGTTGAGCCGAAGGCTTTCACATCAGACTTATTGAACCGCCTGCACTCGCTTTACGCCCAATAAATCCG
+
FFFFFFFF:FFFFFFFFFFFFFFFFFFFF:FFFFFFFFFFFFFFFFFFFFFFFFFFFFFF,FFFFFFFFFFFFFFFF:FFFFFFFFFFFFFFFFFFFFFFFFFFFFFFFFFFFFF:FFFFFFFFFFFFFFFFFF,FFFFFFFFFFFF:FFFFF:FFFFFFFFFFFFFFF::FFFFFFF:FFFFFFFFFFFFFFFFFFFFFFFFFFFFFFFFF,FFFFF,FFFFF,FFFFFFFFFFFFFFFF:,F:FFF:FF
@A01757:155:HFTYTDRX3:1:2101:27037:6230 2:N:0:CCTACCTA
GGACTACACGGGTTTCTAATCCTGTTCGCTACCCATGCTTTCGAGCCTCAGCGTCAGTTGCAGACCAGACAGCCGCCTTCGCCACTGGTGTTCTTCCATATATCTACGCATTCCACCGCTACACATGGAGTTCCACTGTCCTCTTCTGCACTCAAGTCGCCCGGTTTCCGATGCACTTCTTCGGTTAAGCCGAAGGCTTTCACATCAGACCTAAGCAACCGCCTGCGCTCGCTTTACGCCCAATAAATCCG
+
FFFFFFFFFFFFFFFFFFFFFFFFFFFFFFFFFFFFFFFFFFFFFFFFFFFFFFFFFFFFFFFFFFFFFFFFFFFFFFFFFFFFFFFFFFFFFFFFFFF:FFFFFFFFFFFFFFFFFFFFFFFFFFFFFFFFFFFFFFFFFFFFFFFFFFFFFFFFFFF:FFFFFFFFFFFFFFFFFFFFFFFFFFFFFFFFFFFFFFFF,FFF:FFFFFFFFF:FFF,FFFFF,FFFFFFFFFFFFF:FFFFFFFFFFFF
@A01757:155:HFTYTDRX3:1:2101:27055:6355 2:N:0:CCTACCTA
GGACTACACGGGTTTCTAATCCTGTTCGCTACCCATGCTTTCGAGCCTCAGCGTCAGTTGCAGACCAGACAGCCGCCTTCGCCACTGGTGTTCTTCCATATATCTACGCATTCCACCGCTACACATGGAGTTCCACTGTCCTCTTCTGCACTCAAGTCGCCCGGTTTCCGATGCACTTCTTCGGTTAAGCCGAAGGCTTTCACATCAGACCTAAGCAACCGCCTGCGCTCGCTTTACGCCCAATAAATCCG
+
FFFFFFFFFFFFFFFFFFFFFFFFFFFFFFFFFFFFFFFFFFFFFFFFFFFFFFFFFFFFFFFFFFFFFFFFFFFFFFFFFFFFFFFFFFFFFFFFFFFFFFFFFFFFFFFFFFFFFFFFFFFFFFFFFFFFFFFFFFFFFFFFFFFFFFFFFFFFFFFFFFFFFFFFFFFFFFFFFFFFF:FFFFFFFFFFF:FFFFFFFFF:FFFF:FFFFFFFFFFFFFFFFFFFFFFFFFFFFFFFFFFFFF:FF,F
@A01757:155:HFTYTDRX3:1:2101:10511:6480 2:N:0:CCTACCTA
GGACTACCCGGGTATCTAATCCTGTTTGCTACCCACGCTTTCGAACCTCAGCGTCAGTTACAGACCAGAGAGCCGCTTTCGCCACTGGTGTTCTTCCATATATCTACGCATTTCACCGCTACACATGGAGTTCCACTCTCCTCTTCTGCACTCAAGTCTCCCAGTTTCCAATGCACTACTCCGGTTAAGCCGAAGGCTTTCACATCAGACTTAAAAGACCGCCTGCGTTCCCTTTACGCCCAATAAATCCG
+
FFFFFFFFFFFFFFFFFFFFFFFFFFFFFFFFFFFFFFFFFFFFFFFFFFFFFFFFFFFFFFFFFFFFFFFFFFFFFFFFF:FFFFFFFF:F:FFFFFFFFFFFFFFFFFFFF,FFFFFFFFFFFFFFFFFFFFFFFFFFFFFFFFFFFFFFFFFFFFFFFF:FFFFFFFFFFFFFFFFFFFFFFFFF,FFFFFFFFF:FFFFFFFFFFFFFFFF:FF:FFFFFFFFFF,FFFFFF,FFFFFF:::,FFFF
@A01757:155:HFTYTDRX3:1:2101:15374:6480 2:N:0:CCTACCTA
GGACTACTCGGGTTTCTAATCCTGTTTGCTACCCACGCTTTCGAACCTCAGCGTCAGTTACAGACCAGAGAGCCGCTTTCGCCACTGGTGTTCTTCCATATATATACGCATTTCACCGCTACACATGGAGTTCCACTCTCCTCTTCTGCACTCAACTCTCCCAGTTTCCAAAGCACTACTCCGGTTAAGCCGAAGGCTTTCACATCAGACTTAAAAGACCCCCTGCGTTCCCTTTAAGCCCAATAAAACAC
+
:FFF:F:FFFFFFFFFFFFF::::FFFFFFFFFFFFFFF,FF:FF,F:,FF:FFFF:,FFFF,FFFFFFFFFFF:,F:FFFFF:F:,,FFFF,F:F,F:F,FF,FF,:FF,FFF,F,F,:F:FFF,F,:F,F,:F:,,,FFFFFF:FFFFF,FFF,:FF,F:F,:FF,FFF,:,FF:F:FFF:,:FFF,,FFF,:F:F,F,:FF,FF:,:F,,:FF,FFF,F:,,FF,FF,FFFFF,,FFFFF:FFF,,,,
@A01757:155:HFTYTDRX3:1:2101:22480:6605 2:N:0:CCTACCTA
GGACTACCAGGGTTTCTAATCCTGTTCGATACCCACGCTTTCGTGCTTCAGCGTCAGTTGGGCGCCGGTATGCTGCCTTCGCAATCGGAGTTCTGCGTGATATCTATGCATTTCACCGCTACACCACGCATTCCGCATACTTCTCGCCCACTCAAGAACGCCAGTTTCAACGGCGGAGCGAGGTTGAGCCCCGCGATTTTACCGCTGACTTGGCATTCCGCCTACGCACCCTTTAAACCCAATAAATCCGG
+
FFFFFFFFFFFFFFFFFFFFFFFFFFFFFFFFFFFFFFFFFFFFFFFFFFFFFFFFFFFFFFFFFFFFFFFFFFFFFFFFFFFFFFFFFFFFFFFFFFFF:FFFFFFFFFFFFFFFFFFFFFFFFFFFFFFFFFFFFFFFFFFFFFFFFFFFF:FFFFFFFFFFFFFFFFFFFFFFFFFFFFFFFFFFFFFFFFFFFFFFFFFFFFFFFFFFFFF:FFFFFFFFFFF:FFFFFF,FFFFFFFFFFFFFFFF
@A01757:155:HFTYTDRX3:1:2101:21866:6637 2:N:0:CCTACCTA
GGGGGGGGGGGGGGGTGGTGATATTTTGGGGATAGAGCCACTAGAAAAACCAACACCCGACACACCCACACGCCCCACAGCCGCCGTGCGGGTTGTTGATAATAATAAAAAAAACAACAACAAAAAAAAGCGACCAGTAAACTTATTACGACACAAAGACAACAGAAACAAAAGATAAAACAAAAATAAAAATAGAAATGTGAAAAAAGAAAAAAAAAAAAACCAAAAATGGCTATCACGCAAACTAAACA
+
FFFFFF,,,,,,F,:,,,,,,,:,,,,,,,,,,:,,,,,F,,,,,,,,,,,,,::,,:,,,,,,,,,,,,,,,,,,,,,,,,,,,,,,,,,,,,,,,,,,,,,,,,,:,,,,:F,,,,,:,:,,,,,:,,,,,,,,,,,,,,,,,,,,,,,,,,,,,,:,,,,,,,,,,:,,,,F,,,:,,,,,,,,,F,,,,,,,,:,,,,:,,:,,,:,,:::,:FFF,,,,,,,,,,,,,,,,,,,,,,,,,,F,F,:
@A01757:155:HFTYTDRX3:1:2101:6180:6746 2:N:0:CCTACCTA
GGACTACACGGGTATCTAATCCTGTTCGCTACCCATGCTTTCGAGCCTCAGCGTCAGTTGCAGACCAGAGAGCCGCCTTCGCCACTGGTGTTCTTCCATATATCTACGCATTCCACCGCTACACATGGAGTTCCACTCTCCTCTTCTGCACTCAAGTTCAACAGTTTCTGATGCAATTCTCCGGTTGAGCCGAAGGCTTTCACATCAGACTTATTGAACCGCCTGCACTCGCTTTACGCCCAATAAATCCG
+
FFFFFFF:FFFF:FFFFFFFFFFFFFFFFF:FFFFFFFFFFFFFFFFFFFFFFFFFFFFFFFFFFFFFFFFFFFFFFFFFFFFFF:FF:FFFFF:FF,FFFFFFFFFFFFFFFFFFFFFFFFFFFFFFFFFFFFFFFFFFFFFFFFFFFFFFFFFFFFFFFFFFFFFFFF:FFFF,FFFFFFFFFFFFFFFFFFFFFFFFFFFFFFFFFFFFFFF:FF,FFFFFFFFFFFFFFFFFF:FFFFFF::FFFFF
@A01757:155:HFTYTDRX3:1:2101:16577:6903 2:N:0:CCTACCTA
GGACTACAAGGGTTTCTAATCCTGTTTGCTACCCACGCTTTCGAACCTCAGCGTCAGTTACAGACCAGAGAGCCGCTTTCGCCACTGGTGTTCTTCCATATATCTACGCATTTCACCGCTACACATGGAGTTCCACTCTCCTCTTCTGCACTCAAGTCTCCCAGTTTCCAATGCACTACTCCGGTTAAGCCGAAGGCTTTCACATCAGACTTAAAAGACCGCCTGCGTTCCCTTTACGCCCAATAAATCCG
+
FFFFFFFFFFFFFFFFFFFFFFFFFFFFFFFFFFFFFFFFFFFFFFFFFFFFFFFFFFFFFFFFFFFFFFFFFFFFFFFFFFFFFFFFFFFFFFFFFFFFFFFFFFFFFFFFFFFFFFFFFFFFFFFFFFFFFFFFFFFFFFFFFFFFFFFFFFFFFFFFFFFFFFFFFFFFFFFFFFFFF:FFFFFFFFFFFFF:FFFFFFF:F,FFFFFFFFFFFFFFFFFFFFFFFFFFFFFFFF:FFFFFFFFFFFF
@A01757:155:HFTYTDRX3:1:2101:10755:6934 2:N:0:CCTACCTA
GGACTACCAGGGTATCTAATCCTGTTTGCTCCCCACGCTTTCGAGCCTCAACGTCAGTTACAGTCCAGTAAGCCGCCTTCGCCACTGGTGTTCCTCCTAATATCTACGCATTTCACCGCTACACTAGGAATTCCACTTACCTCTCCTGCACTCTAGTCGCACAGTTTCCAGAGCAGTCCGGGGGTTGGGCCCCCGCCTTTCACTCCAGACTTGCACTACCGTCTACGCTCCCTTTACACCCAGTAAATCCG
+
FFFFFFFFFFFFFFFFFFFFFFFFFFFFFFFFFFFFFFFFFFFFFFFFFFFFFFFFFFFFFFFFFFFFFFFFFFFF:FFFFFFFFFFFFFFFFFFFFFFFFFFFFFFFFFFFFFFFFFFFFFFFFFFFFFFFFFFFFFFFFFFFFFFFF::FFFFFFFFFFFFFFFFFFFFFFFFFF:FFFFFFFFFFFFFFFFFFFFFFFFFFFFFFFFFFFFFFF,FFFF:FFFFFFFFFFFFFFFFFFFFFFF,FFFF
@A01757:155:HFTYTDRX3:1:2101:21025:6934 2:N:0:CCTACCTA
GGACTACACGGGTATCTAATCCTGTTTGCTACCCACGCTTTCGAACCTCAGCGTCAGTTACAGACCAGAGAGCCGCTTTCGCCACTGGTGTTCTTCCATATATCTACGCATTTCACCGCTACACATGGAGTTCCACTCTCCTCTTCTGCACTCAAGTCTCCCAGTTTCCAATGCACTACTCCGGTTAAGCCGAAGGCTTTCACATCAGACTTAAAAGACCGCCTGCGTTCCCTTTACGCCCAATAAATCCG
+
FFFFFFFFFFFFF:FFFFFFFFFFFFFFFFFFFFFFFFFFFFFF:FFFFFFFFFFFFFFFFFFFFFFFFFFFFFFFFFFFFFFFFFFF:FFFFFFFFFFFFFFFFFFFFFFFFFFFFFFFFFFFFFFFFFFFFF:FFFFFFFFFFFF:FFFFF:FFFFFFF:,FFFFFFF:FFFFFFFFFFFFFFFFFFFFF,FFF,FFFFFFFF:FFFFFFFFF,,,FFFFFFFFFFFFFFF:FF,FFFF::F:,F:FFF
@A01757:155:HFTYTDRX3:1:2101:3097:7106 2:N:0:CCTACCTA
GGACTACCCGGGTTTCTAATCCTGTTTGCTACCCACGCTTTCGAACCTCAGCGTCAGTTACAGACCAGAGAGCCGCTTTCGCCACTGGTGTTCTTCCATATATCTACGCATTTCACCGCTACACATGGAGTTCCACTCTCCTCTTCTGCACTCAAGTCTCCCAGTTTCCAATGCACTACTCCGGTTAAGCCGAAGGCTTTCACATCAGACTTAAAAGACCGCCTGCGTTCCCTTTACGCCCAATAAATCCG
+
:FFFFFFFFFF,F,:FFFFF:FFFF,FFFFFFFFFFFFFFFFFFFFFFFFFF,FFFFF,FFFFFF,F:FFFFFFF:FFF::FFFFFFFFFFFFFFFF:FF:FF,:FFFFFFFFFFFF::FFFFFFFFFFFFFF:,FF:F,F:F:FFFF:FFF:FF,F:FFF,FF,F:,FFFF:FFFFFFFFF:FFFFF,FFFFFF:FF,FFF:F:,FF:,F,:FFF:,F::FFF,::FFFFFFFFFF,FFFF,,F:,,,FF
@A01757:155:HFTYTDRX3:1:2101:8974:7106 2:N:0:CCTACCTA
GGACTACAAGGGTATCTAATCCTGTTTGCTACCCACGCTTTCGAACCTCAGCGTCAGTTACAGACCAGAGAGCCGCTTTCGCCACTGGTGTTCTTCCATATATCTACGCATTTCACCGCTACACATGGAGTTCCACTCTCCTCTTCTGCACTCAAGTCTCCCAGTTTCCAATGCACTACTCCGGTTAAGCCGAAGGCTTTCACATCAGACTTAAAAGACCGCCTGCGTTCCCTTTACGCCCAATAAATACG
+
FFFF:FFFFF:FFFFFFFFFFFF:FFF::FFF:FFFFFFFF:FFFFFFFFFF:FFFFFFFFFFFF:FF:FFF:,FFFFFFFFFF:FFFFF:FF,F,FFFFFFFFFF:FFFFFFFFFFFFFFFFFFF,FFFFFFFFFFF:FFFFFFF:FFFFF:FFFF:FFFFFFFFFF,FFF,FFFFFFFF,:FFFFF,FFF:FFFFFFFFF::FF:FF:FFFFFFFF,,,F,F:,:FFFFFFFFFF,FFFFF,F,F::FF
@A01757:155:HFTYTDRX3:1:2101:26295:7200 2:N:0:CCTACCTA
GGACTACTGGGGTTTCTAATCCCTTTCGCTCCCCTGGCCTTCGTGCCTCAGCGTCAGTTAATGTCCAGGAACCCGCCTTCGCCACGAGTGTTCCTCTCGATATCTACGCATTTCACTGCTACACCGAGAATTCCGGTTCCCCCTCCATTACTCTAGTCTCGCAGTATCATGTGCCGTCCGCGGGTTGAGCCCGCGCCTTTCACACACGACTTACGAAACAGCCTACGCACGCTTTACGCCCAGTGATTCCG
+
FFFFFFFFFFFFFFFFFFFFFFFFFFFFFFFFFFFFFFFFFFFFFFFFFFFFFFFFFFFFFFFFFFFFFFFFFFFFFFFFFFFFFFFFFFFFFFFFFFFFFFFFFFFFFFFFFF:FFFFFFFFFFFFFFFFFFFFFFFFFFFFFFFFFFFFFFFFFFFFFFFFFFFFFFFFFFFFFFF:FFFFFFFFFFFFFFFFFFFFFFFFFFFFFFFFFFFFFFFFFFFFFFFFFFFFFFFFFFFFFFFF:FFFFFFF
@A01757:155:HFTYTDRX3:1:2101:23999:7263 2:N:0:CCTACCTA
GGACTACTAGGGTTTCTAATCCTGTTTGCTCCCCACGCTTTCGAGCCTCAACGTCAGTTACAGTCCAGTAAGCCGCCTTCGCCACTGGTGTTCCTCCTAATATCTACGCATTTCACCGCTACACTAGGAATTCCGCTTACCTCTCCTGCACTCGAGCTGCACAGTTTCCAAAGCAGTTCCGGGGTTGGGCCCCGGCATTTCACTCCAGACTTGCGCTGCCGTCTACGCTCCCTTTACACCCAGTACATCCG
+
FFFFFFFFFFFFFFFFFFFFFFFFFFFFFFFFFFFFFFFFFFFFFFFFFFFFFFFFFFFFFFFFFFFFFFFFFFFFFFFFFFFFFFFFFFFFFFFFFFFFFFFFFFFFFFFFFFFFFFFFFFFFFFFFFF:,FFFFFFFFFFFFFFFF,,FFFFFFFFFF:FFFF:FFFFFFFFFFFFFFFFFFFFFFFFFFFFFF,:FFFFFFFFFFFFFFFFFF:FFFFFFFF,:FFFFFFFFFFFFFFFFFFFFF::F
@A01757:155:HFTYTDRX3:1:2101:7211:7279 2:N:0:CCTACCTA
GGACTACTCGGGTATCTAATCCTGTTCGATACCCACGCTTTCGTGCTTCAGCGTCAGTTGGGCGCCGGTATGCTGCCTTCGCAATCGGAGTTCTGCGTGATATCTATGCATTTCACCGCTACACCACGCATTCCGCATACTTCTCGCCCACTCAAGAACGCCAGTTTCAACGGCGGAGCGAGGTTGAGCCCCGCGATTTTACCGCTGACTTGGCATTCCGCCTACGCACCCTTTAAACCCAATAAATCCGG
+
FFFFFFFFFFFFFFFFFFFFFFFFFFFFFF:FFFFFFFFFFFFFFFFFFFFFFFFFFFFFFFFFFFFFFFFFFFFFFFFFFFFFFFFFFFFFFFFFFFFFFFFFFF:FFFFFFFFFFFFFFFFFFFFFFFFFFFFFFF,FFFFFFFFFFF:FFFFFFFFFFFFFFFFFF:FFFFFFFFFFFFF:FFFFF:FF:FFFFFFFFFFFFFFF::FFFFF:FFFFFFFFFFFFFFFFFFFFFFFFFFFFFFFFFFF
@A01757:155:HFTYTDRX3:1:2101:23285:7279 2:N:0:CCTACCTA
GGACTACACGGGTATCTAATCCTGTTTGCTACCCACGCTTTCGAACCTCAGCGTCAGTTACAGACCAGAGAGCCGCTTTCGCCACTGGTGTTCTTCCATATATCTACGCATTTCACCGCTACACATGGAGTTCCACTCTCCTCTTCTGCACTCAAGTCTCCCAGTTTCCAATGCACTACTCCGGTTAAGCCGAAGGCTTTCACATCAGACTTAAAAGACCGCCTGCGGTCCCTTTACGCCCAATAAATCCG
+
FFFFFFFFFFFFFFFFFFFFFFFFFFFFFFFFFFFFFFFFFFFFFFFFFFFFFFFFFFFFFFFFFFFFFFFFFFFFFFFFFFFFFFFF:FFFF,FFFFFFFFFFFFFFFFFFFFFFFFFFFFFFF:FFFFFFFFFFFFFFFFF:FFFFFFFF::,F:FFFFFFFFFFFF:FFF:FFFFFF:FFFFF:FFFFF::FFFFFFFF:FFFFFFF,FF,,FFF:FFF:FFFF,::FF:FF:FFFFF,FFFFFFFFF
@A01757:155:HFTYTDRX3:1:2101:27019:7294 2:N:0:CCTACCTA
GGACTACTAGGGTATCTAATCCTGTTTGCTACCCACGCTTTCGAACCTCAGCGTCAGTTACAGACCAGAGAGCCGCTTTCGCCACTGGTGTTCTTCCATATATCTACGCATTTCACCGCTACACATGGAGTTCCACTCTCCTCTTCTGCACTCAAGTCTCCCAGTTTCCAATGCACTACTCCGGTTAAGCCGAAGGCTTTCACATCAGACTTAAAAGACCGCCTGCGTTCCCTTTACGCCCAATAAATCCG
+
FFFFFFFFFFFFFFFFFFFFFFFFFFFFFFFFFFFFFFFFFFFFFFFFFFFFFFFFFFFFFFFFFFFFFFFFFFFFFFFFFFFFFFFFFFFFF:FFFFFFFFFFFFFFFFFFFFFFFFF:FFFFFFFFFFFFFFFFFFFFFFFFFFFFFFFFFFFFFFF:FFF:FFFFFFFFFFFFFFFF:FFFFFFFFFFFFFFFFFFFFFFFF:FFFFFFFF:F,FFF:FFFFFFFFFFFFFFF:FFFF:FFFFFFFFF
@A01757:155:HFTYTDRX3:1:2101:7961:7326 2:N:0:CCTACCTA
GGACTACAAGGGTTTCTAATCCTGTTTGCTACCCACGCTTTCGAACCTCAGCGTCAGTTACAGACCAGAGAGCCGCTTTCGCCACTGGTGTTCTTCCATATATCTACGCATTTCACCGCTACACATGGAGTTCCACTCTCCTCTTCTGCACTCAAGTCTCCCAGTTTCCAATGCACTACTCCGGTTAAGCCGAAGGCTTTCACATCAGACTTAAAAGACCGCCTGCGTTCCCTTTACGCCCAATAAATCCG
+
FFFFFFFFFFFFFFFF:FFFFFFFFFFFFFFFFFFFFFFFFFFFFFFFFFFFFFF:FFFFFFFFFFFFFFFFFFF::FFFFFFFFFFFFFFFFFFFFFFFFFFFFFFFFFFFFFFFFFFFFFFF,FFFFFFFFFFFFFFFFF:FFFFFFFFFFFFFFFF,FFFFFFFFFFFFFFFFFFFFFFFFFFFF:FFFFFFFFFFFFFFFFFFFFFFFFFFF,FFFFFF:FFFFF::FFFFFFFFFFFFFFF,FFFF
@A01757:155:HFTYTDRX3:1:2101:11415:7420 2:N:0:CCTACCTA
GGACTACAAGGGTTTCTAATCCTGTTCGATACCCACGCTTTCGTGCTTCAGCGTCAGTTGGGCGCCGGTATGCTGCCTTCGCAATCGGAGTTCTGCGTGATATCTATGCATTTCACCGCTACACCACGCATTCCGCATACTTCTCGCCCACTCAAGAACGCCAGTTTCAACGGCGGAGCGAGGTTGAGCCCCGCGATTTTACCGCTGACTTGGCATTCCGCCTACGCACCCTTTAAACCCAATAAATCCGG
+
FFFFFFFFFFFFFFFFFFFFFFFFFFFFFFFFFFFFFFFFFFFFFFFFFFFFFFFFFFFFFFFFFFFFFFFFFFFFFFFFFF:FFFFFFFFFFFFFFFFFFFFFFFFFFFFFFFFFFFFFFFFFFFFFFFFFFFFFFFFFFFFFFFFFFFFFFFFFFFFFFFFFFFFFFFFFFFFFFFFFFFFFFFFFFFFFFFFFFFFFFFFFFFFFFFFFFFF,F,FFF:FFFFF:FFFFFFFF:FFFFF:F:FFFFFF
@A01757:155:HFTYTDRX3:1:2101:6352:7482 2:N:0:CCTACCTA
GGACTACACGGGTATCTAATCCTGTTCGCTACCCATGCTTTCGAGCCTCAGCGTCAGTTGCAGACCAGAGAGCCGCCTTCGCCACTGGTGTTCTTCCATATATCTACGCATTCCACCGCTACACATGGAGTTCCACTCTCCTCTTCTGCACTCAAGTTCAACAGTTTCTGATGCAATTCTCCGGTTGAGCCGAAGGCTTTCACATCAGACTTATTGAACCGCCTGCACTCGCTTTACGCCCAATAAATCCG
+
FFFFFFFFFFFFFFFFFFFFFFFFFFFFFFFFFFFFFFFFFFFFFFFFFFFFFFFFFFFFFFFFFFFFFFFFFFFFFFFFFFFFFFFFFFFFFFFFFFFFFFFFFFFFFFFFFFFFFFFFFFFFFFFFFFFFFFFFFFFFFFFFFFFFFFFFFFFFFFFFFFFFFFFFF:FFFFFFFFFFFFFFFFFFFFFFFFFFFFFF:FFFFFFFFFFF:FF:FF,FFFFFFF:FFFFFFFFFFFFF:F:FFFFFFFF
@A01757:155:HFTYTDRX3:1:2101:25021:7529 2:N:0:CCTACCTA
GGACTACCGGGGTATCTAATCCTGTTCGATACCCACGCTTTCGTGCTTCAGCGTCAGTTGGGCGCCGGTATGCTGCCTTCGCAATCGGAGTTCTGCGTGATATCTATGCATTTCACCGCTACACCACGCATTCCGCATACTTCTCGCCCACTCAAGAACGCCAGTTTCAACGGCGGAGCGAGGTTGAGCCCCGCGATTTTACCGCTGACTTGGCATTCCGCCTACGCACCCTTTAAACCCAATAAATCCGG
+
FFFFFFFFFFFFFFFFFFFFFFFFFFFFFFFFFFFFFFFFFFFFFFFFFFFFFFFFFFFFFFFFFFFFFFFFFFFFFFFFFFFFFFFFFFFFFFFFFFFFF:FFFFFFFFFFFFFFFFFFFFFFFFFFFFFFFFFFFFFFFFFFFFFFFFFFFFFF,FFFFFFFFFFFFFFFFFFFFFFF,FFFFF:FFFFFFFFFFFFFFFFFFFFF,FFFFF:FFFFFFFFFFFFF:FFFFFFFFFFFF:FF,FFFFFF
@A01757:155:HFTYTDRX3:1:2101:30246:7529 2:N:0:CCTACCTA
GGACTACCCGGGTTTCTAATCCTGTTCGATACCCACGCTTTCGTGCTTCAGCGTCAGTTGGGCGCCGGTATGCTGCCTTCGCAATCGGAGTTCTGCGTGATATCTATGCATTTCACCGCTACACCACGCATTCCGCATACTTCTCGCCCACTCAAGAACGCCAGTTTCAACGGCGGAGCGAGGTTGAGCCCCGCGATTTTACCGCTGACTTGGCATTCCGCCTACGCACCCTTTAAACCCAATAAATCCGG
+
FFFFFFFF,FFFFFFFFFFFFFFFFFFFFFFFFFFFFFFFFFFFFFFFFFFFFFFFFFFFFFFFFFFFFFFFFFFFFFFFFFFFFFFFFFFFFFFFFFFFF,FFFFFFFFFFFFFFFFFFFFFFFFFFFFFFFFFFFFFFFFFFFFFFFFFFFFFF:FFFFFFFFFFFFFFFFFFFFFFFFFF:FFFFFFFFFFFFFFFFFFFFFFFFFFFFFF,FFFFFFFFFFFFFFFFF,FFFFFFFFFFF:FFFFFF
@A01757:155:HFTYTDRX3:1:2101:1181:7545 2:N:0:CCTACCTA
GGACTACTAGGGTTTCTAATCCTGTTCGATACCCACGCTTTCGTGCTTCAGCGTCAGTTGGGCGCCGGTATGCTGCCTTCGCAATCGGAGTTCTGCGTGATATCTATGCATTTCACCGCTACACCACGCATTCCGCATACTTCTCGCCCACTCAAGAACGCCAGTTTCAACGGCGGAGCGAGGTTGAGCCCCGCGATTTTACCGCTGACTTGGCATTCCGCCTACGCACCCTTTAAACCCAATAAATCCGG
+
FFFFFFFFFFFFFFFF:FFFFFFFFFFFFFFFFFFFFFFFFFFFFFFFFFFFFFFFFFFFFFFFFFFFFFFFFFFFFFFFFFFFFF:FFFFFFFFFFFFF:FFFFFFFFFFFFFFFFFFFFFFFFFFFFFFFFFFFFFFFFFFFFFFFFFFFFFFFFFF:FFFFFFFFFFFFFFFFF:FFFFFFFFFFFFFFFFFFFFFFFFFFFFF::FFFFFFFFFF:FFFFF:F:FFFFFFFF:FFFFFF:F,F:FFF
@A01757:155:HFTYTDRX3:1:2101:12997:7686 2:N:0:CCTACCTA
GGACTACTAGGGTATCTAATCCTGTTTGCTACCCACGCTTTCGAACCTCAGCGTCAGTTACAGACCAGAGAGCCGCTTTCGCCACTGGTGTTCTTCCATATATCTACGCATTTCACCGCTACACATGGAGTTCCACTCTCCTCTTCTGCACTCAAGTCTCCCAGTTTCCAATGCACTACTCCGGTTAAGCCGAAGGCTTTCACATCAGACTTAAAAGACCGCCTGCGTTCCCTTTACGCCCAATAAATCCG
+
FFFFFFFFFFFFFFFFFFFFFFFFFFFFFFFFFFFFFFFFFFFFFFFFFFFFFFFFFFFFFFFFFFFFFFFFFFFFFFFFFFFFFFFFFF:FFFFFFFFFF:FFFFFF:FFFFFFFFFFFFFFFFFF:FFFFFFFFFFF:FFFFFFFFFFFFFFFFFFFFFFFFFFFFFFFFFFFFFFFFFFFFFFFFFFFFFF:F:F:F,FF,FFF:FFFFFFFFFFFFFFFFFFFFF:FFFFFFF::FF:F,F,,FFFF
@A01757:155:HFTYTDRX3:1:2101:17427:7686 2:N:0:CCTACCTA
GGACTACCGGGGTATCTAATCCTGTTCGCTACCCATGCTTTCGAGCATCAGCGTCAGTTGCAGACCAGAGAGCCGCCTTCGCCACTGGTGTTCTTCCATATATCTACGCATTTCACCGCTACACATGGAGTTCCACTCTCCTCTTCTGCACTCAAGTCTCCCAGTTTCCAATGAACTACTCAGGTTAAGCCGAAGGCTTTCACATCAGACTTAAAAGACCGCCTGCGTTCCCTTTACGCCCAATAAATCCG
+
,FF::FF,,:F,FFF,,FF:::F,:FF:,,FFF,FFF,,F,,,F:,,F,FFF,,F::,FFF,,F::F,F,,FF,FF:FFFF,,F:F:FF,,:F:F:F,FFFF,FFFFF:FFF,,,,F,,F:F:,:F::F:FFFF,,,FF:FF,,FF,,FFF,,,F:FFF,FF:F:,:,FF:F,,FFFF,,:,FF,,FFF,FFFF:FFFF,FFFF:FFF:FFFF:FFFFFF:FFFFF,FFFF,FF,FFFF::F,:FF,FFFF
@A01757:155:HFTYTDRX3:1:2101:29197:7686 2:N:0:CCTACCTA
GGACTACAAGGGTTTCTAATCCTGTTTGCTCCCCACGCTTTCGAGCCTCAACGTCAGTTACAGTCCAGTAAGCCGCCTTAGCCACTGGTGTTCATCCTAATATCTAAGCATTTCACCGCTACACTAGGAATTCCACTTACCTCTCCTGCGCTCCAGCCATACAGTTTCAAATGCACTACTCCGGTTAAGCCGAAGGCTATCACATAAGACTTAAAAGACACCCACAGTTCGCTTTACGCCCAATAAATCCG
+
:F,FFF,FF,FFFFF,FFF,:F,FFFFFFFF:FFFF,FF,F::FFF:,FFF,FFFFFFFF,F:FFFF:FFFF:FFFFF:,FFFFF,,:FFF:F,,FFFFF:FF,FF,FFF::F,FFFFFFF,FF:,,,F:F::,FFFF::,,FFF,FF:,F:FFF,,:FFF:F:::F:::FF:FFF:F,FFF,:,:FF,:F,FFFFFF,F::FF:,:,FF,,FF,:,FF,,FF,,,,:F,,FF:FFFFFF::::,,F,:,,
@A01757:155:HFTYTDRX3:1:2101:29604:7764 2:N:0:CCTACCTA
GGACTACAAGGGTTTCTAATCCTGTTTGCTCCCCACGCTTTCGAGCCTCAACGTCAGTTACAGTCCAGTAAGCCGCCTTCGCCACTGGTGTTCCTCCTAATATCTACGCATTTCACCGCTACACTAGGAATTCCACTTACCTCTCCTGCACTCCAGCCATACAGTTTCCAATGCACTACTCCGGTTAAGCCGAAGGCTTTCACATCAGACTTAAAAGACCGCCTGCGTTCCCTTTACGCCCAATAAATCCG
+
FFFFFFFFFFFFFFFFFFFFFFFFFFFF:FFFFFFFFFFFFFFFF:FF:FFFFFFFFFFF:FFFFFFFFFFFFFFFFFFFFFFFFFFFFFFFF:FFFFFFFFFFFF:FFFFFFFFFFFFFFFFF:F:FFFFF::FFFFF:FFFFF,FFFFFF:FFFFFFFFFF:FFFF:FFF:FFFFFFFFFFFFFFF,FFFFFF,FFFFFFFFFFFFFFFFFF:::FF,FFFFF,FFFFFFFFFFFFFFF:FF:FF,:FF
@A01757:155:HFTYTDRX3:1:2101:21486:7795 2:N:0:CCTACCTA
GGACTACTAGGGTATCTAATCCTGTTTGCTACCCACGCTTTCGAACCTCAGCGTCAGTTACAGACCAGAGAGCCGCTTTCGCCACTGGTGTTCTTCCATATATCTACGCATTTCACCGCTACACATGGAGTTCCACTCTCCTCTTCTGCACTCAAGTCTCCCAGTTTCCAATGCACTACTCCGGTTAAGCCGAAGGCTTTCACATCAGACTTAAAAGACCGCCTGCGTTCCCTTTACGCCCAATAAATCCG
+
FFFFFFFFFFFFFFFFFFFFFFFFFFFFFFFFFFFFFFFFFFFFFFFFFFFFFFFFFFFFFFFFFFFFFFFFFFFFFFFFFFFFFFFFFF:FFFFFFFFFFFFFFFFFFFFFFFFFFFFFFFFFFF:FFFFFFFFFFFFFFFFFFFFFFFFFFFFFFFFFFFFFFFF,FFFFFFFFFF,FF:FFFFFF:FFFFFFFFFFFFFFFF:F:FFFFFFFFFFF,FFFFFFFFFFFFFFFFFFFFFFFFF:FF,FF
@A01757:155:HFTYTDRX3:1:2101:20717:7811 2:N:0:CCTACCTA
GGACTACCGGGGTATCTAATCCTGTTTGCTACCCACGCTTTCGAACCTCAGCGTCAGTTACAGACCAGAGAGCCGCTTTCGCCACTGGTGTTCTTCCATATATCTACGCATTTCACCGCTACACATGGAGTTCCACTCTCCTCTTCTGCACTCAAGTCTCCCAGTTTCCAATGCACTACTCCGGTTAAGCCGAAGGCTTTCACATCAGACTTAAAAGACCGCCTGCGTTCCCTTTACGCCCAATAAATCCG
+
FFFFFFFFFFFFFFFFFFFFFFFFFFFFFFFFFFFFFFFFFFFFFFFFFFFFFFFFFFFFFFFFFFFFFFFFFFFFFFFFFFFFFFFFFFFFFFFFFFFFFFFFFFFFFF:FFFFFFFFFFFFFFFFFFFFF:FFFFFFFFFFFFFFFFFFFFF,FFFFFFFFFFFF:FFFFFFFFFF,FFFFFFFFF:FFFFFFFFFFFFFFFF:FFFFFF:FFFF:FFFFFFFFFFFFFFFFFF,FFFFFFFFFFFFFF
@A01757:155:HFTYTDRX3:1:2101:21432:7827 2:N:0:CCTACCTA
GGACTACTAGGGTATCTAATCCTGTTTGCTACCCACGCTTTCGAACCTCAGCGTCAGTTACAGACCAGAGAGCCGCTTTCGCCACTGGTGTTCTTCCATATATCTACGCATTTCACCGCTACACATGGAGTTCCACTCTCCTCTTCTGCACTCAAGTCTCCCAGTTTCCAATGCACTACTCCGGTTAAGCCGAAGGCTTTCACATCAGACTTAAAAGACCGCCTGCGTTCCCTTTACGCCCAATAAATCCG
+
FFFFFFFFFFFFFFFFFFFFFFFFFFFFFFFFFFFFFFFFFFFFFFFFFFFFFFFFFFFFFFFFFFFFFFFFFFFFFFFFFFFFFFFFFFFFFFFFFFFFFFFFFFFFFFFFFFFFFFFFFFFFFFFFFFFFFFFFFFFFFFFFFFFFFFFFFFFFFFFFFFFFFFFFFFFFFFFFFFFFFFFFFFFFFFFFFFFFFFFFFFF:F:FFFFFFFFFFFFFFFFFFFFFF:F:FFFFFFFFFFFFFFF,FFFF
@A01757:155:HFTYTDRX3:1:2101:29423:7889 2:N:0:CCTACCTA
GGACTACAAGGGTTTCTAATCCTGTTTGCTCCCCACGCTTTCGAGCCTCAACGTCAGTTACAGTCCAGTAAGCCGCCTTCGCCACTGGTGTTCCTCCTAATATCTACGCATTTCACCGCTACACTAGGAATTACACTTACCTCTCCTGCACTCCAGCCATAAAGTTTCCAATGCACTACTCCGGTTAAGCCCAAGGCTTTCACATCAGACTTAAAAGACCGCCTGCGTTCCCTTTACGCACAATAAATCCG
+
FF:FFFFFFFFFF:FF:FFF,FFF,FFFFFFFFF:FF:FFF,,FFFF,FFFF,FFF:FFFFFFFFFF:FF,FFFFFF:FFFFFFFF:,F,FFFFF:FF,F,FFFFFFFFF:F,F:FF:FF,FFFF:,:FFFF,,:FFFF,FFFFFF::FFFFFFFFFFFFF,FFFFF::FF,FFF:,FFF:FF,FFFF,:F,FFFFFFFFFFFFF,FFFFFFFFFF:F,FF,,,:F:FF:,FFFFF,FF,F,:FFFF::FF
@A01757:155:HFTYTDRX3:1:2101:28528:7968 2:N:0:CCTACCTA
GGACTACTCGGGTTTCTAATCCCTTTCGCTCCCCTGGCCTTCGTGCCTCAGCGTCAGTTAATGTCCAGGAACCCGCCTTCGCCACGAGTGTTCCTCTCGATATCTACGCATTTCACTGCTACACCGAGAATTCCGGTTCCCCCTCCATTACTCTAGTCTCGCAGTATCATGTGCCGTCCGCGGGTTGAGCCCGCGCCTTTCACACACGACTTACGAAACAGCCTACGCACGCTTTACGCCCAGTGATTCCG
+
FFFFFF:FFFFFF:FF:FFFFFFF:FFFFFFFFFFFFFFFFFFFFFFFFFFFFFFFF:FFFF:FF,FFFF:FF,F:FFFFFFFFF:FFFF:FFFFFFFFFFFFFFFFFFFFFFFFFFFFFFFFF:FFFFFFF::FFFFF,FFFFFFFF,F:,FFFFFFF:FFFFFFFFFFFF:FFFF::FFF:FFFF:FFFFFFF,FFFF,FFFFFF:F:F:::F:FFF,,,FFFF:,FFFF,FFFFF,,FFFFFF:,FFF
@A01757:155:HFTYTDRX3:1:2101:29215:8093 2:N:0:CCTACCTA
GGACTACAAGGGTATCTAATCCTGTTCGATCCCCACGCTTTCGTGCCTCAGCGTCAGTCGGGCGCCGGTATGCTGCCTTCGCAATCGGAGTTCTGCGTGATATCTATGCATTTCACCGCTACACCACGCATTCCGCATACTTCTCGCCCACTCAAGATCCCCAGTTTCAACGGCCGGCCCGGGTTGAGCCCGGACATTTTACCGCTGACTTAAAAATCCGCCTACGCACCCTTTAAACCCAATAAATCCGG
+
FFFFFFFFFFFFFFFFFFFFFFFFFFFFFFFFFFFFFFFFFFFFFFFFFFFFFFFFFFFFFFFFFFFFFFFFFFFFFFFFFFFFFFFFFFFFFFFFFFFFFF:FFFFFF:FFFFFFFFFFFFFFFFFFFFF:FFFFF:FFFFFFFFFFFFFFFFFFF:FFFF:F:FFFFFFFFFFFFFFFFFFFFFFFFFFFFFFFFFFFFFFFFFFF:FFFFFFFFFFFFFFFFFFFFFF:FFFFFFFF:FFFF,FF::F
@A01757:155:HFTYTDRX3:1:2101:19352:8202 2:N:0:CCTACCTA
GGACTACACGGGTTTCTAATCCTGTTCGCTACCCATGCTTTCGAGCCTCAGCGTCAGTTGCAGACCAGACAGCCGCCTTCGCCACTGGTGTTCTTCCATATATCTACGCATTCCACCGCTACACATGGAGTTCCACTGTCCTCTTCTGCACTCAAGTCGCCCGGTTTCCGATGCACTTCTTCGGTTAAGCCGAAGGCTTTCACATCAGACCTAAGCAACCGCCTGCGCTCGCTTTACGCCCAATAAATCCG
+
FFFFFFFFFFFFFFFFFFFFFFFFFFFFFFFFFFFFFFFFFFF:FFFFFFFFFFFFFFFFFF:FFFFFFFFFFFFFFFFFFFFFFFFFFFFFFFFFFFFFFFFFFFFFFFFFFFFFFFFFFFFFFFFFFFFFFFFFFFFFFFFFFFFFFFFFFFFFFFFFFFFFFF,FFFFFFFFFFFFFFFFFFFFFF:FFFFFFFFFFFFFFFFFFFFFFFFFFF:FFFFFFFFFF,FFF:FFFFFFFFFF,FFFFFFF
@A01757:155:HFTYTDRX3:1:2101:12671:8437 2:N:0:CCTACCTA
GGACTACAAGGGTATCTAATCCTGTTCGCTACCCATGCTTTCGAGCCTCAGCGTCAGTTGCAGACCAGACAGCCGCCTTCGCCACTGGTGTTCTTCCATATATCTACGCATTCCACCGCTACACATGGAGTTCCACTGTCCTCTTCTGCACTCAAGTCGCCCGGTTTCCGATGCACTTCATCGGTTAAACAGAAAGATTTCAAATCACAACAAAAAAACACCCATCGCACACATTAAACCAAATAAAAAAG
+
FFFFFFFFFFFFFFFFFFFFFFFFFFFFFFFFFFFFFFFFFFFFFFFFFFFFFFF,FFFFFFFFFFFFFFFFFFFFFFFFFFFFFFFFF:FF::FF,F,FF::,:F:F:FFF::F,::::F:F:F,::F:FF:FFFF,F,::::,,:,,F,,,FF,,,,,,:,:F:F,,,F,:,F,,:,:F,:,:FFF,F,,FF,,,,:,,F,:,,:,F,:,F:,,FF,,,F,,,::F,F,F,F,:,,,,,F,::F:,,,:
@A01757:155:HFTYTDRX3:1:2101:19741:8469 2:N:0:CCTACCTA
GGACTACTCGGGTTTCTAATCCTGTTCGATACCCACGCTTTCGTGCTTCAGCGTCAGTTGGGCGCCGGTATGCTGCCTTCGCAATCGGAGTTCTGCGTGATATCTATGCATTTCACCGCTACACCACGCATTCCGCATACTTCTCGCCCACTCAAGAACGCCAGTTTCAACGGCGGAGCGAGGTTGAGCCCCGCGATTTTACCGCTGACTTGGCATTCCGCCTACGCACCCTTTAAACCCAATAAATCCGG
+
FFFFFFFFFFFFFFFFFFFFFFFFFFFFFF:FFFFFFFFFFFFFFFFFFFFFFFFFFFFFFFFFFFFFFFFFFFFFFFFFFFFFFFFFFFFFFFFFFFFFFFFFFFFFFFFFFFFFFFFFFFFF:FFFFFFFFFFFFFFFFFFFFFFFFFFFFFFFFFFFFFFFFFFFFFFFFFFFFFFFFFFFFFFFFFFFFFFFFFFFFFFFFFFFFFFFFFFFFFFFFFFFFFFFF:FFFFFFFFFFFFFF,FFFFFF
@A01757:155:HFTYTDRX3:1:2101:19714:8547 2:N:0:CCTACCTA
GGACTACTCGGGTTTCTAATCCTGTTCGATACCCACGCTTTCGTGCTTCAGCGTCAGTTGGGCGCCGGTATGCTGCCTTCGCAATCGGAGTTCTGCGTGATATCTATGCATTTCACCGCTACACCACGCATTCCGCATACTTCTCGCCCACTCAAGAACGCCAGTTTCAACGGCGGAGCGAGGTTGAGCCCCGCGCTTTTACCGCTGACTTGGCATTCCGCCTACGCACCCTTTAAACCCAATAAATCCGG
+
FFFFFFFFFFFFFFFFFFFFFFFFFFFF:FFFFFFFFFFFFFFFFFFFFFFFFFFFFFFFFFFFFFFFFFFFFFFFFFFFFFFFFFFFFFFFFFFFFFFFFFFFFFFFFFF:FFFFFFFFFFFFFFFFFFFFFFFF:FFFFFFFFFFFFFFFFFFF:FFFFFFFFFFFF,FFFFFFFFFFFFFFFFFFF:F:FFF,F:FFFFFFFFFFFFFFF:FFFFFFF:FFFFFFFFFF:FF:FFFFFFFFFF::FFF
@A01757:155:HFTYTDRX3:1:2101:2799:8594 2:N:0:CCTACCTA
GGACTACAGGGGTATCTAATCCTGTTCGATACCCACGCTTTCGTGCTTCAGCGTCAGTTGGGCGCCGGTATGCTGCCTTCGCAATCGGAGTTCTGCGTGATATCTATGCATTTCACCGCTACACCACGCATTCCGCATACTTCTCGCCCACTCAAGAACGCCAGTTTCAACGGCGGAGCGAGGTTGAGCCCCGCGATTTTACCGCTGACTTGGCATTCCGCCTACGCACCCTTTAAACCCAATAAATCCGG
+
FFFFFFFFFFFFFFFFFFFFFFFFFFFFFFFFFFFFFFFFFFFFFFFFFFFFFFFFFFFFFFFFFFFFFFFFFFFFFFFFFFFFFFFFFFFFFFFFFFFFFFFFFFFFFFFFFFFFFFFFF::FFFFFFFFFFFFFFFFFFFFFFFFFFFFFFF:FFFFFFFFFFFFFFFFFFFFFFFFFFFFFFF,FFFFFFFFFFF:FFFFFFFFF:FFFFFFFFF:FFFFFFFFF,FF,FFFFFFFFFF:F:FFFFFF
@A01757:155:HFTYTDRX3:1:2101:20500:8594 2:N:0:CCTACCTA
GGACTACAAGGGTATCTAATCCCTTTCGCTCCCCTGGCCTTCGTGCCTCAGCGTCAGTTAATGTCCAGGAACCCGCCTTCGCCACGAGTGTTCCTCTCGATATCTACGCATTTCACTGCTACACCGAGAATTCCGGTTCCCCCTCCATTACTCTAGTCTCGCAGTATCATGTGCCGTCCGCGGGTTGAGCCCGCGCCTTTCACACACGACTTACGAAACAGCCTACGCACGCTTTACGCCCAGTGATTCCG
+
FFFFFFFFFFFFFFFFFFFFFFFFFFFFFFFFFFFFFFFFFFFFFFFFFFFFFFFFF,FFFFFFFFFFFFFFFFFFFFFFFFFFFFFFFFFFFFFFFFFFFFFFFFFFFFFFFF:FFF:FFFFFFFFFFFFFFFFFFFFFFFFFFF,FFFFFFFFFFFF:FFFFFFFFF,FFFFFFFFFF:FFFFFFFFFFFFFFF,FFFF,:,FF::F:F,:FFFF,FFFF:F:FFFFFFF:FF:FF,FFFFFFF,F:FF
@A01757:155:HFTYTDRX3:1:2101:6696:8609 2:N:0:CCTACCTA
GGACTACACGGGTTTCTAATCCTGTTCGCTACCCATGCTTTCGAGCCTCAGCGTCAGTTGCAGACCAGAGAGCCGCCTTCGCCACTGGTGTTCTTCCATATATCTACGCATTCCACCGCTACACATGGAGTTCCACTCTCCTCTTCTGCACTCAAGTTCAACAGTTTCTGATGCAATTCTCCGGTTGAGCCGAAGGCTTTCACATCAGACTTATTGAACCGCCTGCACTCGCTTTACGCCCAATAAATCCG
+
FFFFFFFFFFFFFFFFFFFFFFFFFFFFFFFFFFFFFFFFFFFFFFFFFFFFFFFFFFFFFFFFFFFFFFFFFFFFFFFFFFFFFFFFFFFFFFFFFFFFFFFFFFFFFFFFFFFFFFFFFFFFFFFFFFFFFFFFFFFFFFFFFFFFFFFFFFFFFFFFFFFFFFFFFFFFFFFFFFFFFFFFFFFFFFFFFFFFFFFFFFFFFFFFFFFFFFFFFFFFFFFFFFFFFFFFFFFFFFFFFFFFFFFFFFF
@A01757:155:HFTYTDRX3:1:2101:17155:8656 2:N:0:CCTACCTA
GGACTACTAGGGTTTCTAATCCTGTTCGATACCCACGCTTTCGTGCTTCAGCGTCAGTTGGGCGCCGGTATGCTGCCTTCGCAATCGGAGTTCTGCGTGATATCTATGCATTTCACCGCTACACCACGCATTCCGCATACTTCTCGCCCACTCAAGAACGCCAGTTTCAACGGCGGAGCGAGGTTGAGCCCCGCGATTTTACCGCTGACTTGGCATTCCGCCTACGCACCCTTTAAACCCAATAAATCCGG
+
FFFFFFFFFFFFFFFFFFFFFFFFFFFFFFFFFFFFFFFFFFFFFFFFFFFFFFFFFFFFFFFFFFFFFFFFFFFFFFFFFFFFFFFFFFFFFFFFFFFF:F:FFFFFFFFFFFFFFFFFFFFFFFFFFFFFFFFFFFFFFFFFFFFFFFFFFFFFFFFFFFFFFFFFFFFFFFFFFFFFFFFFFF:FFFFFFFFFFFFFF:FFFFFFFFFFFFFFF:FFFFFFF:FFFFFF::FFFFFFFFF:F:FF:FF
@A01757:155:HFTYTDRX3:1:2101:19551:8703 2:N:0:CCTACCTA
GGACTACACGGGTATCTAATCCTGTTTGCTACCCACGCTTTCGAACCTCAGCGTCAGTTACAGACCAGAGAGCCGCTTTCGCCACTGGTGTTCTTCCATATATCTACGCATTTCACCGCTACACATGGAGTTCCACTCTCCTCTTCTGCACTCAAGTCTCCCAGTTTCCAATGCACTACTCCGGTTAAGCCGAAGGCTTTCACATCAGACTTAAAAGACCGCCTGCGTTCCCTTTACGCCCAATAAATCCG
+
FFFFFFFFFFFFFFFFFFFFFFFFFFFFFFFFFFFFFFFFFFFFFFFFFFFFFFFFFFFFFFFFFFFFFFFFFFFFFFFFFFFFFFFF:FFFFFFFFFFFFFFFFFFFFFFFFFFFFFFFFFFFFFFFFFFFFFFFFFFFFFF:FFFFF,FFFFFFFFFFFFFFFFF,FFFFFFFFFF:FFFF:FFFFF:FFFFFFFFFFFFFFFFFFFFFFFFFF,FF:FFFFFFFFFFFFFFFFFFFFFFFFFFFF:FF
@A01757:155:HFTYTDRX3:1:2101:30770:8719 2:N:0:CCTACCTA
GGACTACCCGGGTTTCTAATCCTGTTCGATACCCACGCTTTCGTGCTTCAGCGTCAGTTGGGCGCCGGTATGCTGCCTTCGCAATCGGAGTTCTGCGTGATATCTATGCATTTCACCGCTACACCACGCATTCCGCATACTTCTCGCCCACTCAAGAACGCCAGTTTCAACGGCGGAGCGAGGTTGAGCCCCGCGATTTTACCGCTGACTTGGCATTCCGCCTACGCACCCTTTAAACCCAATAAATCCGG
+
FFFFFFFFFFFFFFFFFFFFFFFFFFFFFFFFFFFFFFFFFFFFFFFFFFFFFFFFFFFFFFFFFFFFFFFFFFFFFFFFFFFFFFFFFFFFFFFFFFFF,FFFFFFFFFFFFFFFFFFFFFFFFFFFFFFFFFFFFFFFFFFFFFFFFFFFFFFFFFFFFFFF:FFFFFFFFFFFFFFFFFFFFFFFFFFFFFFF:FFF,FFFFFFF:FFFFFF:FFFFF:F,FFFFFFFFFFFFFFFF,FF:F:FFFFF
@A01757:155:HFTYTDRX3:1:2101:5141:8735 2:N:0:CCTACCTA
GGACTACTAGGGTTTCTAATCCTGTTTGCTACCCACGCTTTCGAACCTCAGCGTCAGTTACAGACCAGAGAGCCGCTTTCGCCACTGGTGTTCTTCCATATATCTACGCATTTCACCGCTACACATGGAGTTCCACTCTCCTCTTCTGCACTCAAGTCTCCCAGTTTCCAATGCACTACTCCGGTTAAGCCGAAGGCTTTCACATCAGACTTAAAAGACCGCCTGCGTTCCCTTTACGCCCAATAAATCCG
+
FFFFFFFFFFFFFFFFFFFFFFFFFFFFFFFFFFFFFFFFFFFFFFFFFFFFFFFFFFFFFFFFFFFFFFF:FFFFFFFFFFFFFFFFFFFFFFFFFFFFFFFFFFFFFFFFFFFFFF:FFF,FF:F:F:FF,FFFFFFFFFFFFFFF:FFFFFFFFFF,FFF:FFF:F:FFFFFFFFF:FFFFFFFFFFF,:F:FFFFFFFFFFFFFFFFFFFF,F:FF:FFFF:,:FFFFFFFFFFFFFFFFF,,,,FF
@A01757:155:HFTYTDRX3:1:2101:22851:8938 2:N:0:CCTACCTA
GGACTACTAGGGTATCTAATCCTGTTTGCTACCCACGCTTTCGAACCTCAGCGTCAGTTACAGACCAGAGAGCCGCTTTCGCCACTGGTGTTCTTCCATATATCTACGCATTTCACCGCTACACATGGAGTTCCACTCTCCTCTTCTGCACTCAAGTCTCCCAGTTTCCAATGCACAACTCCGGTTAAGCCGAAGGCTTTCACATAAGACTTAAAAGACCGCCTGCGTTCCCTTTACGCCCAATAAATCCG
+
FFFFFFF,FFFFFFFFFFFFFFFFFFFFFFFFFFFFFFFFFFFFFFFFFFFFFFFFFFFF:FFFFFFF:FFFFFFF:F:FFFFFFFFFF:FF:FFFFFFFFF::FFF:FF,FF,F:F:FFFFFFFF,FFFFFF:FFF:FFF,FFFFF:FFF,F:F,FF,,,FF:FF::,FF,,FFF,FFF,FF:FFFF,:F:FF:FFF::FFFFF,F,FFFFFFFF::F,:FFFF:,FFFFF::FF:FFFFFFFF:F,,:F
@A01757:155:HFTYTDRX3:1:2101:14624:8970 2:N:0:CCTACCTA
GGACTACTCGGGTTTCTAATCCTGTTTGCTCCCCACGCTTTCGAGCCTCAACGTCAGTTACAGTCCAGTAAGCCGCCTTCGCCACTGGTGTTCCTCCTAATATCTACGCATTTCACCGCTACACTAGGAATTCCACTTACCTCTCCTGCACTCCAGCCATACAGTTTCCAAAGCAGTCCGGGGGTTGGGCCCCCGCCTTTCACTTCAGACTTGCATCGCCGTCTACGCTCCCTTTACACCCAGTACATCCG
+
FFFFFFFFFFFFFFFFFFFFFFFFFFFFFFFFFFFFFFFFFFFFFFFFFFFFFFFFFFFFFFFFFFFFFFFFFFFFFFFFFFFFFFFFFFFFFFFFFFFFFFFFFFFFFFFF,FFFFFFFFFFFFFFFFFFFFFFFFFFFFFFFFFFFFFFFFFFFFF,F:FFFFFFFFFFFFFFFFFFFFFFFFFFFF:FFFFFFF:F:F:F,FFFFFFFFFFF:FFFFFFFFFFFFFFFFFFFFFFFFFFFFF,,FFFF
@A01757:155:HFTYTDRX3:1:2101:16405:9017 2:N:0:CCTACCTA
GGACTACAAGGGTATCTAATCCCTTTCGCTCCCCTGGCCTTCGTGCCTCAGCGTCAGTTAATGTCCAGGAACCCGCCTTCGCCACGAGTGTTCCTCTCGATATCTACGCATTTCACTGCTACACCGAGAATTCCGGTTCCCCCTCCATTACTCTAGTCTCGCAGTATCATGTGCCGTCCGCGGGTTGAGCCCGCGCCTTTCACACACGACTTACGAAACAGCCTACGCACGCTTTACGCCCAGTGATTCCG
+
FFFFFFFFFFFFFFFFFFFFFFFFFFFFFFFFFFFFFFFFFFFFFFFFFFFFFFFFFFFFFFFFFFFFFFFFFFFFFFFFFFFFFFFFFFFFFFFFFFFF:FFFFFFFFFFFFFFFFFFFFFFFFFFFFFFFFFFFFFFFFFFFFFFFFFFFFFFFFFFFFFFFFFFFFFFFFFFFFFFFFF:FFFFFFFFFFFFFFFFFFFFFFFFFFFFFFFFFFFFFFFFFFFFFFFFFFFFFFFFFFFFFFFFFFFF
@A01757:155:HFTYTDRX3:1:2101:22733:9017 2:N:0:CCTACCTA
GGACTACCGGGGTATCTAATCCTGTTTGCTACCCACGCTTTCGAACCTCAGCGTCAGTTACAGACCAGAGAGCCGCTTTCGCCACTGGTGTTCTTCCATATATCTACGCATTTCACCGCTACACATGGAGTTCCACTCTCCTCTTCTGCACTCAAGTCTCCCAGTTTCCAATGCACTACTCCGGTTAAGCCGAAGGCTTTCACATCAGACCTAAGCAACCGCCTGCGCTCGCTTTACGCCCAATAAATCCG
+
FFFFFFFFFFFFFFFFFFFFFFFFFFFFFFFFFFFFFFFFFFFFFFFFFFFFF:FFFFFFFFFFFFFFFFFFFFFFFFFFFFFFFFFFFFFFFFFFFFFFFFF:FFFFFFFFF:FFFFFFFFFFFFFFFFFFFFFFFFFFFFFFFFFFFFFFF:FFFFFFFFFFFFF:FF:FFFFFFFFFF:FFFFFF:FFFFFFFFFFFFFFFF:F:FF:FFFF:FF:FFFFFFFFFFFFF:FFFFFFFFFFFF:FFFFF
@A01757:155:HFTYTDRX3:1:2101:30382:9079 2:N:0:CCTACCTA
GGACTACCGGGGTTTCTAATCCTGTTCGATACCCACGCTTTCGTGCTTCAGCGTCAGTTGGGCGCCGGTATGCTGCCTTCGCAATCGGAGTTCTGCGTGATATCTATGCATTTCACCGCTACACCACGCATTCCGCATACTTCTCGCCCACTCAAGAACGCCAGTTTCAACGGCGGAGCGAGGTTGAGCCCCGCGATTTTACCGCTGACTTGGCATTCCGCCTACGCACCCTTTAAACCCAATAAATCCGG
+
FFFFFFFFFFFFFFFFFFFFFFFFFFFFFFFFFFFFFFFFFFFFFFFFFFFFFFFFFFFFFFFFFFFFFFFFFFFFFFFFFFFFFFFFFF:FFFFFFFFFFFFFFFFFFFFFFFFFFFFFFFFFFFFFFFFFFFFFFFFFFFFFFFFFFFFFFFFFFFFFFF:FFFFFFFFFFFFFFFFFFFFFFFFFF:FFFFFFFFFFFFFFFFFFFFFF,FFFFFFFFFFFF:FFF:FFFFFFFFFFFFFFFFFF:FF
@A01757:155:HFTYTDRX3:1:2101:4734:9126 2:N:0:CCTACCTA
GGACTACTAGGGTTTCTAATCCTGTTTGCTACCCACGCTTTCGAACCTCAGCGTCAGTTACAGACCAGAGAGCCGCTTTCGCCACTGGTGTTCTTCCATATATCTACGCATTTCACCGCTACACATGGAGTTCCACTCTCCTCTTCTGCACTCAAGTCTCCCAGTTTCCAATGCACTACTCCGGTTAAGCCGAAGGCTTTCACATCAGACTTAAAAGACCGCCTGCGTTCCCTTTACGCCCAATAAATCCG
+
FFFFFFFFFFFFFFFFFFFFFFFFFFFFFF:FFFFFFFFFFFFFFFFFFFFFFFFFFFFFFFFFFFFFFFFFFFFFFFFFFFFFFFFFFFFFFFFFF:FFFFFFFFFFFFFFF:FFFFFFFF:FFFFFFFFFFFFFFF:FFFFFFFF:FFFFFFFFFFFFFFFFFFFFFFFFFFFFFFFFFFFFFFFFF,FFFF:FFFFF:FFFFFFFFFFFFFFF,FF,FFFFFFFFF:FFFFFF:FF:FF:FFFFFFFF
@A01757:155:HFTYTDRX3:1:2101:3278:9142 2:N:0:CCTACCTA
GGACTACTAGGGTATCTAATCCTGTTTGCTACCCACGCTTTCGAACCTCAGCGTCAGTTACAGACCAGAGAGCCGCTTTCGCCACTGGTGTTCTTCCATATATCTACGCATTTCACCGCTACACATGGAGTTACACTCTCCTCTTCTGCACTCAAGTCTCCCAGTTTCCAATGCACTACTCCGGTTAAGCCGAAGGCTTTCACATCAGACTTAAAAGACCGCCTGCGTTCCCTTTACGCCCAATACATCCG
+
FFFFFFFFFFFFFFFFFFFFFFFFFFFFFFFFFFFFFFFFFFFFF:FFFFFFF,FFFFFFFFFFFFFFFFFFFFF,FFFFFFFFFFFFFFFFFFFFFFFFFFFFF:FFF,FFFFFFFFFF:FFFFFFFFFFFFFFFFFFFFFFFFFFFFFF:FFFFFFFFFF:F:FF,FFFFFFFFFFFFFFFFFFFFFFFFFFFFFFFFFFF,FF:FFFFFFFFFF:FFFFFFFFFFFF:FFFFFF:F,FFFFF,F,,FF
@A01757:155:HFTYTDRX3:1:2101:22580:9220 2:N:0:CCTACCTA
GGACTACAAGGGTATCTAATCCTGTTCGATACCCACGCTTTCGTGCTTCAGCGTCAGTTGGGCGCCGGTATGCTGCCTTCGCAATCGGAGTTCTGCGTGATATCTATGCATTTCACCGCTACACCACGCATTCCGCATACTTCTCGCCCACTCAAGAACGCCAGTTTCAACGGCGGAGCGAGGTTGAGCCCCGCGATTTTACCGCTGACTTGGCATTCCGCCTACGCACCCTTTAAACCCAATAAATCCGG
+
FFFFFFFFFFFFFFFFFFFFFFFFFFFFFFFFFFFFFFFFFFFFFFFFFFFFFFFFFFFFFFFFFFFFFFFFFFFFFFFFFFFFFFFFFFFFFFF:FFF:FFFFFFFFFFFFFFFFFFFFFFFFFFFFFFFFFFFFFFFFFFFFFFFFFFFFFFFFFFFFFFFFFFFFFFFFFFFFFFFFFFFFFF:FFFFFFFFFFFFFFFFFFFFFFFFFFFFFFFFFFFFFFFFFFFFFFF:FFFFFFF:FFFFFFFF
@A01757:155:HFTYTDRX3:1:2101:32425:9330 2:N:0:CCTACCTA
GGACTACCCGGGTATCTAATCCCTTTCGCTCCCCTGGCCTTCGTGCCTCAGCGTCAGTTAATGTCCAGGAACCCGCCTTCGCCACGAGTGTTCCTCTCGATATCTACGCATTTCACTGCTACACCGAGAATTCCGGTTCCCCCTCCATTACTCTAGTCTCGCAGTATCATGTGCCGTCCGCGGGTTGAGCCCGCGCCTTTCACACACGACTTACGAAACAGCCTACGCACGCTTTACGCCCAGTGATTCCG
+
FFFFFFFFFFFFFFFFFFFFFFFFFFFFFFFFFFFFFFFFFFFFFFFFFFFFFFFFFFFFFFFFFFFFFFFFFFFFFFFFFFFFFFFFFFFFFFFFFFFFFFFFFFFFFFFFFFFFFFFFFFFFFFFFFFFFFFFFFFFFFFFFFFFFFFFFFFFFFFFFFFFFFFFFFFFFFFFFFFFFFFFFFFFFFFFFFFFFFFFFFFFFFFFFFFFFFFFFFFF:FFFFFFFFFFFFFFFFFFFFFFFFFFFFFFF
@A01757:155:HFTYTDRX3:1:2101:1597:9392 2:N:0:CCTACCTA
GGACTACCAGGGTTTCTAATCCTGTTCGATACCCACGCTTTCGTGCTTCAGCGTCAGTTGGGCGCCGGTATGCTGCCTTCGCAATCGGAGTTCTGCGTGATATCTATGCATTTCACCGCTACACCACGCATTCCGCATACTTCTCGCCCACTCAAGAACGCCAGTTTCAACGGCGGAGCGAGGTTGAGCCCCGCGATTTTACCGCTGAGTTGGCATTCCGCCTACGCACCCTTTAAACCCAATAAATGGGG
+
FFFFFFFFFFFFFFFFFFFFFFFFFFFFFFFFF:FFFFFFFFFFFFFFFFFFFFFFFFFFFFFFFFFFFFFFF:FFFFFFFFFFF,,FFFF:FF:FFFF:F:FFFFFFFFFFFFFFFFFFFFF,F:FF,FFFFFFFFF:FFF:FFFFFFFFFFFFFFFFFF:FFFFF::,,FFFFF,FFFFFFFF::FF:FFFFFFFFF::,FFFFF,,FF,FF,FF,:FF:F:,F,FF,FFFFF,,FFF::F,F,F,,FF
@A01757:155:HFTYTDRX3:1:2101:32208:9392 2:N:0:CCTACCTA
GGACTACTCGGGTATCTAATCCTGTTCGATCCCCACGCTTTCGTGCCTCAGCGTCAGTCGGGCGCCGGTATGCTGCCTTCGCAATCGGAGTTCTGCGTGATATCTATGCATTTCACCGCTACACCACGCATTCCGCATACTTCTCGCCCACTCAAGATCCCCAGTTTCAACGGCCGGCCCGGGTTGAGCCCGGACATTTTACCGCTGACTTAAAAATCCGCCTACGCACCCTTTAAACCCAATAAATCCGG
+
FFFF:FFFF,F:FFFFFFFFF:FFFFFFFFFFFFFFFFFFFFFFFFFFFFFFFFFFFFFFFFFFF,FFFFFF:F:FFFFFFF,FFF::FFFFFFFFFFFFFFFFFFFFFFFFFFFFFFF,FFFFFFFFF:FFFFFFFFFFF:FFFFFFFFFFF:,:FFFF,FFF,FFFFFFFFFFFFFFFFFFFFF:F:FFFFFFF,FFFF:FFFFFFFF:,FFFFF:F:FFFFFFFFFFF::FFFFFFF:FFFFFF:FF:
@A01757:155:HFTYTDRX3:1:2101:14299:9408 2:N:0:CCTACCTA
GGACTACCCGGGTATCTAATCCCTTTCGCTCCCCTGGCCTTCGTGCCTCAGCGTCAGTTAATGTCCAGGAACCCGCCTTCGCCACGAGTGTTCCTCTCGATATCTACGCATTTCACTGCTACACCGAGAATTCCGGTTCCCCCTCCATTACTCTAGTCTCGCAGTATCATGTGCCGTCCGCGGGTTGAGCCCGCGCCTTTCACACACGACTTACGAAACAGCCTACGCACGCTTTACGCCCAGTGATTCCG
+
FFFFFFFFFFFFFFFFFFFFFFFFFFFFFFFFFFFFFF:FFFFFFFFFFFFFFFFFFFFFFFFFFFFFFFFFFFFFFFFFFFFFFFFFFFFFFFFFFFFFFFFFFFFFFFFFFFFFFFFFFFFFFFFFFFFFFFFFFFFFFFFFFFFFFFFFFFFFFFFFFFFFFFFFFFFFFFFFFFFFFFFFFFFFFFFFFFFFFFFFFFFFF:FFFF:FFFFFFFFFFFFFFFFFFFFFFFFFFFFFFFFFFFFFFFF
@A01757:155:HFTYTDRX3:1:2101:13838:9455 2:N:0:CCTACCTA
GGACTACAGGGGTATCTAATCCTGTTTGCTACCCACGCTTTCGAACCTCAGCGTCAGTTACAGACCAGAGAGCCGCTTTCGCCACTGGTGTTCTTCCATATATCTACGCATTTCACCGCTACACATGGAGTTCCACTCTCCTCTTCTGCACTCAAGTCTCCCAGTTTCCAATGCACTACTCCGGTTAAGCCGAAGGCTTTCACATCAGACTTAAAAGACCGCCTGCGTTCCCTTTACGCCAAATAAATCCG
+
FFFFFFFFFFFFFFFFFFFFFFFFFFFFFFFFFFFFFFFFFFFFFFFFFFFFFFFFFFFFFFFFFFFFFFFFFFFFFFFFFFFFFFFFFFFFFFFFFFFFFFFFFFFFFFFFFFFFF:FFFFFFFFFFFFFFFFFFFFFFFFFFFFFFFFFFFFFF:FFFFFFFFFFFFFFFF:FFFFFFFFFFFFFFFFFFFFFFFFFF:FFF:FFFFFFFFFFF:::FFFFFFFFFFF:FFFFF::FFF,FFFFFFF:F
@A01757:155:HFTYTDRX3:1:2101:2374:9486 2:N:0:CCTACCTA
GGACTACAGGGGTATCTAATCCTGTTCGATACCCACGCTTTCGTGCTTCAGCGTCAGTTGGGCGCCGGTATGCTGCCTTCGCAATCGGAGTTCTGCGTGATATCTATGCATTTCACCGCTACACCACGCATTCCGCATACTTCTCGCCCACTCAAGAACGCCAGTTTCAACGGCGGAGCGAGGTTGAGCCCCGCGATTTTACCGCTGACTTGGCCTTCCGCCTACGCACCCTTTAAACCCAATAAATCCGG
+
FFFFFFFFFFFFFFFFFFFFFFFFFFFFFFFFFFFFFFFFFFFFFFFFFFFFFFFFFFFFFFFFFFFFFFFFFFFFFFFFFFFFFFFFFFFFFFFFFFFFFFFFFFFFFFFFFFFFFFF:FFFFFFFFFFFFFFFFFFFFFFFFFFFFFFFFFFFF:FFFFFFFFFFFFFFFFFFFFFFFFFFFFFFFFFFFFFFFFFFFFFFFFFFFF:FFFF,F,:,FFFFFFFFF,FFFFFFFFFFFF,F:FF,FFFF
@A01757:155:HFTYTDRX3:1:2101:21016:9549 2:N:0:CCTACCTA
GGACTACAGGGGTTTCTAATCCTGTTCGCTACCCATGCTTTCGAGCCTCAGCGTCAGTTGCAGACCAGACAGCCGCCTTCGCCACTGGTGTTCTTCCATATATCTACGCATTCCACCGCTACACATGGAGTTCCACTGTCCTCTTCTGCACTCAAGTCGCCCGGTTTCCGATGCACTTCTTCGGTTAAGCCGAAGGCTTTCACATCAGACCTAAGCAACCGCCTGCGCTCGCTTTACGCCCAATAAATCCG
+
FFFFFFFFFFFFFFFFFFFFFFFFFFFFFFFFFFFFFFFFFFFFFFFFFFFFFFFFFFFFFFFFFFFFFFFFFFFFFFFFFFFFFFFFFFFFFFFFFFFFFFFFFFFFFFFFFFFFFFFFFFFFFFFFFFFFFFFFFFFFFFFFFFFFFFFFFFFFFFFFFFFF:FFFFFFFFFFFFFFFFFFFFF:FFFFFF:FFFFFFFFFFFFFFFFFFFFFFFFFFFFFFFFFFFFFFF::FFFFFFFF:F:FF:FF
@A01757:155:HFTYTDRX3:1:2101:29767:9549 2:N:0:CCTACCTA
GGACTACCGGGGTTTCTAATCCTGTTCGCTACCCATGCTTTCGAGCCTCAGCGTCAGTTGCAGACCAGACAGCCGCCTTCGCCACTGGTGTTCTTCCATATATCTACGCATTCCACCGCTACACATGGAGTTCCACTGTCCTCTTCTGCACTCAAGTTGCCCGGTTTCCGATGCACTTCTTCGGTTAAGCCGAAGGCTTTCACATCAGACCTAAGCAACCGCCTGCGCTCGCTTTACGCCCAATAAATCCG
+
F:FF:F:FFFFFFFFFFFFFFFF:FFF,FFFFFFFFFF:FFFFFFFFFFFFFFFFFFFFFFFFFFFFFFFFFFF:FFFFFFFFFF:,F:F,F:FFFFFFFFFFFFFFFFFFFFFFFFFFFFFFFF,FFFFFFFFFF,,FFFFFFFFFFFFF:FFFF,:FFFF:FFFFFFFFFFFFF,FFFFFFFFFFFF:FFFFF,FFFFFFFF,,F:FF:FFFF,FFF:FFFF:,FFFFFF:FFF:F:F:FFFF:F:F:F
@A01757:155:HFTYTDRX3:1:2101:32036:9596 2:N:0:CCTACCTA
GGACTACAAGGGTATCTAATCCTGTTTGCTACCCACGCTTTCGAACCTCAGCGTCAGTTACAGACCAGAGAGCCGCTTTCGCCACTGGTGTTCTTCCATATATCTACGCATTTCACCGCTACACATGGAGTTCCACTCTCCTCTTCTGCACTCAAGTCTCCCAGTTTCCAATGCACTACTCCGGTTAAGCCGAAGGCTTTCACATCAGACTTAAAAGACCGCCTGCGTTCCCTTTACGCCCAATAAATCCG
+
FFFFFFFFFFFFFFFFFFFFFFFFFFFFFFFFFFFFFFFFFFFFFFFFFFFFFFFFFFFFFFFFFFFFFFFFFFFFFFFFFFFFFFFFFFFFFFFFFFFFFFFFFFFFFFFFFFFFFFFFFFFF:FFFFFFFFFFFFFFFF:F:FFFFF:FFFF:FFFFFFFFFFFFFFFFFF,FFFFFF:FFFFFFF:FFFFFFFF:FFFFFFFFFFFF:F:FF:::FFFFFF:F:FFFF,FFF:,:FFFFFFFFFF,FF
@A01757:155:HFTYTDRX3:1:2101:11360:9706 2:N:0:CCTACCTA
GGACTACAAGGGTTTCTAATCCTGTTCGATACCCACGCTTTCGTGCTTCAGCGTCAGTTGGGCGCCGGTATGCTGCCTTCGCAATCGGAGTTCTGCGTGATATCTATGCATTTCACCGCTACACCACGCATTCCGCATACTTCTCGCCCACTCAAGAACGCCAGTTTCAACGGCGGAGCGAGGTTGAGCCCCGCGATTTTACCGCTGACTTGGCATTCCGCCTACGCACCCTTTAAACCCAATAAATCCGG
+
FFFFFFFFFFFFFFFFFFFFFFFFFFFFFFFFFFFFFFFFFFFFFFFFFFFFFFFFFFFFFFFFFFFFFFFFFFFFFFFFFFFFFFFFFFFFFFFFFFFFF,FFFFFFFFFFFFFFFFFFFFFFFFFFFFFFFFFFFFFFFFFFFFFFFFFFFFFF:FFFFFFFFFFFFFFFFFFFFFFF:FFFFFFFFFFFFFFFFFFFFFFFFFFF::FFFF:FFFFFFFFFFFFF:FFFFFFF,F:FFFFFFF,FFFF
@A01757:155:HFTYTDRX3:1:2101:17716:9721 2:N:0:CCTACCTA
GGACTACAGGGGTATCTAATCCTGTTTGCTACCCACGCTTTCGAACCTCAGCGTCAGTTACAGACCAGAGAGCCGCTTTCGCCACTGGTGTTCTTCCATATATCTACGCATTTCACCGCTACACATGGAGTTCCACTCTCCTCTTCTGCACTCAAGTCTCCCAGTTTCCAATGCACTACTCCGGTTAAGCCGAAGGCTTTCACATCAGACTTAAAAGACCGCCTGCGGTCCCTTTAGGCCCAAGAACTCCG
+
,:F,,:FFFFF:FFF:FFFFFFFFFFFF,:F:FFFFFFFF:FFF:FFFFFFFFFFFF:F:FFFFFFF:FFFFF:FFF:FFF::F:,FF,F,F:F,::FFFF::::FF::FF:FFF,F::FF:F:,F:FF,,F:FFFF:::FF,,F:,::FF:,FFFFFF,:FFFFF,:F,:FFFFFFF:F::FF:F:FFFF:FFFFF,,:F,::FFF::,FF::,FFFF:FF,FFFF,FF,F,FF,,F::,:F,:,,:,FF
@A01757:155:HFTYTDRX3:1:2101:32669:9721 2:N:0:CCTACCTA
GGACTACCCGGGTATCTAATCCCTTTCGCTCCCCTGGCCTTCGTGCCTCAGCGTCAGTTAATGTCCAGGAACCCGCCTTCGCCACGAGTGTTCCTCTCGATATCTACGCATTTCACTGCTACACCGAGAATTCCGGTTCCCCCTCCATTACTCTAGTCTCGCAGTATCATGTGCCGTCCGCGGGTTGAGCCCGCGCCTTTCACACACGACTTACGAAACAGCCTACGCACGCTTTACGCCCAGTGATTCCG
+
FFFFFFFFFFFFFFFFFFFFFFFFFFFFFFFFFFFFFFFFFFFFFFFFFFFFFFFFF,FFFFFFFFFFFFFFFFFFFFFFFFFFFFFFFFFFFF:FFFFFFFFFFFFFFFFFFFFFF:FFFFFFFFFFFFFFFFFFFFFFFFFFFFFFFFFFFFFFFFFFFFFFFFFFFFFFFFFFFFFFFFFFFFFFF:FFFFFFFFFFFFFFFFFFFFFFF:FF,FFFFFFFFFFFFFFF,FFFFFFFF:FFFFFFFFF
@A01757:155:HFTYTDRX3:1:2101:12048:9799 2:N:0:CCTACCTA
GGACTACTAGGGTATCTAATCCTGTTTGCTCCCCACGCTTTCGCGCCTCAGCGTCAGTTGCTGTCCAGCAGACCGCCTTCGCCACTGGTGTTCCTCCTAATATCTACGCATTTCACCGCTACACTAGGAATTCCGTCTGCCTCTCCAGTACTCAAGAAACACAGTTTCAAATGCAGGCCACAGGTTGAGCCCGTGGTTTTCACATCTGACTTGCGTCCCCGCCTACACGCCCTTTACACCCAGTAAATCCG
+
FFFFFFFFFFFFFFFFFFFFFFFFFFFFFFFFFFFFFFFFFFFFFFFFFFFFFFFFF:FFFFFFFFFFFFFFFFFFFFFFFFFFFFFFFFFFFFFFFFFFFFFFFFFFFFFFFFFFFFFFFFFFFFFFF:FFFFFFFFFFFFFFFFFFFFFFFFFFFFFFFFFFFFFFFFFFFFFFFFFFFFFFFFFFFFFFFFFFFFFFFFFFFFFFFFFFFFFFFFFFFFFFFFFFFFFFFFFFF:FFFFFFF:FFFFF
@A01757:155:HFTYTDRX3:1:2101:23113:9831 2:N:0:CCTACCTA
GGACTACAGGGGTATCTAATCCTGTTCGCTCCCCCAGCTTTCGCGCCTCAGCGTCAGTGACGGCCCAGAGAGCTGCCTTCGCCATCGGTGTTCTTCCCGATATCTGCGCATTCCACCGCTACACCGGGAATTCCGCTCTCCTCTACCGCACTCGAGCCGCCCAGTCCGGAACCCGGCCCGAGGTTGAGCCCCGGGGTTAGAGGTTCCGCTTAGGCGGCCGCCTACGCGCGCTTTACGCCCAATGAATCCGG
+
FFFFFFFFFFFFFFFFFFFFFFFFFFFFFFFFFFFFFFFFFFFFFFFFFFFFFFFFFFFFFFFFFFFFFFFFFFFFFFFFFFFF:FFFFFFFFFFFFFFFF,FFFFFF:FFFFFFFFFFFFFFFFFFFF,FFFFFFFFFFFFFFFFFFFF:FFFFFFFFF:FFFFFFFFFFFFFFFFFFFFFF:FFFFFFFFFFFF:FFFFFFFFFFFF:F:FFFF:FFFFFF:FFFFFFFF:FFFFFFF:FFFF,FFFFF
@A01757:155:HFTYTDRX3:1:2101:6967:9893 2:N:0:CCTACCTA
GGACTACCAGGGTTTCTAATCCTGTTCGATACCCACGCTTTCGTGCTTCAGCGTCAGTTGGGCGCCGGTATGCTGCCTTCGCAATCGGAGTTCTGCGTGATATCTATGCATTTCACCGCTACACCACACATTCCGCATACTTCTCGCCCACTCAAGAACGCCAGTTTCAACGGCGGAGCGAGGTTGAGCCCCGCGATTTTACCGCTGACTTGGCATTCCGCCTACGCACCCTTTAAACCCAATAAATCCGG
+
FFFFFFFFFFFFFFFFFFFFFFFFFFFFFFFFFFFFFFFFFFFFFFFFFFFFFFFFFFFFFFFFFFFFFFFFFFFFFFFFFFFFFFFFFFFFFFFFFFFF:FFFFFFFFFFFFFFFFFFF:FFFFFFFFFFFFFFFFFFFFFFFFFFFFFFFFFFF:FFFFFFFFFFFFFFFFFFFFFFFFFFFFFFFFFFFFFFFFFFFFFFFFFFFFFFFFFFFFFFFFFFFFFFFFFFFFF:FFFFFFF:FFFFFFFF
@A01757:155:HFTYTDRX3:1:2101:13096:9893 2:N:0:CCTACCTA
GGACTACCCGGGTATCTAATCCTGTTTGCTACCCACGATTTCGAACCTCAGCGTCAGTTACAGACCAGAGAGCCGCTTTCGCCACTGGTGTTCTTCCATATATCAACGCATTTCACCGCTACACATGGAGTTCCACTCTCCTCTTCTGCACTCAAGTCTCCCAGTTTACAATGCACTACTCGGGTTAAGCCGAAGGCTTTCACATCAGACTTAAAAGACCGCCTGCGTTCCCTTTACGCCCAAGAAATACG
+
,:F,,F:FFF,,:FF:,FFFFF:,FFFFF,FFFFF,F,:F,:FFFFFF,FFF,F,:,F:FFF:FFFF,F,F,:FFF,:FFF,,,F:F:,FFFF,FFFF::FF:F,F,,FFF,FF:F:,F:FFFFFFFFFFF,FF:F,,FFFFF:FFFF,:,FF,FFFF,FFFF,FF,,FFFF,,FFFF,FF,FF::FFFF,FFFF:F:F::F:FFFFF,FFFFFF:,:F,FFFFF,,F,,,F:F,FFFF,FFF,F,:,,F:
@A01757:155:HFTYTDRX3:1:2101:30517:10034 2:N:0:CCTACCTA
GGACTACACGGGTTTCTAATCCTGTTCGCTACCCATGCTTTCGAGCCTCAGCGTCAGTTGCAGACCAGACAGCCGCCTTCGCCACTGGTGTTCTTCCATATATCTACGCATTCCACCGCTACACATGGAGTTCCACTGTCCTCTTCTGCACTCAAGTCGCCCGGTTTCCGATGCACTTCTTCGGTTAAGCCGAAGGCTTTCACATCAGACCTAAGCAACCGCCTGCGCTCGCTTTACGCCCAATAAATCCG
+
FFFFFFFFFFFFFFFFFFFFFFFFFFFFFFFFFF:FFFFFFFFFFFFFFFFFFFFFFFFFFFFFFFFFFFFFFFFFFFFFFFFFFFFF:FFFFFFFFFFFFFFFFFFFFFFFFFFFFFFFFFFFFFFFFFFFFFFFFFFFFFFFFFFFFFFFFFFFFFFFFFFFFFFFFFFFFFFFFFFFF:FFFFF:FFFFFFFFFFFFFFFFFFFFF:FFFFF:FFFFFFFFFFFFFFFFFFFFFFFFFFFF:FFFF,F
@A01757:155:HFTYTDRX3:1:2101:29441:10081 2:N:0:CCTACCTA
GGACTACACGGGTTTCTAATCCTGTTTGCTACCCACGCTTTCGAACCTCAGCGTCAGTTACAGACCAGAGAGCCGCTTTCGCCACTGGTGTTCTTCCATATATCTACGCATTTCACCGCTACACATGGAGTTCCACTCTCCTCTTCTGCACTCAAGTCTCCCAGTTTCCAATGCACTACTCCGGTTAAGCCGAAGGCTTTCACATCAGACTTAAAAGACCGCCTGCGTTCCCTTTACGCCCAATAAATCCG
+
FFFFFFFFFFFFFFFFFFFFFFFFFFFFFFFFFFFFFFFFFFFFFFFFFFFFFFFFFFFFFFFFFFFFFFFFFFFFFFFFFFFFFFFFFFFFFFFFFFFFFF:FFFFFFFFFFFFFFFFFFFFFFFFFFFFFFFFFFFFFFFFFFFFFFFFFFFFFFFF:FFFFFFFFFFFFFFFFFFFFFFFFFFFF,FFFFF:FFFFFFFFFFFFFFFFFFFFFF:FFFFFFFFFFFFFF:FFF:FFFFFFFFFFFFFF
@A01757:155:HFTYTDRX3:1:2101:2492:10160 2:N:0:CCTACCTA
GGACTACCAGGGTATCTAATCCCTTTCGCTCCCCTGGCCTTCGTGCCTCAGCGTCAGTTAATGTCCAGGAACCCGCCTTCGCCACGAGTGTTCCTCTCGATATCTACGCATTTCACTGCTACACCGAGAATTCCGGTTCCCCCTCCATTACTCTAGTCTCGCAGTATCATGTGCCGTCCGCGGGTTGAGCCCGCGCCTTTCACACACGACTTACGAAACAGCCTACGCACGCTTTACGCCCAGTGATTCCG
+
FFFFFFFFFFFFFFFFFFFFFFFFFFFFFFFFFFFFFFFFFFFFFFFFFFFFFFFFFFFFFFFFFFFFFFFFFFFFFFFFFFFFFFFFFFFFFFFFFFFFFFFFFFFFFFF:FFFFFFFFFFFFFFFFFFFFFFFFFFFFFFFFFFFFFFFFFFFFFFFFFFFFF:FFFFFFFFFFFFFFFFFFFFFFFFFFFFFF:FFFFFF:FFFFFFFFFFFF,FFFFFFFFFFFFFFF,FFFFFFFF:FFFFFFFFF
@A01757:155:HFTYTDRX3:1:2101:19506:10160 2:N:0:CCTACCTA
GGACTACCCGGGTATCTAATCCTGTTCGATACCCACGCTTTCGTGCTTCAGCGTCAGTTGGGCGCCGGTATGCTGCCTTCGCAATCGGAGTTCTGCGTGATATCTATGCATTTCACCGCTACACCACGCATTCCGCATACTTCTCGCCCACTCAAGAACGCCAGTTTCAACGGCGGAGCGAGGTTGAGCCCCGCGATTTTACCGCTGACTTGGCATTCCGCCTACGCACCCTTTAAACCCAATAAATCCGG
+
FFFFFFFFFFFFFFFFFFFFFFFFFFFFFFFFFFFFFFFFFFFFFFFFFFFFFFFFFFFFFFFFFFFFF:FFFFFFFFFFFFFFFFFFFFFFFFFFFFFF:FFFF,FFFFFFFFFFFFFFFFFFFFFFFFFFFFFFFFFFFFFFFFFFFFFFFFFF:FFFFFFFFFFFFFFFFFFFFFFFFFFFFF:FFFFFFFFFFFFFFFFFFFFFFFFFF:FFFFFFFFF:FFFFFFFFFFFF,FFFFFFF:FFFFF,
@A01757:155:HFTYTDRX3:1:2101:29559:10160 2:N:0:CCTACCTA
GGACTACACGGGTATCTAATCCTGTTCGATACCCACGCTTTCGTGCTTCAGCGTCAGTTGGGCGCCGGTATGCTGCCTTCGCAATCGGAGTTCTGCGTGATATCTATGCATTTCACCGCTACACCACGCATTCCGCATACTTCTCGCCCACTCAAGAACGCCAGTTTCAACGGCGGAGCGAGGTTGAGCCCCGCGATTTTACCGCTGACTTGGCATTCCGCCTACGCACCCTTTAAACCCAATAAATCCGG
+
FFFFFFFFFFFFFFFFFFFFFFFFFFFFFFFFFFFFFFFFFFFFFFFFFFFFFFFFFFFFFFFFFFFFFFFFFFFFFFFFFFFFFFFFFFFFFFFFFFFFFFFFFFFFFFFFFFFFFFFFFFFFFFFFFFFFFFFFFFFFFFFFFFFFFF:FFFFFFFFFFFFFFFFFFFFFFFFFFFFF:FFFFFFFFFFFFFFFF,FFFFFFFFFFFFFFFF:FFFFFFFFFFFF:FFFFFFFFFFFFFFFFFFFFFF,
@A01757:155:HFTYTDRX3:1:2101:19425:10175 2:N:0:CCTACCTA
GGACTACCCGGGTATCTAATCCTGTTCGATACCCACGCTTTCGTGCTTCAGCGTCAGTTGGGCGCCGGTATGCTGCCTTCGCAATCGGAGTTCTGCGTGATATCTATGCATTTCACCGCTACACCACGCATTCCGCATACTTCTCGCCCACTCAAGAACGCCAGTTTCAACGGCGGAGCGAGGTTGAGCCCCGCGATTTTACCGCTGACTTGGCATTCCGCCTACGCACCCTTTAAACCCAATAAATCCGG
+
,FFFFFFFFFFFFFF:FFFFF:FFFF:FFF,FFFFF:FFFFFFFFFF:FFFFFFFFF,FFFFFFFFFFF,FFFFFFF:FF:FFFFFFFFFFFFFFFFF:FF,FFF,FFFFFFF:FF:FFFFFFF:FFFF,FF,FFFFFFFFFFFF:FFFF:FFFFFFFFFFFFFF,FFF:FFFFFFFFFFFFFFFF,FFFFFFFFFF:FFF,FFFFFF,,FFFF,FF:FFFFFFFFF,,F,:FF:F::FFF,::,,F,:FF
@A01757:155:HFTYTDRX3:1:2101:1994:10238 2:N:0:CCTACCTA
GGACTACAGGGGTTTCTAATCCCTTTCGCTCCCCTGGCCTTCGTGCCTCAGCGTCAGTTAATGTCCAGGAACCCGCCTTCGCCACGAGTGTTCCTCTCGATATCTACGCATTTCACTGCTACACCGAGAATTCCGGTTCCCCCTCCATTACTCTAGTCTCGCAGTATCATGTGCCGTCCGCGGGTTGAGCCCGCGCCTTTCACACACGACTTACGAAACAGCCTACGCACGCTTTACGCCCAGTGATTCCG
+
FFFFFFFFFFFFFFFFFFFFFFFFFFFFFFFFFFFFFFFFFFFFFFFFFFFFFFFFFFFFFFFFFFFFFFFFFFFFFFFFFFFFFFFFFFFFFFFFFFFFF:FFFFFFFFFFFFFFFFFFFFFFFFFFFFFFFFFFFFFFFFFFFFFFFFFFFFFFFFFFFFFFFFFFFFFFFFFFFFFFFFFF:FFFFFFFFFFF::FF:FFFFFFFFFFFFFFF:F:FFFFFFFFFFFF::FFFFF:FF:FFF,FFFFF
@A01757:155:HFTYTDRX3:1:2101:29387:10269 2:N:0:CCTACCTA
GGACTACACGGGTATCTAATCCTGTTCGATACCCACGCTTTCGTGCTTCAGCGTCAGTTGGGCGCCGGTATGCTGCCTTCGCAATCGGAGTTCTGCGTGATATCTATGCATTTCACCGCTACACCACGCATTCCGCATACTTCTCGCCCACTCAAGAACGCCAGTTTCAACGGCGGAGCGAGGTTGAGCCCCGCGATTTTACCGCTGACTTGGCATTCCGCCTACGCACCCTTTAAACCCAATAAATCCGG
+
FFFFFFFFFFF:FFFFFFFFFFFFFFFFFFFFFFFFFFFFFFFFFFFFFFFFFFFFFFFFFFFFFFFFFFFFFFF:FFFFFFFFFF:FFFFFFFFFFFFFFFFFFFFFFFFFFFFFFFFFFFFFFFFFFFFFFFFFFFFFFFFFFFFFF:FFFFFFFFFFFFFF:FFFF,FFFFFFFF,FFFFFFFFFF:FFFFFFFFFFFF:FFFFF:FFFFF:FFFFFFFFFFFF:F:FFFFFFFFFFFFFFFFFFFFF
@A01757:155:HFTYTDRX3:1:2101:20934:10285 2:N:0:CCTACCTA
GGACTACAGGGGTTTCTAATCCTGTTCGCTACCCATGCTTTCGAGCCTCAGCGTCAGTTGCAGACCATACAGCCGCCTTCGCCACTGGTGTTCTTACATATATCTACGCATTCCACCGCTACACATGGAGTTCCACTGTCCTCTTCTTCACTCAAGTCGCCCGGTTTCCGATGCACTTCTTCGGTTAAGCCCAAGGCTTTCACATCAGACCTAAGCAACCGCCTCCGCTCGCTTTACGCCCAATAAATCCG
+
F,FF:FFF,FFF,FFFFFFFFFF,FF,FF,FF,FF:FFFFFFFFFFF,,F:F,FFFFF,:F:FF::F,FF::FF,F:F,:F,FFFF:F,,,:FF,,FF:F:F,F:F:,,FF,FFFF:FF:FFFFFFF:FFF:FFFFF::FFFF,FFF,FFFFFFFF,,FFF,F,,:,FF,FF,FFF,FFF:,:FF,FF,,F,FF::FFF,FFFF,FFFFF,,FF,FF,:,,FFF,:,F:F,FF,,F,,FF:FF:FF,,FF,
@A01757:155:HFTYTDRX3:1:2101:16025:10300 2:N:0:CCTACCTA
GGACTACTAGGGTTTCTAATCCCTTTCGCTCCCCTGGCCTTCGTGCCTCAGCGTCAGTTAATGTCCAGGAACCCGCCTTCGCCACGAGTGTTCCTCTCGATATCTACGCATTTCACTGCTACACCGAGAATTCCGGTTCCCCCTCCATTACTCTAGTCTCGCAGTATCATGTGCCGTCCGCGGGTTGAGCCCGCGCCTTTCACACACGACTTACGAAACAGCCTACGCACGCTTTACGCCCAGTGATTCCG
+
FFFFFFFFFFFFF:FFFFFFFFFFFFFFFFFFFFFFFFFFFF:FFFFFFFFFFFFFFFFFFFFFFFFFFFFFFFFFFFFFFFFFFFFFFFFFFFFFFFFFFFFFFFFFFFFFFFFFFFFFFFFFFFFFFFFFFFFFFFFFFFFFFFFFFFFFFFFFFFFFFFFFFFFFFFFFFFFFFFFFFFFFFFFFFFFFFFFFFFFFFFFFFFFFFFFFFFFFFFFFFFFF:FFFFFFFFFFF,FFFFF:FFFFF,FF
@A01757:155:HFTYTDRX3:1:2101:16052:10347 2:N:0:CCTACCTA
GGACTACTAGGGTTTCTAATCCCTTTCGCTCCCCTGGCCTTCGTGCCTCAGCGTCAGTTAATGTCCAGGAACCCGCCTTCGCCACGAGTGTTCCTCTCGATATCTACGCATTTCACTGCTACACCGAGAATTCCGGTTCCCCCTCCATTACTCTAGTCTCGCAGTATCATGTGCCGTCCGCGGGTTGAGCCCGCGCCTTTCACACACGACTTACGAAACAGCCTACGCACGCTTTACGCCCAGTGATTCCG
+
FFFFFFFFFFFFFFFFFFFFFFFFFFFFFFFFFFFFFFFFFFFFFFFFFFFFFFFFFFF:FFFFFFFFFFFFFFFFF:FFFFFFFFFFFFFFFFFFFFFFFFFFFFFFFFFFFFFFFFFFFFFFFFFFFFFFFFFFFFFFFFFFFFFFFFFFFFFFFFFFFFFFFFFFFFF:FFFFF:FFFFFFFFFFFFFFFFFFFFFFFF:F:FFFFFFFFFFFF,FFFFFFFFFF,F:FFFFFFFFFFFFFFF,FFFF
@A01757:155:HFTYTDRX3:1:2101:28546:10410 2:N:0:CCTACCTA
GGACTACCGGGGTATCTAATCCTGTTCGCTACCCATGCTTTCGAGCCTCAGCGTCAGTTGCAGACCAGAGAGCCGCCTTCGCCACTGGTGTTCTTCCATATATCTACGCATTCCACCGCTACACATGGAGTTCCACTCTCCTCTTCTGCACTCAAGTTCAACAGTTTCTGATGCAATTCTCCGGTTGAGCCGAAGGCTTTCACATCAGACTTATTGAACCGCCTGCACTCGCTTTACGCCCAATAAATCCG
+
FFFFFFFFFFFFFFFFFFFFFFFFFFFFFFFFFFFFFFFFFFFFFFFFFFFFFFFFFFFFFFFFFFFFFFFFFFFFFFFFFFFFFFFFFFFFFFFFFFFFFFFFFFFFFFFFFFFFFFFFFFFFFFFFFFFFFFFFFFFFFFFFFFFFFFFFFFFFFFFFFFFFFFF:FFFFFFFFFFFFFFFFFFFFFFFFFFFFFFFFFFFFFFFFFFFFFFFFFFFFFFFFFFFFFFFFFFFFFFFFFFFFF:FF:FF
@A01757:155:HFTYTDRX3:1:2101:6795:10473 2:N:0:CCTACCTA
GGACTACAAGGGTTTCTAATCCCTTTCGCTCCCCTGGCCTTCGTGCCTCAGCGTCAGTTAATGTCCAGGAACCCGCCTTCGCCACGAGTGTTCCTCTCGATATCTACGCATTTCACTGCTACACCGAGAATTCCGGTTCCCCCTCCATTACTCTAGTCTCGCAGTATCATGTGCCGTCCGCGGGTTGAGCCCGCGCCTTTCACACACGACTTACGAAACAGCCTACGCACGCTTTACGCCCCGTGATTCCG
+
FFFFFFFFFFFFFFFFFFFFFFFFFFFFFFFFFFFFFFFFFFFFFFFFFFFFFFFFFFFFFFFFFFFFFFFFFFFFFFFFFFFFFFFFFFFFFFFFFFFFFFFFF,FFFFFFFFFFFFFFFFFFFFFFFFFFFFFFFFFFFFF:FFFFFFFFFFFFFFFFFFFFFFFFFFF:FFFFFFFFFFFFFFFFFFFFFFFFFFFFFFFFFFFFFFFFFFF,F,FFFFFFFF,F:FFFFF:FFFFFF,FFFFFFFFF
@A01757:155:HFTYTDRX3:1:2101:8232:10488 2:N:0:CCTACCTA
GGACTACCCGGGTTTCTAATCCTGTTTGCTACCCACGCTTTCGAACCTCAGCGTCAGTTACAGACCAGAGAGCCGCTTTCGCCACTGGTGTTCTTCCATATATCTACGCATTTCACCGCTACACATGGAGTTCCACTCTCCTCTTCTGCACTCAAGTCTCCCAGTTTCCAATGCACTACTCCGGTTAAGCCGAAGGCTTTCACATCAGACTTAAAAGACCGCCTGCGTTCCCTTTACGCCCAATAAATCCG
+
FFFFFFFFFFFFFFFFFFFFFFFF,FFFFFFFFFFFFFFFFFFF:FFFFFFFFFFFFFFFFF,FFFFFFFFFFFFFFFFF:FFFFFFFFFFFFFFFFFFF:FF:FFFFFFFFFFFFFFFFFFFFFFFFFFFFFFFFFFFFFFFFFFFFFFFFFFF:FFFFFFFFFFFFFFFFFFFFFFF::FFFFFFF,FFFFFFFFFFFFFFFFFFFF:FFFF,F,,FFFFF:FFF:FF:FFFFF:FFFFF,FFFFFFFF
@A01757:155:HFTYTDRX3:1:2101:3821:10520 2:N:0:CCTACCTA
GGACTACCCGGGTTTCTAATCCTGTTTGCTACCCACGCTTTCGAACCTCAGCGTCAGTTACAGACCAGAGAGCCGCTTTCGCCACTGGTGTTCTTCCATATATCTACGCATTTCACCGCTACACATGGAGTTCCACTCTCCTCTTCTGCACTCAAGTCTCCCAGTTTCCAATGCACTACTCCGGTTAAGCCGAAGGCTTTCACATCAGACTTAAAAGACCGCCTGCGTTCCCTTTACGCCCAATAAATCCG
+
FFFFFFFFFFFFFFFFFFFFFFFFFFFFFFFFFFFFFFFFFFFFFFFFFFFFFFFFFFFFFFFFFFFFFFFFFFFFFFFFFFFFFFFFFFFFFFFFFFFFFFFFFFFFFFFFFFFFFFFFFFFFFFFFFFFFFF:FFFFFFFFFFFFFFFFFFFFFFFFFFFFFFFFFF,FFFFFFFFFFFFFFFFFFFFFFF::FFFFFFFFFFFFFFFFF:FFFFFFF:FFFFFFFF:FFFFFFFFFFFFF,FFF:,FF
@A01757:155:HFTYTDRX3:1:2101:11514:10567 2:N:0:CCTACCTA
GGACTACTGGGGTATCTAATCCCTTTCGCTCCCCTGGCCTTCGTGCCTCAGCGTCAGTTAATGTCCAGGAACCCGCCTTCGCCACGAGTGTTCCTCTCGATATCTACGCATTTCACTGCTACACCGAGAATTCCGGTTCCCCCTCCATTACTCTAGTCTCGCAGTATCATGTGCCGTCCGCGGGTTGAGCCCGCGCCTTTCACACACGACTTACGAAACAGCCTACGCACGCTTTACGCCCAGTGATTCCG
+
FFFFFFFFFFFFFFFFFFFFFFFFFFFFFFFFFFFFFFFFFFFFFFFFFFFFFFFFFFFFFFFFFFFFFFFFFFFFFFFFFFFFFFFFFFFFF:FFFFFFFFFFFFFFFFFFFFFFFFFFFFFFFFFFFFFFFFFFFFFFFFFFFFFFFFFFFFFFFFFF:FFFFFFFFFFFFFFFFFFFFFFFFF:FFFFFFFFFFFFFFFFFFFFFFFFFFFFFF,FF:FFFFFFFFFFFFFFFFFFFFFFF::FFFFF
@A01757:155:HFTYTDRX3:1:2101:4146:10614 2:N:0:CCTACCTA
GGACTACCGGGGTTTCTAATCCTATTTGCTCCCCACGCTTTCGTTCCTCAGCGTCAGTAATGGCCCAGCAAGCCGCCTTCGCCACTGGTGTTCCTTCTAATATCTACGCATTTAACCGCTACACTAGAAATTCCACTTGCCTCTACCACACTCAAGTCTGCCAGTTTCTAAAACGAACCGAGGTTAAGCCTCGGGCTTGAATTTTAGACTTAACAAACCGCCTACGAACTCTTTACGCCCAATAAATCCGG
+
FFFFF:FFFFFFFFFFFFFFFFFFFFFFFFFFFFFFFFFFFFFFFFFFFFFFFFFFFF:FFFFFFFFFFFFFFFFFFFFFFFFFF:FFFFFFF:FFFFFFFFFFFFFFFFFFFFFFFFFFFFFFFFFF:FFFFFFFFF::FFFFFFFFFFFFF:F:FFFFFFFF:FFFFFFF:FFFFFFFFFFFFFF,FFFFF:F,,FF:FFFFFFF::FFFF:F:FFFFFFFFFF,FFFFFFFFFFF:FFFFFFFFFF:F
@A01757:155:HFTYTDRX3:1:2101:12924:10692 2:N:0:CCTACCTA
GGACTACAAGGGTATCTAATCCTGTTCGCTACCCATGCTTTCGAGCCTCAGCGTCAGTTGCAGACCAGACAGCCGCCTTCGCCACTGGTGTTCTTCCATATATCTACGCATTCCACCGCTACACATGGAGTTCCACTGTCCTCTTCTGCACTCAAGTCGCCCGGTTTCCGATGCACTTCTTCGGTTAAGCCGAAGGCTTTCACATCAGACCTAAGCAACCGCCTGCGCTCGCTTTACGCCCAATAAATCCG
+
:FF:FFFFFFFFFFFFFFF:FFFFFFFFFFFFFFFFF::F,FFF:FFFFFFFFFFFF:FFFFFFFFFFF,:FF:FFFFFFFFFFFFFFFFFFFFFFFFFFFFFFFFFF,FF:F:FF:FFFF:FFFF,,:FFF:FFFFFFFFFF:FF,F:FFFF,FFFF::FFFF:FFFFFF,F,FFF:FFFFFFF:FFF:F:,FFFF:FFFFFFF:F,FFFFFFFFFFF,:FFFFF,FFFFFFF:F:F:,FF:FFFF,,:F
@A01757:155:HFTYTDRX3:1:2101:6551:10802 2:N:0:CCTACCTA
GGACTACTAGGGTTTCTAATCCTGTTTGCTACCCACGCTTTCGAACCTCAGCGTCAGTTACAGACCAGAGAGCCGCTTTCGCCACTGGTGTTCTTCCATATATCTACGCATTTCACCGCTACACATGGAGTTCCACTCTCCTCTTCTGCACTCAAGTCTCCCAGTTTCCAATGCACTACTCCGGTTAAGCCGAAGGCTTTCACATCAGACTTAAAAGACCGCCTGCGTTCCCTTTACGCCCAATAAATCCG
+
FFFFFFFFFFFFFFFFFFFFFFFFFFFFFF:FFFFFFFFFFFFFFFFFFFFFFFFFFFF:FFFFFFFFFFFFFFFFFFFFFFFFFFFF:FFFFFFFFFFFFFFFFFFFFFFFF:FFFFFFFFFFFFFFFFFFFFFFFFFFFFFFFFFFFFFFFFFFFFFFFFFFFFF,FFFF:FFFFFFFFFF:FFFF:FFFFFF:FFFFFFFFF:FFFFFFFFFF::FFFFFFF:FFFFFFFFFFFFFFFFFF,FF:FF:
@A01757:155:HFTYTDRX3:1:2101:6587:10802 2:N:0:CCTACCTA
GGACTACTGGGGTTTCTAATCCCTTTCGCTCCCCTGGCCTTCGTGCCTCAGCGTCAGTTAATGTCCAGGAACCCGCCTTCGCCACGAGTGTTCCTCTCGATATCTACGCATTTCACTGCTACACCGAGAATTCCGGTTCCCCCTCCATTACTCTAGTCTCGCAGTATCATGTGCCGTCCGCGGGTTGAGCCCGCGCCTTTCACACACGACTTACGAAACAGCCTACGCACGCTTTACGCCCAGTGATTCCG
+
FFFFFFF:FFFFFFFFFFFFFFFFFFFFFFFFFFFFFFFFFFFFFFFFFFFFFFFFFFFFFFFFFFFFFFFFFFFFFFFFFFFFFFFFFFFFFFFFFFFFFFFFFFFFFFFFFFFFFFFFFFFFFFFFFFFFF:FFFFFFFF:FFFFFFFFFFFFFFFFFFFFFFFFFFFFFFFFFFFFFFFFFFFFFFFFFFFFFFFFFFFFFFFFFFFFFFF:F:FFFFFFFFFFFFFFFFFFFF:FFF:FFFFFFFFF
@A01757:155:HFTYTDRX3:1:2101:18322:10833 2:N:0:CCTACCTA
GGACTACCGGGGTATCTAATCCTGTTTGCTACCCACGCTTTCGAACCTCAGCGTCAGTTACAGACCAGAGAGCCGCTTTCGCCACTGGTGTTCTTCCATATATCTACGCATTTCACCGCTACACATGGAGTTCCACTCTCCTCTTCTGCACTCAAGTCTCCCAGTTTCCAATGCACTACTCCGGTTAAGCCGAAGGCTTTCACATCAGACTTAAAAGACCGCCTGCGTTCCCTTTACGCCCAATAAATCCG
+
:FFFFFFFFFFFFFFFFFFFFFFFFFFFFFFFFFFFFFFFFFFFFFFFFFFFFFFFFFFFFFFFFFFFFFFFFFFFFFFFFFFFFFFFFFFFFFFFFFFFFFFFFFFFFFFFFFFFFFFFFFFFFFFFF:FFFFFFFFFFFFFFFFFFFF:FFFFFFFFFFFF:FFFFFFFFFFFFFFFFFFFFFFFF::FFFF::FFFFFFFFFFFFFFFFFFFFFFF:FFF:F,FFFF,FF:FF:FFFFFFFF:FF,FF
@A01757:155:HFTYTDRX3:1:2101:29351:10864 2:N:0:CCTACCTA
GGACTACACGGGTTTCTCCTCCTGTTTGCTACCCGCGCTTTCGAACCTCCGCGTCAGTTACAGACGAGAGAGCCGCGGTCGGCCGGGGGGTTGTTCCGGGTATCTTCGCATGTGACGGCGTCGCATGGCGGTCGCGGCTGCGGTGGGGGGGTGTCGGGGGGGGGGGGGCGCGGCGGGAGGCGGGGTGGGGGGGGGGGGGGGGGGGGGGGGGGGGGGGCGGGGGGGGGGGGGGGGGGGGGGGGGGGGGGGGG
+
:F,,FF,,FFF,,,:,,,,F,F,:,:FFFF,,::,FF,F,,,,,:,:,,,:::,:,:,,,,,:,,,,:,:,::,F,,,F,F,,,,,FF,F,F,,,,,,,,:,,,,,,F,,,,,,,,,F,,,,:F,,FF,F,,,,,,,,,:,,:,,,,F,,:,F,,:,,:,:,,F,,,,,,,:F,:F:,,:,FFF:,,,F,,FF,FF::,:F:,,:,,F,FF,:,,:F,F,FFFFF:FF:FFFF:,F,FFFFFF,::FFF:F
@A01757:155:HFTYTDRX3:1:2101:1895:10880 2:N:0:CCTACCTA
GGACTACAGGGGTATCTAATCCTGTTCGCTACCCATGCTTTCGAGCCTCAGCGTCAGTTGCAGACCAGACAGCCGCCTTCGCCACTGGTGTTCTTCCATATATCTACGCATTCCACCGCTACACATGGAGTTCCACTGTCCTCTTCTGCACTCAAGTCGCCCGGTTTCCGATGCACTTCTTCGGTTAAGCCGAAGGCTTTCACATCAGACCTAAGCAACCGCCTGCGCTCGCTTTACGCCCAATAAATCCG
+
FFFFFFFFFFFFFFFFFFFFFFFFFFFFFFFFFFFFFFFFFFFFFFFFFFFFFFFFFFFFFFFFFFFFFFFFFFFFFFFFFFFFFFFFFFFFFFFFFFFFFFFFFFFFFFFFFFFFFFFFFFFFFFFFFFFFFFFFFFFFFFFFFFFFFFFFFFFFFFFFFFFFFFFFFFFFFFFFFFFFFFFFFFFF:FFFFFFF:FFFFF:FFFFFFF,FFFF:FFFFFF:FFFFFFFFFFFFFFFFF,F,FFFFFFFF
@A01757:155:HFTYTDRX3:1:2101:14344:10958 2:N:0:CCTACCTA
GGACTACAAGGGTATCTAATCCTGTTCGATACCCACGCTTTCGTGCTTCAGCGTCAGTTGGGCGCCGGTATGCTGCCTTCGCAATCGGAGTTCTGCGTGATATCTATGCATTTCACCGCTACACCACGCATTCCGCATACTTCTCGCCCACTCAAGAACGCCAGTTTCAACGGCGGAGCGAGGTTGAGCCCCGCGATTTTACCGCTGACTTGGCATTCCGCCTACGCACCCTTTAACCCCAATAAATCCGG
+
FFFFFFFFFFFFFFFFFFFFFFFFFFFFFFFFFFFFFFFFFFFFFFFFFFFFFFFFFFFFFFFFFFFF:FFFFFFFFFFFFFFFFFFFFFFFFFFFFFFFF::FFFFFF:FFFFFFFFFFFFFFFFFFFFF:FFFFFF,FFFFFFFFFFFFFFF:FFFFFFF:FF:,FFFFFFFFFFFFFFFFFFFFFF:FFFFFFFFFFFFFFFFFF::FFFF:F,FFFFFFFFFFFFFFFFFFF,FF:FFFFFFF:FFF
@A01757:155:HFTYTDRX3:1:2101:32452:10974 2:N:0:CCTACCTA
GGACTACTCGGGTATCTAATCCTGTTTGCTACCCACGCTTTCGAACCTCAGCGTCAGTTACAGACCAGAGAGCCGCTTTCGCCACTGGTGTTCTTCCATATATCTACGCATTTCACCGCTACACATGGAGTTCCACTCTCCTCTTCTGCACTCAAGTCTCCCAGTTTCCAATGCACTACTCCGGTTAAGCCGAAGGCTTTCACATCAGACTTAAAAGACCGCCTGCGTTCCCTTTACGCCCAATAAATCCG
+
FFFFFFFFFFFFFFFFFFFFFFFFFFFFFFFFFFFFFFFFFFF:FFFFFFFFFFFFFFFFFFFFFFFFFFFFFFFF::FFFFFFFFFFFF:FFFFFFFFFFFFFFFFFF:FFFFFFFFFFFF:F:FFFFFFFF:FF:F:FF:F:FF,FFFFFFFFFFFFFFF:FF,FFFFFFFF:FFFFFFF:F:FFFFFFFFFFFFFF,FFF:FFFFFFF:,FFFF,FFFF:FF:FF,:FF,FFFFFFFF,,:FF,:FFF
@A01757:155:HFTYTDRX3:1:2101:13946:11146 2:N:0:CCTACCTA
GGACTACAAGGGTTTCTAATCCCTTTCGCTCCCCTGGCCTTCGTGCCTCAGCGTCAGTTAATGTCCAGGAACCCGCCTTCGCCACGAGTGTTCCTCTCGATATCTACGCATTTCACTGCTACACCGAGAATTCCGGTTCCCCCTCCATTATTCTAGTCTCGCAGTATCATGTGCCGTCCGCGGGTTGAGCCCGCGCCTTTCACACACGACTTACGAAACAGCCTACGCACGCTTTACGCCCAGTGATTCCG
+
FFFFFFFFFFFFFFFFFFFFFFFFFFFFFFFFFFFFFFFFFFFFFFFFFFFFFFFFFFFFFFFFFFFFFFFFFFFFFFFFFFFFFFFFFFFFFFFFFFFFFFFFFFFFFFFFFFFFFFFFFFFFFFFFFFFFFFFF:FFFFFFFFF:FFFFFFFFFFFFFFFFFFFFFFFFFFFFFFFFFFFFFFFFFFFFFFFFFFFFFFFFFFFFFFFFFFFFFFFFFFFFFFFFFFFFFFFFFFFFFFFFFFFFFFFF
@A01757:155:HFTYTDRX3:1:2101:6759:11193 2:N:0:CCTACCTA
GGACTACACGGGTTTCTAATCCCTTTCGCTCCCCTGGCCTTCGTGCCTCAGCGTCAGTTAATGTCTAGGAACCCGCCTTCGCCACGAGTGTTCCTCTCGATATCTACGCATTTCACTGCTACACCGAGAATTCCGGTTCCCCCTCCATTACTCTAGTCTCGCAGTATCATGTGCCGTCCGCGGGTTGAGCCCGCGCCTTTCACACACGACTTACGAAACAGCCTACGCACGCTTTACGCCCAGTGATTCCG
+
FFFFFFFFFFFFFFFFFFFFFFFFFFFFFFFFFFFFFFFFFFFFFFFFFFFFFFFFFFFFFFFFFFFFFFFFFFFFFFFFFFFFFFFFFFFFFFFFFFFFFFFFFFFFFFFFFFFFFFFFFFFFFFFFFFFFFFFFFFFFFFFFFFFFFFFFFFFFFFFFFFFFFFFFFFFFFFFFFFFFFFFFFFFFFFFFFFFFFF:FFFFFFFFF:FFFFFFFFFFFFFFFFFFFFFFFFFFFFFFFFFFFFFF:FFF
@A01757:155:HFTYTDRX3:1:2101:19307:11224 2:N:0:CCTACCTA
GGACTACACGGGTATCTAATCCTGTTTGCTACCCACGCTTTCGAACCTCAGCGTCAGTTACAGACCAGAGAGCCGCTTTCGCCACTGGTGTTCTTCCATATATCTACGCATTTCACCGCTACACATGGAGTTCCACTCTCCTCTTCTGCACTCAAGTCTCCCAGTTTCCAATGCACTACTCCGGTTAAGCCGAAGGCTTTCACATCAGACTTAAAAGACCGCCTGCGTTCCCTTTACGCCCAATAAATCCG
+
FFFFFFFFFFFFF:FFFFFFFFFFFFFFFFFFFFFFFFFFFFFFFFFFFFFFFFFFFFF:FFFFFF:FFFFFFFFFFFFF:FFFFFFFFFFF:FFFFFFFFFF,FFF:F:F:FFFFFFFFFFFFFFFFFFFFFFFFFFFFFFFF:FFFFFFFFFFFFFFFFFF,FFFFFFFFFFFFFF,FFFFFFFFF,FF:FF,FFFFF,FFF:FFFF:FFFFFF:FF,FF,:FFFFF,FFFFFF:,F:FFFFFFFFF,F
@A01757:155:HFTYTDRX3:1:2101:15266:11240 2:N:0:CCTACCTA
GGACTACAAGGGTATCTAATCCTGTTTGCTACCCACGCTTTCGAACCTCAGCGTCAGTTACAGACCAGAGAGCCGCTTTCGCCACTGGTGTTCTTCCATATATCTACGCATTTCACCGCTACACATGGAGTTCCACTCTCCTCTTCTGCACTCAAGTCTCCCAGTTTCCAATGCACTACTCCGGTTAAGCCGAAGGCTTTCACATCAGACTTAAAAGACCGCCTGCGTTCCCTTTACGCCCAATAAATCCG
+
FFFFFFFFFFFFFFFFFFFFFFFFFFFFFFFFFFFFFFFFFFFFFFFFFFFFFFFFFFFFFFFFFFFFFFFFFFFFFFFFFFFFFFFFFFFF,FFFFFFFFFFFFFFFFFFFFFFFFFFFFFFFFFFFFFFF:FFFFFFFFFFFFFF:FFFFFFFFFFFFFF:FFFFFFFFFFFFFFFFFFFFFFFFF,FFFFFFFFFFF:FFFFFFFFFF:FFFF,FFF:FFFFFFFFF,FFFFF:F:FFF:FFFF,:FF
@A01757:155:HFTYTDRX3:1:2101:6759:11537 2:N:0:CCTACCTA
GGACTACTAGGGTTTCTAATCCTGTTTGCTACCCACGCTTTCGAACCTCAGCGTCAGTTACAGACCAGAGAGCCGCTTTCGCCACTGGTGTTCTTCCATATATCTACGCATTTCACCGCTACACATGGAGTTCCACTCTCCTCTTCTGCACTCAAGTCTCCCAGTTTCCAATGCACTACTCCGGTTAAGCCGAAGGCTTTCACATCAGACTTAAAAGACCGCCTGCGTTCCCTTTACGCCCAATAAATCCG
+
FFFFFFFFFFFFFFFFFFFFFFFFFFFFFFFFFFFFFFFFFFFFFFFFFFFFFFFFFFFFFFFFFFFFFFFFFFFFFFFFFFFFFFFFFFFFFFFFFFFFFFFFFFFFFFFFFFFFFFFFFFFFFFFFFFFFFFFFFFFFFFFFFFFFF::FFFFFFFFFFFFF:FFFFFFF:FFFFFFFFFFFFFFFF,FFFFFFFFFFFFFF,:FFFFFFFFFF:FF::FFFF:FFFFFFFFFF,FFFFFFFFFFF,FF
@A01757:155:HFTYTDRX3:1:2101:24126:11553 2:N:0:CCTACCTA
GGACTACTCGGGTATCTAATCCTGTTCGCTACCCATGCTTTCGAGCCTCAGCGTCAGTTGCAGACCAGAGAGCCGCCTTCGCCACTGGTGTTCTTCCATATATCTACGCATTCCACCGCTACACATGGAGTTCCACTCTCCTCTTCTGCACTCAAGTTCAACAGTTTCTGATGCAATTCTCCGGTTGAGCCGAAGGCTTTCACATCAGACTTATTGAACCGCCTGCACTCGCTTTACGCCCAATAAATCCG
+
FFFFFFFFFFFFFFFFFFFFFFFFFFFFFFFFFFFFFFFFFFFFFFFFFFFFFFFFF:FFFFFFFFFFFFFFFFFFFFFFFFFFFFFFFFFFFFFFFFFFFFFFF:FFFFFFFFFFFFFFFFFF:FFFFFFFFFFFFFFFFFFFFFFFFFFFFFFFFFFFFFFFFFFFFFFFFFFFFFFFFFFFFFFFFFFFF:FFFFFFFFFFFFFFFFFFFFFFFFFFFFFFFFFFFFFFFFFFFFFFFF:FFF:FF,F
@A01757:155:HFTYTDRX3:1:2101:23999:11616 2:N:0:CCTACCTA
GGACTACTCGGGTATCTAATCCTGTTCGCTACCCATGCTTTCGAGCCTCAGCGTCAGTTGCAGACCAGAGAGCCGCCTTCGCCACTGGTGTTCTTCCATATATCTACGCATTCCACCGCTACACATGGAGTTCCACTCTCCTCTTCTGCACTCAAGTTCAACAGTTTCTGATGCAATTCTCCGGTTGAGCCGAAGGCTTTCACATCAGACTTATTGAACCGCCTGCACTCGCTTTACGCCCAATAAATCCG
+
FFFFFFFFFFFFFFFFFFFFFFFFFFFFFFFFFFFFFFFFFFFFFFFFFFFFFFFFFFFFFFFFFFFFFFFFFFFFFFFFFFFFFFFFFFFFFFFFFFFFFFFFFFFFFFFFFFFFFFFFFFFFFFFFFFFFFFFFFFFFFFFFFFFFFFFFFFFFFFFFFF:FFFFFFFFFFFF:FFFFFFFFFFFFFFFFFFFFFFFFFFFFFFFFFFFFFFFFFFFFFFFFFFFFFFFFFFFF,FFFFFFFF:FF,FF
@A01757:155:HFTYTDRX3:1:2101:26431:11631 2:N:0:CCTACCTA
GGACTACCCGGGTTTCTAATCCTGTTTGCTACCCACGCTTTCGAACCTCAGCGTCAGTTACAGACCAGAGAGCCGCTTTCGCCACTGGTGTTCTTCCATATATCTACGCATTTCACCGCTACACATGGAGTTCCACTCTCCTCTTCTGCACTCAAGTCTCCCAGTTTCCAATGCACTACTCCGGTTAAGCCGAAGGCTTTCACATCAGACTTAAAAGACCGCCTGCGTTCCCTTTACGCCCAATAAATCCG
+
FFFFFFFFFFFFFFFFFFFFFFFFFFFFFFFFFFFFFFFFFFFFFFFFFFFFFFFFFFFFFFFFFFFFFFFFFFFFFFFFFFFFFFFFFFFFFFFFFFFFFFFFFFFFFFFFFFFFFFFFFFFFFFFFFFF:FFFFFFFFFFFFFFFFFFFFFFFFFFFFFFFFFFFFFFFFFFFFFFFFFFFFFFFF:FFFFFFFFFFFFFFFFFFFFFFFFFFF,FF::FFFFFFFFFFFFFFF:FFFF:F:FFF,FFF
@A01757:155:HFTYTDRX3:1:2101:30978:11647 2:N:0:CCTACCTA
GGACTACAAGGGTATCTAATCCTGTTTGCTACCCACGCTTTCGAACCTCAGCGTCAGTTACAGACCAGAGAGCCGCTTTCGCCACTGGTGTTCTTCCATATATCTACGCATTTCACCGCTACACATGGAGTTCCACTCTCCTCTTCTGCACTCAAGTCTCCCAGTTTCCAATGCACTACTCCGGTTAAGCCGAAGGCTTTCACATCAGACTTAAAAGACCGCCTGCGTTCCCTTTACGCCCAATAAATCCG
+
FFFFFFFFFFF:FFFFFFFFFFF,FFFFFFFF:FFFFF:FFFFFFFFFFFFF,FF:FFFFFF:FFFFFFF:,FFFFF:FFFFFFFFF::FFFFF:FFFFFFFFFFFF,FFF::FFFFFFFFFF:,,,FFFFFFFFFF:FFFFF:F:FFFFFFFFFFFFFFFFFFFFFFF:,FF,:::FFFFFFFFFFFF,FFFF:,FFFFFFFF:FF:FFFFF,FF,::FFF:FFFFFF:FF:FF,FFFFF,::F,F,FFF
@A01757:155:HFTYTDRX3:1:2101:15528:11663 2:N:0:CCTACCTA
GGACTACAAGGGTATCTAATCCCTTTCGCTCCCCTGGCCTTCGTGCCTCAGCGTCAGTTAATGTCCAGGAACCCGCCTTCGCCACGAGTGTTCCTCTCGATATCTACGCATTTCACTGCTACACCGAGAATTCCGGTTCCCCCTCCATTACTCTAGTCTCGCAGTATCATGTGCCGTCCGCGGGTTGAGCCCGCGCCTTTCACACACGACTTACGAAACAGCCTACGCACGCTTTACGCCCAGTGATTCCG
+
FFFFFFFFFFFFFFFFFFFFFFFFFFFFFFFFFFFFFFFFFFFFFFFFFFFFFFFFFFFFFFFFFFFFFFFFFFFFFFFFFFFFFFFFFFFFFFFFFFFFFFFFFFFFFFFFFFFFFFFFFFFFFFFFFFFFFFFFFFFFFFFFFFFFFFFFFFFFFFFFFFFFFFFFFFFFFFFFFFFFFFFFFFFFFFFFFFFFFFFFFFFFFFFFFFFFFFFFFFFFFFFFFFFFFFFFFFFFFFFFFFFFFFFFFFF
@A01757:155:HFTYTDRX3:1:2101:21893:11694 2:N:0:CCTACCTA
GGACTACCGGGGTTTCTAATCCTGTTCGCTACCCATGCTTTCGAGCCTCAGCGTCAGTTGCAGACCAGACAGCCGCCTTCGCCACTGGTGTTCTTCCATATATCTACGCATTCCACCGCTACACATGGAGTTCCACTGTCCTCTTCTGCACTCAAGTCGCCCGGTTTCCGATGCACTTCTTCGGTTAAGCCGAAGGCTTTCACATCAGACCTAAGCAACCGCCTGCGCTCGCTTTACGCCCAATAAATCCG
+
FFFFFFFFFFFFFFFFFFFFFFFFFFFFFFFFFFFFFFFFFFFFFFFFFFFFFFFFFFFFFFFFFFFFFFFFFFFFFFFFFFFFFFFFFFFFFFFFFFFFFFFFFFFFFFFFFFFFFFFFFFFFFFFFFFFFFFFFFFFFFFFFFFFFFFFFFFFFFFFFFFFFFFFFFFFFFFFFFFFFFFFFFFFFFFFFFFFFFFFFFFFFFFFFFFFFFFFFF:FFFF:FFFFFFFFFFFFFFFFFFFFFFFFFFFF
@A01757:155:HFTYTDRX3:1:2101:29586:11710 2:N:0:CCTACCTA
GGGGGGCCGCCGGGTATTATAAAGTAAAAAGACCAAACCCCCAGGGACCACAACCACAGAAAAAAAATGATAAACACAAAACCACCCCACCGTACAACGAAAAAAAAAAAAAAAAAAAAATAAAACAAAAAAAACAATAAACCACCACAAAAAAAAAAAAAACATAAAAAAAATACAGAACAGCCGGTGGCCCCCCCCCACACACACCACAAAACAAAAACACACAACACCCCCAAAACACCAACAAAACC
+
FFF:F,,,,F,,,,,,,,:,:,F,,,,,,F,,,,,,,,FF,,,,,,,,,,,,,,,,,,,:FF,,,::,,:,,:::,:,,,:,,,F:,,,,,,,,,,,,,,,,F,::F:,,::::FF,,:,,FF:F,,F:F,:FF,FF,,,,,,,,,F,,::FF,::,F,,,F:,,,:,:,,:,,:,,,F,,,,,,:,,,,,,:,,::,:,,,:F:F,,,:F,:F,F,::F,F,,,FF,F,:,,,FF,,,,,,:,,:,,,,F
@A01757:155:HFTYTDRX3:1:2101:15881:11772 2:N:0:CCTACCTA
GGACTACTGGGGTATCTAATCCCTTTCGCTCCCCTGGCCTTCGTGCCTCAGCGTCAGTTAATGTCCAGGAACCCGCCTTCGCCACGAGTGTTCCTCTCGATATCTACGCATTTCACTGCTACACCGAGAATTCCGGTTCCCCCTCCATTACTCTAGTCTCGCAGTATCATGTGCCGTCCGCGGGTTGAGCCCGCGCCTTTCACACACGACTTACGAAACAGCCTACGCACGCTTTACGCCCAGTGATTCCG
+
FFFFFFFFFFFFFFFFFFFFFFFFFFFFFFFFFFFFFFFFFFFFFFFFFFFFFFFFFFFFFFFFFFFFFFFFFFFFFFFFFFFFFFFFFFFFFFFFFFFFFFFFFFFFFFFFFFFFFFFFFFFFFFFFFFFFFFFFFFFFFFFFFFFFFFFFFFFFFFFFFFFFFFFFFFFFFFFFFFFFFFFFFFFFFFFFFFFFFFFF:FFFFFFFFFFFFFFFFFFFFFFFFFFFF:FFFFFFFFFFF:FFFFFFFFF
@A01757:155:HFTYTDRX3:1:2101:15582:11788 2:N:0:CCTACCTA
GGACTACACGGGTATCTAATCCTGTTTGCTACCCACGCTTTCGAACCTCAGCGTCAGTTACAGACCAGAGAGCCGCTTTCGCCACTGGTGTTCTTCCATATATCTACGCATTTCACCGCTACACATGGAGTTCCACTCTCCTCTTCTGCACTCAAGTCTCCCAGTTTCCAATGCACTACTCCGGTTAAGCCGAAGGCTTTCACATCAGACTTAAAAGACCGCCTGCGTTCCCTTTACGCCCAATAAATCCG
+
FFFFFFFFFFFFFFFFFFFFFFFFFFFFFFFFFFFFFFFFFFFFFFFFFFFFFFFFFFFFFFFFFFFFFFFFFFFF,FFFFFF:FFFFFFFFFFFFFFFFFFFFFFFF:FF:FFFFFFFFFFFF:FFFFFFF:FFFFFFFFFFFFFFFFFFFFF,FFFFFFFFFFFFFFFFFFFFFFFFFFFFFFFFFFFFFFFFFF,FFFFF:FFFFFFFFFFFFFFFFFFFF:FF,FFFFFFFFFFFFFFFFF:FFF,F
@A01757:155:HFTYTDRX3:1:2101:25211:11804 2:N:0:CCTACCTA
GGACTACAGGGGTTTCTAATCCTGTTCGATACCCACGCTTTCGTGCTTCAGCGTCAGTTGGGCCCAGGTATGCAGCCTTCGCAATAGGAGTTCTGCTTGATATCTATGCATTTCACCGCTACACCAAGCATTCCCCATACTTCTCGCCCACACAAGAACGCCAGTTTCAACGGCGGAGCGACGTTGAGCCCCGCGATTTTACCGCTGACTTGGCATTCCGCCAACTCCCACTTTAAACCCAATAAATAATG
+
FFFFFFF,:,,,FF,F:FF,F,F,,,F,FFFF,,FFF:FFF,F:::FF,F,,,F,F,FF,:FF,:,F:FF,,F,F,FF:F,,F:F,,:F,,,F,F:,F,F,FF,FF:F,F:,F:,FF,F,FFFFFF,F,F:F:F,:FF:,,FF:FF:F,F:,,FF,:FFFFF:,,,,FFF,:F:,FF,F,F,FF,FF,FFFFFF,,F,FFFFF,F,,,,,F:,F,,FFFF:F,FF,F,::F,F,FFFFF,FF,:FFF:,,:
@A01757:155:HFTYTDRX3:1:2101:7066:11819 2:N:0:CCTACCTA
GGACTACTAGGGTTTCTAATCCCTTTCGCTCCCCTGGCCTTCGTGCCTCAGCGTCAGTTAATGTCCAGGAACCCGCCTTCGCCACGAGTGTTCCTCTCGATATCTACGCATTTCACTGCTACACCGAGAATTCCGGTTCCCCCTCCATTACTCTAGTCTCGCAGTATCATGTGCCGTCCGCGGGTTGAGCCCGCGCCTTTCACACACGACTTACGAAACAGCCTACGCACGCTTTACGCCCAGTGATTCCG
+
FFFFFFFFFFFFFFFFFFFFFFFFFFFFFFFFFFFFFFFFFFFFFFFFFFFFFFFFFFFFFFFFFFFFFFFFFFFFFFFFFFFFFFFFFFFFFFFFFFFFFFFFFFFFFFFFFFFFFFFFFFFFFFFFFFFFFFFFFFFFFFFFFFFFFFFFFF:FFFFFFFFFFFFFFFFFFFFFFFFFFFFFFFFFFFFFFFFFFFFFFFFFFFFFFFFFFFFFFFFFFFFFFFFFFFFFFFFF,:FFFFFFFFFFFFF
@A01757:155:HFTYTDRX3:1:2101:8684:11835 2:N:0:CCTACCTA
GGACTACACGGGTATCTAATCCTGTTTGCTACCCACGCTTTCGAACCTCAGCGTCAGTTACAGACCAGAGAGCCGCTTTCGCCACTGGTGTTCTTCCATATATCTACGCATTTCACCGCTACACATGGAATTCCACGATCCTCTCCTGCACTCTAGCTGCCCGGTTTCTATGGCTTACTGAAGTTAAGCTTCAGTCTTTCACCACAGACCTTTGCTGCCGCCTGCTCCCTCTTTACGCCCAATAATTCCGG
+
FFFFFFFFFFFFFFFFFFFFFFFFFFFFFFFFFFFFFFFFFFFFFFFFFFFFFFFFFFFFFFFFFFFFFFFFFFFFFFFFFFFFFFFFFFFFFFFFF:FFFFFFFFFFFFFFFFFFFFFFFFFFFFFFFFFFFFFFF:FFFFFFFFFFFFFFFFFFFFFFFFFF,FFFFFFFFFFF:FFFFFFFFFFFFFFFF:FFFFFFFFFFFFFFFFF,F,FFFFFFFFFFFFFFFFFFFF::FFFFF:F:FFFFFFF
@A01757:155:HFTYTDRX3:1:2101:26793:11851 2:N:0:CCTACCTA
GGACTACTCGGGTATCTAATCCCTTTCGCTCCCCTGGCCTTCGTGCCTCAGCGTCAGTTAATGTCCAGGAACCCGCCTTCGCCACGAGTGTTCCTCTCGATATCTACGCATTTCACTGCTACACCGAGAATTCCGGTTCCCCCTCCATTACTCTAGTCTCGCAGTATCATGTGCCGTCCGCGGGTTGAGCCCGCGCCTTTCACACACGACTTACGAAACAGCCTACGCACGCTTTACGCCCAGTGATTCCG
+
FFFFFFFFFFFFFFFFFFFFFFFFFFFFFFFFFFFFFFFFFFFFFFFFFFFFFFFFFFFFFFFFFFFFFFFFFFFFFFFFFFFFFFFFFFFFFFFFFFFFFFFFFFFFFFFFFFFFFFFF:FFF:FFFFFFFFFFFFFFFFFFFFFFFFFFFFFFFFFFFFFFFFFFFFFFFFFFFFFFFFFFFFFFFFFFFFFFFFFFFFFFFFFFFFFFFFFFFFFFFFFFFFFFFFFFFFFFFFFFFFFFFFFFFFFF
@A01757:155:HFTYTDRX3:1:2101:25617:11945 2:N:0:CCTACCTA
GGACTACAAGGGTATCTAATCCTGTTTGCTACCCACGCTTTCGAACCTCAGCGTCAGTTACAGACCAGAGAGCCGCTTTCGCCACTGGTGTTCTTCCATATATCTACGCATTTCACCGCTACACATGGAGTTCCACTCTCCTCTTCTGCACTCAAGTCTCCCAGTTTCCAATGCACTACTCCGGTTAAGCCGAAGGCTTTCACATCAGACTTAAAAGACCGCCTGCGTTCCCTTTACGCCCAATAAATCCG
+
FFFFFFFFFFFFFFFFFFFFFFFFFFFFFFFFFFFFFFFFFFFFFFFFFFFFFFFFFFFFFFFFFFFFFFFFFFFFFFFFFFFFFFFFFFFFFFFFFFFFFFFFFFFFFF:FFFFFFFFFFFFFFFFFFFFFFFFFFFF:FFFFFFFFFFFFFFFFFFFFFFFF:FFFFFFFF:FF:FFFF:FFFFFF:FFFFFF:FFFFFFFFF:FFFFFFFFFFF:F,FFFFF,FFFFFFFFFFFFF,FFFFFFFF,:F
@A01757:155:HFTYTDRX3:1:2101:19461:11992 2:N:0:CCTACCTA
GGACTACAAGGGTATCTAATCCTGTTCGCTACCCATGCTTTCGAGCCTCAGCGTCAGTTGCAGACCAGACAGCCGCCTTCGCCACTGGTGTTCTTCCATATATCTACGCATTCCACCGCTACACATGGAGTTCCACTGTCCTCTTCTGCACTCAAGTCGCCCGGTTTCCGATGCACTTCTTCGGTTAAGCCGAAGGCTTTCACATCAGACCTAAGCAACCGCCTGCGCTCGCTTTACGCCCAATAAATCCG
+
FFFF:F,FFFFFFFF:FFFFFFFFFF:FFFFFFFFFFFFFFF:FFFFFFFF:FFFFF:FF:FFF:FF:FFFFFFFFFFFFFFFFFF:FFFFFFF,F,,FFFFF:FF::FFFFF:FFF,FFF:FFF:,F:FFFFF:FFFFFFFFFF,FFFFFFFF:F:F:FFFFF:FF,:FFFFFFFFF:F:F:FFFFF:,FFFFF:FFFFFFFFFFFFFF,FF:FFFFFFFFFFF,FFFFFFFFFFFFFFFFFFFFFF,FF
@A01757:155:HFTYTDRX3:1:2101:32280:12054 2:N:0:CCTACCTA
GGACTACTAGGGTTTCTAATCCCTTTCGCTCCCCTGGCCTTCGTGCCTCAGCGTCAGTTAATGTCCAGGAACCCGCCTTCGCCACGAGTGTTCCTCTCGATATCTACGCATTTCACTGCTACACCGAGAATTCCGGTTCCCCCTCCATTACTCTAGTCTCGCAGTATCATGTGCCGTCCGCGGGTTGAGCCCGCGCCTTTCACACACGACTTACGAAACAGCCTACGCACGCTTTACGCCCAGTGATTCCG
+
FFFFFFFFFFFFFFFFFFFFFFFFFFFFFFFFFFFFFFFFFFFFFFFFFFFFF:FFFFFFFFFFFFFFFF,FFFFFFFFFFFFFFFFFFFFFFFFFFF:FF,FFFFFF:FFF:FFFFFFFFFFFFFFFFFFFFFFFFFFFFFFFFFFFFFFFFFFFFFFFF:FFFF,FFFFFFFFFFF:FFFFFFFFFFFFFFFFFFFFFFFFFF,FF:FFFFFFFFFFFF:FFFF:FFFFFFFF,FF:F:FFFFFFFFFF
@A01757:155:HFTYTDRX3:1:2101:17996:12179 2:N:0:CCTACCTA
GGACTACCAGGGTTTCTAATCCCTTTCGCTCCCCTGGCCTTCGTGCCTCAGCGTCAGTTAATGTCCAGGAACCCGCCTTCGCCACGAGTGTTCCTCTCGATATCTACGCATTTCACTGCTACACCGAGAATTCCGGTTCCCCCTCCATTACTCTAGTCTCGCAGTATCATGTGCCGTCCGCGGGTTGAGCCCGCGCCTTTCACACACGACTTACGAAACAGCCTACGCACGCTTTACGCCCAGTGATTCCG
+
FFFFFFFFFFFFFFFFFFFFFFFFFFFFFFFFFFFFFFFFFFFFFFFFFFFFFFFFFFFFFFFFFFFFFFFFFFFFFFFFFFFFFFFFFFFFFFFFFFFFFFFFFFFFFFFFFFFFFFF:FFFFFFFFFFFFFFFFFFFFFFFFFFFFFFFFFFFFFFFFFFFFFFFFFFFFFFFFFFFFFFFFFFFF:FFFFFFFFFFFFFFFFFFFFFFFFFFFFFFFFFFFFFFFFFFFFFFFFFFFFFF:FFFFFFF
@A01757:155:HFTYTDRX3:1:2101:3369:12305 2:N:0:CCTACCTA
GGACTACACGGGTATCTAATCCCTTTCGCTCCCCTGGCCTTCGTGCCTCAGCGTCAGTTAATGTCCAGGAACCCGCCTTCGCCACGAGTGTTCCTCTCGATATCTACGCATTTCACTGCTACACCGAGAATTCCGGTTCCCCCTCCATTACTCTAGTCTCGCAGTATCATGTGCCGTCCGCGGGTTGAGCCCGCGCCTTTCACACACGACTTACGAAACAGCCTACGCACGCTTTACGCCCAGTGATTCCG
+
FFFFFFFFFFFFFFFFFFFFFFFFFFFFFFFFFFFFFFFFFFFFFFFFFFFFFFFFFFFFFFFFFFFFFFFFFFFFFFFFFFFFFFFFFFFFFFFFFFFFFFFFFFFFFFFFFFF:FFFFFFFFFFFFFFF:FFFFFFFFFFFFFFFFFFFFFFFFFFFFFFFFF:FFFFFFFFFFFFFF:FFFFFFFFFF:FFF:FFFF:,F,:FFFFFFFFFFFFFFFFFFFFFFFFFFFFFFFFFFFF,F:F,F:F,F
@A01757:155:HFTYTDRX3:1:2101:11885:12367 2:N:0:CCTACCTA
GGACTACCAGGGTATCTAATCCCTTTCGCTCCCCTGGCCTTCGTGCCTCAGCGTCAGTTAATGTCCAGGAACCCGCCTTCGCCACGAGTGTTCCTCTCGATATCTACGCATTTCACTGCTACACCGAGAATTCCGGTTCCCCCTCCATTACTCTAGTCTCGCAGTATCATGTGCCGTCCGCGGGTTGAGCCCGCGCCTTTCACACACGACTTACGAAACAGCCTACGCACGCTTTACGCCCAGTGATTCCG
+
FFFFFFFFFFFFFFFFFFFFFFFFFFFFFFFFFFFFFFFFFFFFFFFFFFFFFFFFFFFFFFFFFF:FFF:FFFFFFFFFFFFFFFFFFFFFFFFFFFFFFFFFFFFFFFFFFFFFFFFFFFFFFFFFFFFFFFFFFFFFFFFFFFFFFFFFF:FFFFFFFFFFFFFFFFFFFFFFFFFF:F::FFFFFFFFFFFFFFFFFFFFF:FF:FF:FFF:FFFFFFF:FFFFFFFFFFFFFFFFF,FFFFF:FFF
@A01757:155:HFTYTDRX3:1:2101:11876:12383 2:N:0:CCTACCTA
GGACTACCAGGGTATCTAATCCCTTTCGCTCCCCTGGCCTTCGTGCCTCAGCGTCAGTTAATGTCCAGGAACCCGCCTTCGCCACGAGTGTTCCTCTCGATATCTACGCATTTCACTGCTACACCGAGAATTCCGGTTCCCCCTCCATTACTCTAGTCTCGCAGTATCATGTGCCGTCCGCGGGTTGAGCCCGCGCCTTTCACACACGACTTACGAAACAGCCTACGCACGCTTTACGCCCAGTGATTCCG
+
FFFFFFFFFFFFFFFFFF:FFFFFFFFFFFFFFFFFFFFFFFFFFFFFFFFFFFFFFFFFFFFFFF:FFFFFFFFFFFFFFFFFFFFFFFFFFFFFFFFFFFFFFFFFFFFFFFFFFFFFFFFFFFFFFFFFFFFFFFFFFFFFFFFFFFFFFFFFFFFFFFFFFFFFFFFFFFFFFFFFFFFFFFFFFFFFFFFFFFFFFFFFFFFFFFFFFFFFFFFFFFFFFFFFFFFFFFFFFFFFFFFFFFFFFFF
@A01757:155:HFTYTDRX3:1:2101:21567:12383 2:N:0:CCTACCTA
GGACTACAAGGGTTTCTAATCCTGTTCGCTACCCATGCTTTCGAGCCTCAGCGTCAGTTGCAGACCAGAGAGCCGCCTTCGCCACTGGTGTTCTTCCATATATCTACGCATTCCACCGCTACACATGGAGTTCCACTCTCCTCTTCTGCACTCAAGTTCAACAGTTTCTGATGCAATTCTCCGGTTGAGCCGAAGGCTTTCACATCAGACTTATTGAACCGCCTGCACTCGCTTTACGCCCAATAAATCCG
+
FFFFFFFFFFFF:FFFFFFFFFFFFFFFFFFFFFFFFFFFFFFFFFFFFFFFFFFFFFFFFFFFFFFFFFFFFFFFFFFFFFFFFFFFFFFFFFFFFFFFFFFFFFFFFFFFFFFFFFFFFFFFF:FFFFFFFFFFFFFFFFFFFFFFFFFFF:FFFFFFFFFFFFFFFF:FFFF:FFFFFFFFFFFFF::FFFFFFFFFFFFF:FFFFFFFFFFFFFFFFFFFF,FFFFFFFFFF:FFFFFFFFFFFFFF
@A01757:155:HFTYTDRX3:1:2101:25880:12399 2:N:0:CCTACCTA
GGACTACAAGGGTATCTAATCCTGTTCGCTACCCATGCTTTCGAGCCTCAGCGTCAGTTGCAGACCAGAGAGCCGCCTTCGCCACTGGTGTTCTTCCATATATCTACGCATTCCACCGCTACACATGGAGTTCCACTCTCCTCTTCTGCACTCAAGTTCAACAGTTTCTGATGCAATTCTCCGGTTGAGCCGAAGGCTTTCACATCAGACTTATTGAACCGCCTGCACTCGCTTTACGCCCAATAAATCCG
+
FFFFFFFFFFFFFFFFFFFFFFFFFFFFFFFFFFFFFFFFFFFFFFFFFFFFFFFFFFFFFFFFFFFFFFFFFFFFFF:FFFFFFFFFFFFFFFFFFFFFFFFFFF:FFFFFFFFFFFFFFFFFFFFFFFFFF:FFFFFFFFFFFFFFFFFFFFFFFFFFFFFFFFFFFFFFFFFFFFFFFFFFFF:FFFFFFFFFFFFFFFFFFFFFFFFFFFFFFFFFFFFFFFFFFFFFFFFFFFFFFFFFFFF:F,F
@A01757:155:HFTYTDRX3:1:2101:26530:12399 2:N:0:CCTACCTA
GGACTACTGGGGTTTCTAATCCCTTTCGCTCCCCTGGCCTTCGTGCCTCAGCGTCAGTTAATGTCCAGGAACCCGCCTTCGCCACGAGTGTTCCTCTCGATATCTACGCATTTCACTGCTACACCGAGAATTCCGGTTCCCCCTCCATTACTCTAGTCTCGCAGTATCATGTGCCGTCCGCGGGTTGAGCCCGCGCCTTTCACACACGACTTACGAAACAGCCTACGCACGCTTTACGCCCAGTGATTCCG
+
FFFFFFFFFFFFFFFFFFFFFFFFFFFFFFFFFFFFFFFFFFFFFFFFFFFFFFFFFFFFFFFFFFFFFFFFFFFFFFFFFFFFFFFFFFFFFFFFFFFFFFFFFFFFFFFFFFFFFFFFFFFFFFFFFFFFFFFFFFFFFFFFFFFFFFFFFFF:FFFFFFFFFFFFFFFFFFFFFFFFFFFFFFFFFFFFFFFFFFFFFFFFFFFFFFFFFFFFFFFFFFFFFFFFFFFFFFFFFFFFFFFFFFFFFFF
@A01757:155:HFTYTDRX3:1:2101:27751:12446 2:N:0:CCTACCTA
GGACTACAAGGGTTTCTAATCCTGTTCGATACCCACGCCTTCGTGCTTCAGCGTCAGTTGGGCGCCGGTACGCTGCCTTCGCAATCGGAGTTCTGCGTGATATCTATGCATTTCACCGCTACACCACGCATTCCGCGTACTTCTCGCCCACTCAAGGCACCCAGTTTCAACGGCTCGACGAGGTTGAGCCCCGCAATTTTACCGCTGACTTAAGCGTCCGCCTACGCACCCTTTAAACCCAATAAATCCGG
+
FFFFFFFFFFFFFFFFFFFFFFFFFFFFFFFFFFFFFFFFFFFFFFFFFFFFFFFFFFFFFFFFFFFFFFFFFFFFFFFFFFFFFFFFFFFFFFFFFFFFFFFFFFFFFFFFFFFFFFFFFFFFFFFFFFFFFFFFFFFFFFFFFFFFFFFFFFFFFFFFFFFFFFFFFFFFFFFFFFFFFFFFFFFFFFFFFFFFFFFFFFFFFFFFFFFFFFFFFFFFFFFFFFFFFFFFFFFFFFFF:FFFFFFF,FF
@A01757:155:HFTYTDRX3:1:2101:15022:12508 2:N:0:CCTACCTA
GGACTACAGGGGTATCTAATCCTGTTTGCTACCCACGCTTTCGAACCTCAGCGTCAGTTACAGACCAGAGAGCCGCTTTCGCCACTGGTGTTCTTCCATATATCTACGCATTTCACCGCTACACATGGAGTTCCACTCTCCTCTTCTGCACTCAAGTCTCCCAGTTTCCAATGCACTACTCCGGTTAAGCCGAAGGCTTTCACATCAGACTTAAAAGACCGCCTGCGTTCCCTTTACGCCCAATAAATCCG
+
FFFFFFFFFFFFFFFFFFFFFFFFFFFFFF,FFFFFFFFFFFFFFFFFFFFFFFF:FFFFFF:FFFFFFFFFFFFF:FFFFF,FFFFFFFF::FFFF,FFFFFFFFFFFF:FF:FFFFF:FFFFFFFFFFFFFFFFFFFFFFFFFFFFF:FFFFFFFFF:FFFFFFFFFFFFFF:FFFFFFFFFFFFFFFF,FFFFFFFF,F:FFFF:FFFFFFFFFF:F,FFFFF:FFFFF:FFF:FFFF:FF,FFFFFF
@A01757:155:HFTYTDRX3:1:2101:11026:12540 2:N:0:CCTACCTA
GGACTACCAGGGTTTCTAATCCTGTTCGATACCCACGCTTTCGTGCTTCAGCGTCAGTTGGGCGCCGGTATGCTGCCTTCGCAATCGGAGTTCTGCGTGATATCTATGCATTTCACCGCTACACCACGCATTCCGCATACTTCTCGCCCACTCAAGAACGCCAGTTTCAACGGCGGAGCGAGGTTGAGCCCCGCGATTTTACCGCTGACTTGGCATTCCGCCTACGCACCCTTTAAACCCAATAAATCCGG
+
FFFFFFFFFFFFFFFFFFFFFFFFFFFFFFFFFFFFFFFFFFFFFFFFFFFFFFFFFFFFFFFFFFFFFFFFFFFFFFFFFFFFFFFFFFFFFFFFFFFFFFFFFFFFFFFFFFFFFFFFFFFFFFFFFFFFFFFFFFFFFFFFFFFFFFFFFFFFFFFFFFFFFFFFF,FFFFFFFFFFFFFFFF:FF,FFFFFFFFFFFFFF:FFFFFFFFFF:F:FF:FFFFFF:FFFFFFF:FFFFFFFFFFF:FFF
@A01757:155:HFTYTDRX3:1:2101:3242:12555 2:N:0:CCTACCTA
GGACTACCCGGGTATCTAATCCTGTTTGCTACCCACGCTTTCGAACCTCAGCGTCAGTTACAGACCAGAGAGCCGCTTTCGCCACTGGTGTTCTTCCATATATCTACGCATTTCACCGCTACACATGGAGTTCCACTCTCCTCTTCTGCACTCAAGTCTCCCAGTTTCCAATGCACTACTCCGGTTAAGCCGAAGGCTTTCACATCAGACTTAAAAGACCGCCTGCGTTCCCTTTACGCCCAATAAATCCG
+
FFFFFFFFFFFFFFFFFFFFFFFFFFFFFFFFFFFFFFFFFFFFFFFFFFFFFFFFFFFFFFFFFFFFFFFFFFFF,FF:FFFFFFFFFFFFFFF:FFFFFFFFFFFFFFFFFFFFFFFFFFFFFFFFFFFF:FFFFFFFFFFFFFFFFFFFFFFFFFFFFFF:FFF:F:FFFFFFFFFFFFFFFFFFFFFFF:FFFFF:,FFFFFFFF:FFFFFFFFFFFFFFFFF,F:F::FFFF:F:FFFFFFFFFFF
@A01757:155:HFTYTDRX3:1:2101:8269:12555 2:N:0:CCTACCTA
GGACTACAAGGGTATCTAATCCCTTTCGCTCCCCTGGTCTTCGTGCCTCAGCGTCAGTTAATGTCCAGGAACCCGCCTTCGCCACGAGTGTTCCTCTCGATATCTACGCATTTCACTGCTACACCGAGAATTCCGGTTCCCCCTCCATTACTCTAGTCTCGCAGTATCATGTGCCGTCCGCGGGTTGAGCCCGCGCCTTTCACACACGACTTACGAAACAGCCTACGCACGCTTTACGCCCAGTGATTCCG
+
FFFFFFFFFFFFFFFFFFFFFFFFFFFFFFFFFFFFFFFFFFFFFFFFFFFFFFFFFFFFFFFFFFFFFFFFFFFFFFFFFFF:FFFFFFFFFFFFFFFFF,FFFFFFFFFFFFF:FFFFFFFFFFFFFFFFFFFFFFFFFFFFFFF:FFFFFFFFFFFFFFFFFFFFFFFFFFFFFFFF:FFFFFFFFFFFFFFFFFFFFFFFFFFFFFFFFFFF::F:FFFFFFFFFFFFFFFFFFFFF:F:F:,FFFF
@A01757:155:HFTYTDRX3:1:2101:26919:12571 2:N:0:CCTACCTA
GGACTACTAGGGTATCTAATCCCTTTCGCTCCCCTGGCCTTCGTGCCTCAGCGTCAGTTAATGTCCAGGAACCCGCCTTCGCCACGAGTGTTCCTCTCGATATCTACGCATTTCACTGCTACACCGAGAATTCCGGTTCCCCCTCCATTACTCTAGTCTCGCAGTATCATGTGCCGTCCGCGGGTTGAGCCCGCGCCTTTCACACACGACTTACGAAACAGCCTACGCACGCTTTACGCCCAGTGATTCCG
+
FFFFFFFFFFFFFFFFFFFFFFFFFFFFFFFFFFFFFFFFFFFFFFFFFFFFFFFFFFFFFFFFFFFFFFFFFFFFFFFFFFFFFFFFFFFFFFFFFFFFFFFFFFFFFFFFFFFFFFFFFFFFFFFFFFFFF:FFFFFFFFFFFFFFFFFFFFFFFFFFFFFFFFFFFFFFF:FFFFFFFFFFFFFFFFFFFFFFFFFFFFFFFFFFFFFFFF,FFFFFFFFFFFFFFFFFFFFFFFFFF:F,FFFFFFF
@A01757:155:HFTYTDRX3:1:2101:15465:12587 2:N:0:CCTACCTA
GGACTACTAGGGTTTCTAATCCTGTTCGATCCCCACGCTTTCGTGCCTCAGCGTCAGTCGGGCGCCGGTATGCTGCCTTCGCAATCGGAGTTCTGCGTGATATCTATGCATTTCACCGCTACACCACGCATTCCGCATACTTCTCGCCCACTCAAGATCCCCAGTTTCAACGGCCGGCCCGGGTTGAGCCCGGACATTTTACCGCTGACTTAAAAATCCGCCTACGCACCCTTTAAACCCAATAAATCCGG
+
FFFFFFFFFFFFFFFFFFFFFFFFFFFFFFFFFF:FFFFFFFFFFFFFFFFFFFFFFFFFFFFFFFFFFFFFFFFFFFFFFFFFFFFFFFFFFFFFFFFFFFFFFFFFFFFFFFFFFFFFFFFFFFFFFFFFFFFFFFFFFFFFFFFFFFFFFFF:FFFFFFFFFFFFFFFFFFFFFFFFFFFFFFFFFFFFFFFFFFFFFFF:FFFFFF:FFFF,FFFFFFFFFFFFFFFFFFFFFFFFF:FF:FFFFFF
@A01757:155:HFTYTDRX3:1:2101:27679:12602 2:N:0:CCTACCTA
GGACTACAAGGGTTTCTAATCCTGTTCGATACCCACGCCTTCGTGCTTCAGCGTCAGTTGGGCGCCGGTACGCTGCCTTCGCAATCGGAGTTCTGCGTGATATCTATGCATTTCACCGCTACACCACGCATTCCGCGTACTTCTCGCCCACTCAAGGCACCCAGTTTCAACGGCTCGACGAGGTTGAGCCCCGCAATTTTACCGCTGACTTAAGCGTCCGCCTACGCACCCTTTAAACCCAATAAATCCGG
+
:F:FFFF:FFFFFF:FFFFFFFFFFFF:FFFFF:FFFFFFFFFFFFFF,FFFFFFFFFFF:FFFFFFFFFFFFFFFFFFFFFFFFFF:FFFFF:FF:FFFFFF:FFFFFFFFF,FFFFFFFFFFFFFFFFFFF:F:FFFFFFFFF,FF:FFFF:FFFFFFFFFFFFFFF:FFFFFFFFF:FF:FFFFFFFFFFFFFFFFF:F,FFFFFFFFFF:FFFFFFFFFFFFFFFFFFFFFFFFFFFFFFFFFFFFF
@A01757:155:HFTYTDRX3:1:2101:28854:12665 2:N:0:CCTACCTA
GGGGGGGGCCACGGTGGGTAAAAATAAATAAAACCCACCCATCGGAACCCCCACCACAAAAAAATAAAAGCAAAAACCACACCCCACAAGAGTAACTAGCTAAAAAAAAAAAATAAAAAAAAAAAAAAAAAAAAAAAAAAACAAACAAAAAACAAAAAATATAAAAAAAAAAAAGAACCCCCCCGGTGGGGCCCCCCGCAGAGAAAAAAAAAAAAAAAAAAAAAAAACCCAACCCAAAAACCCACAAATAA
+
FFFFF:,,,,,,,:,,,,,,:,F,,,,,,,,,:,,,,,:,,,,,,,,,,,,,,,,,,,,,,,:,,,,,,,,F:,,,,:,,,,,:,,,,,,,,,,,,,,,,,:,,,,,,F,,,,,,::,:,,:,FF:F:F,:FFF:,,:,,,,,,,,,:,,,:,,,F,F,,:,:,,:,,::,,,:,,:,,,,,,,,,,,,,,,,,,,,,:,,,,,,F:,,:,:F:F,F,FF,,F,F,F:,,F,,,,,FF:,,,,,:,,,,,,
@A01757:155:HFTYTDRX3:1:2101:13277:12680 2:N:0:CCTACCTA
GGACTACAGGGGTATCTAATCCTGTTCGCTACCCATGCTTTCGAGCCTCAGCGTCAGTTGCAGACCAGACAGCCGCCTTCGCCACTGGTGTTCTTCCATATATCTACGCATTCCACCGCTACACATGGAGTTCCACTGTCCTCTTCTGCACTCAAGTCGCCCGGTTTCCGATGCACTTCTTCGGTTAAGCCGAAGGCTTTCACATCAGACTTAAAAGACCGCCTGCGTTCCCTTTACGCCCAATAAATCCG
+
FFFFFFFFFFFFFFFFFFFFFFFFFFFFFFFFFFFFF:FFFFFFFFFFFFFFFFFFF:FFFFFFF:FFFFFFFFFFFFFFFFF,FFFF:FFF::FFFFFFFFFFFF:FFFFFFFFFFFFFFFFFFFFFFFFFFFFFF:FF,FF:FF:FFF:FFFFFFF,FFFFFFFFFFFFFFF:FFFFF,FFFFFFFFFFFF,FFF:F:F:FFFFFFF,FFFF,F,FFFFFFFFFFFFFFFFFFFFFFFFF:FFFFFF:F
@A01757:155:HFTYTDRX3:1:2101:31467:12680 2:N:0:CCTACCTA
GGACTACCCGGGTATCTAATCCTGTTCGATACCCACGCTTTCGTGCTTCAGCGTCAGTTGGGCGCCGGTATGCTGCCTTCGCAATCGGAGTTCTGCGTGATATCTATGCATTTCACCGCTACACCACGCATTCCGCATACTTCTCGCCCACTCAAGAACGCCAGTTTCAACGGCGGAGCGAGGTTGAGCCCCGCGATTTTACCGCTGACTTGGCATTCCGCCTACGCACCCTTTAAACCCAATAAATCCGG
+
FFFFFFFFFFFFFFFFFFFFFFFFFFFFFFFFFFFFFFFFFFFFFFFFFFFFFFFFFFFFFFFFFFFFFFFFFFFFFFFFFFFFFFFFFFFFFFFFFFF:FFFFFFFFFFFFFFFFFFFFFFFFFFFFFFFFFFFFFFFFFFFFFFFFFFFFFFFFFFFFFFFFFFFFFFFFFFFFFFFFFFFFFFFFFFFFFFFFFFFFFFFFFFFFFFFFFFF:FFFFFFFFFFFFFFFFFF:FFFFFFF,FFFFFFF:
@A01757:155:HFTYTDRX3:1:2101:16477:12774 2:N:0:CCTACCTA
GGACTACAAGGGTTTCTAATCCTGTTTGCTACCCACGCTTTCGAACCTCAGCGTCAGTTACAGACCAGAGAGCCGCTTTCGCCACTGGTGTTCTTCCATATATCTACGCATTTCACCGCTACACATGGAGTTCCACTCTCCTCTTCTGCACTCAAGTCTCCCAGTTTCCAATGCACTACTCCGGTTAAGCCGAAGGCTTTCACATCAGACTTAAAAGACCGCCTGCGTTCCCTTTACGCCCAATAAATCCG
+
FFFFFFFFFFFFFFFFFFFFFFFFFFFFFFFFFFFFFFFFFFFFFFFFFFFFFFFFFFFFFF:FFFFFFFFFFFFFFFFFF:FFFFFFFFFFFFFFFFFFFFFFFFFFFFFFFFF:FFFFFFFFFFFFFFFFFFFFFFFFFFFFFFFFF:F:F,FFFFFFFFFFFFFFFFFFFFFFFFFFFFFFFFFFFFFFFFFFFFFFFFFFF,F::FFFFFFFFFFFFFFFFFFFFFFFFFFFFFFFFFF:F,F,FFF
@A01757:155:HFTYTDRX3:1:2101:6596:12821 2:N:0:CCTACCTA
GGACTACCAGGGTTTCTAATCCTGTTTGCTACCCACGCTTTCGAACCTCAGCGTCAGTTACAGACCAGAGAGCCGCTTTCGCCACTGGTGTTCTTCCATATATCTACGCATTTCACCGCTACACATGGAGTTCCACTCTCCTCTTCTGCACTCAAGTCTCCCAGTTTCCAATGCACTACTCCGGTTAAGCCGAAGGCTTTCACATCAGACTTAAAAGACCGCCTGCGTTCCCTTTACGCCCAATAAATCCG
+
FFFFFFFFFFFFFFFFFFFFFFFFFFFFFFFFFFFFFFFFFFFFFFFFFFFFFFFFFFFFFFFFFFFFFFFFFFFFFFFFFFFFFFFFFFFFFFFFFFF:FFFFF,FFFFFFFFFFFFFFFFFFFFFFFFFFFFFFFFFFFFFFFFFFFFFFFFFFFFF,FFFFFFFFFFFFFFFF:FFF:FFFFFFF,FFFFF:FFFFFFFFFFFFFFFFFFFFF:FFFFFFFFFFFFF:FFFFFFFFFF:FFFFFFF,F
@A01757:155:HFTYTDRX3:1:2101:11605:12884 2:N:0:CCTACCTA
GGACTACAAGGGTATCTAATCCTGTTCGATCCCCACGCTTTCGTGCCTCAGCGTCAGTCTGGCGCCGGTACGCTGCCTTCGCAATCGGAGTTCTGCGCGATATCTATGCATTTCACCGCTACACCGCGCATTCCGCGTACTTCTCGCCAACTCAAGTCTGCCAGTTTCAACGGCTCGACGGGGTTGAGCCCCGCAATTTTACCGCTGACTTAACAGACCGCCTACGCACCCTTTAAACACAATAAATCCGG
+
:FF:FFFFFFF,:FFFFFFFFFF:FFFF:FFFFFFFFFFFFFFFFFFF:FFFFF::FF:FFF:FFFFFFF::FFFFFFFFFFFFFF,FFFFFFFFFFF,F::FFFFFFFFFFFFFFFFFFFFFFFFFFFFFFFFFFFFFFFFFF:FFFFFFFFFF:FFFFFFFFFFFFFFFFF:F::FFFFFFFFFFFF,:FFF:,FFFF:F,FFFFFFFFFFFFF,FFFFFFFFFFFFFFFF::FFF,F:FFFFFF:F,F
@A01757:155:HFTYTDRX3:1:2101:19090:12884 2:N:0:CCTACCTA
GGACTACCCGGGTATCTAATCCTGTTTGCTACCCACGCTTTCGAACCTCAGCGTCAGTTACAGACCAGAGAGCCGCTTTCGCCACTGGTGTTCTTCCATATATCTACGCATTTCACCGCTACACATGGAGTTCCACTCTCCTCTTCTGCACTCAAGTCTCCCAGTTTCCAATGCACTACTCCGGTTAAGCCGAAGGCTTTCACATCAGACTTAAAAGACCGCCTGCGTTCCCTTTACGCCCAATAAATCCG
+
FFFFFFFFFFFF,:FFFFFFFFFFFFFFFFFFFFFFFFFFFFFFFFFFFFFFFFFFFFFFFFFFFFFFFFFFFFFF:FFFFFFFFFFFFF:F:FFFFFFFFFFFFFFFFF:FFFFFFFFFFFFFFFFF,FFFFFFFFFFFFFFFFFFFFFF:F:FFFFFFFF:FFFFFFFFFFFFFFFF:FFFFFFFF:FFFFFFFFF:FFFFFFFFFFFFFFFFFFFFFFFFFFFFFF:FFFFFF:FFFFF,FFFFF,F:
@A01757:155:HFTYTDRX3:1:2101:16080:12900 2:N:0:CCTACCTA
GGACTACACGGGTATCTAATCCTGTTTGCTACCCACGCTTTCGAACCTCAGCGTCAGTTACAGACCAGAGAGCCGCTTTCGCCACTGGTGTTCTTCCATATATCTACGCATTTCACCGCTACACATGGAGTTCCACTCTCCTCTTCTGCACTCAAGTCTCCCAGTTTCCAATGCACTACTCCGGTTAAGCCGAAGGCTTTCACATCAGACTTAAAAGACCGCCTGCGTTCCCTTTACGCCCAATAAATCCG
+
FFFFFFFFFFFFFFFFFFFFF:FFFFFFFFFFFFFFFFFFFFFFFFFFFFFFFFFFFFFFFFFFFFFFFFFFFFFFFFFFFFFFFFFFFFFFFFFFFFFFFFFFFFFFFFFFFFFFFFFFFFFFFFFFFFFFFFFFFFFFFFF:FFFFF:FFF:,FFFFFFFFFFFFFF,FFFFFFFFFFFFFFFFFFFFFFF::F:FFFF,FFFF::FFF:FFFFFFFFFFFFFFF:,,FFFFFFFFFFFFFF:::F,FF
@A01757:155:HFTYTDRX3:1:2101:26603:12931 2:N:0:CCTACCTA
GGACTACTAGGGTTTCTAATCCTGTTTGCTCCCCACGCTTTCGCGCCTCACCGTCAGTTGCTGTCCAGCAGACCGCCTTCGCCACTGGTGTTCCTCCTAATATCTACGCATTTCACCGCTACACTCGGAATTCCGTCTGCCTCTCCAGTACTCAAGACCTACAGTTTCAAATGCAGTTCTGCGGTTGAGCCGCAGGATTTCACATCTGACTTGTAAGCCCGGCTGCACGCCCTTTACACCCAGTAAATCCG
+
FFFFFFFFFFFFFFFFFFFFFFFFFFFFFFFFFFFFFFFFFFFFFFFFFFFFFFFFFFFFFFFFFFFFFFFFFFFFFFFFFFFFFFFFFFFFFFFFFFFFF:FFFFFFF,FFFFFFFFFFFFFFF,FFFFFFFFFFFFFFFFFFFFFFFFFFFFFF:FFFFFFFFFFFFFFFFFFFFFFFFFFFFFFFFF,FFFFFFFFFFFFFFFFFFFF:F:FFF,F:FFFFFFF:FFFFFFFFFFFFFFFFF:FFFFF
@A01757:155:HFTYTDRX3:1:2101:21938:13025 2:N:0:CCTACCTA
GGACTACTAGGGTATCTAATCCTGTTTGCTCCCCACGCTTTCGTGCATGAGCGTCAGTATTGGTCCAGAAGGCCGCCTTCGCCACTGGTGTTCCTCCCGATCTCTACGCATTTCACTGCTACACCGGGACTTCCACCTTCCTCTACCATACTCCAGCCTGCCAGTATCCACTGCAATTCCCAAGTTGAGCTCGGGGATTTCACAGCAGACTTAACAAACCGCCTGCGCACGCTTTACGCCCAGTAATTCCG
+
FFFFFFFFFFFFFFFFFFFFFFFFFFFFFFFFFFFFFFFFFFFFFFFFFFFFFFFFFFFFFFFFFFFFFFFFFFFFFFFFFFFFFFFFFFFFFFFFFFFFFFFFFFFFFFFFFFFFFFFFFFFFFFFFF,FFFFFFFFFFFFFFFFFFFFFFFFFFFFFFFFFFFFFFFFFFFFFFFFFFFFFFFFFFFFFFFFFFFFFFFFFFFFFFFFFFFFFFFFFFFF:FFFFFFFFFFFFFFFFFFFF:F,FFFFF
@A01757:155:HFTYTDRX3:1:2101:26539:13041 2:N:0:CCTACCTA
GGACTACACGGGTATCTAATCCTGTTCGATACCCACGCTTTCGTGCTTCAGCGTCAGTTGGGCGCCGGTATGCTGCCTTCGCAATCGGAGTTCTGCGTGATATCTATGCATTTCACCGCTACACCACGCATTCCGCATACTTCTCGCCCACTCAAGAACGCCAGTTTCAACGGCGGAGCGAGGTTGAGCCCCGCGATTTTACCGCTGACTTGGCATTCCGCCTACGCACCCTTTAAACCCAATAAATCCGG
+
FFFFFFFFFFFFFFFFFFFFFFFFFFFFFFFFFFFFFFFFFFFFFFFFFFFFFFFFFFFFFFFFFFFFF:FFFFFFFFFFFFF:FFFFFFFFFFFFFFFF:FFFFFFFF:FFFFFFFFF:FFFFFFFFFFF:FFFFFFFFFFFFFFFF:FFFFFFFFFFFFFFFFFFFFFFFFFFFFFFFFFFFFFFFFFFFFFFFFFFFFFFFFFFFFFFFFFFFFFFFF:FFFFF:FFF:FF,FFFFFFFFFFFFFFFF
@A01757:155:HFTYTDRX3:1:2101:16179:13103 2:N:0:CCTACCTA
GGACTACAAGGGTTTCTAATCCTGTTTGCTACCCACGCTTTCGAACCTCAGCGTCAGTTACAGACCAGAGAGCCGCTTTCGCCACTGGTGTTCTTCCATATATCTACGCATTTCACCGCTACACATGGAGTTCCACTCTCCTCTTCTGCACTCAAGTCTCCCAGTTTCCAATGCACTACTCCGGTTAAGCCGAAGGCTTTCACATCAGACTTAAAAGACCGCCTGCGTTCCCTTTACGCCCAATAAATCCG
+
FFFFFFFFFFFFFFFFFFFFFFFFFFFFFFFFFFFFFFFFFFFFFFFFFFFFFFFFFFFFFFFFFFFFFFFFFFFFFFFFFFFFFFFFFF,FFFFFFFFFF,FFFFFFFFFFFFF:FFFFFFFFFFFFFFFFFFF:FFF:FF::FFFFFFFF:FFFFFFFFFFFFFF:FFFFFFFFFFFFFFFFFFFFFFFFFFFFFFFFFFF,FF,FFFFFFFFFFFFFFFFFFFFFFFFFFFFFFFFFFFFFFFFF,FF
@A01757:155:HFTYTDRX3:1:2101:15185:13166 2:N:0:CCTACCTA
GGACTACTAGGGTTTCTAATCCTGTTCGATCCCCACGCTTTCGTGCCTCAGCGTCAGTCGGGCGCCGGTATGCTGCCTTCGCAATCGGAGTTCTGCGTGATATCTATGCATTTCACCGCTACACCACGCATTCCGCATACTTCTCGCCCACTCAAGATCCCCAGTTTCAACGGCCGGCCCGGGTTGAGCCCGGACATTTTACCGCTGACTTAAAAATCCGCCTACGCACCCTTTAAACCCAATAAATCCGG
+
FFFFFFFFFFFFFFFFFFFFFFFFFFFF,FFFFFFFFFFFFFFFFFFFFFFFFFFFFFFFFFFFFFFFFFFFF,FFFFFFFFFFFFFFFFFFF:FFFFFFF,FFFFFF:FFFFFFFFFFFFF:FFFFFFFFFFFFFFFFF,FFFFFF,FFFFFFFF:FF,:FFFFFFFF:FFFFFFFFFFF:FF:FFFF,FFFF,,F,FFFFFF::FFFF:::FF:FFFFFFFFFFFFFFFFFF,FFFFFFFFFFF:FF:F
@A01757:155:HFTYTDRX3:1:2101:4915:13197 2:N:0:CCTACCTA
GGACTACAAGGGTATCTAATCCTGTTTGCTCCCCACGCTTTCGAGCCTCAACGTCAGTTACAGTCCAGTAAGCCGCCTTCGCCACTGGTGTTCCTCCTAATATCTACGCCTTTCACCGCTACACTAGGAACTCCACTTACCTCTCCTGCACTCCAGCTATACAGTGTCCAAAGCAGTCCGGGGGTTGGGCCCCCGCCTTTCACTTCAGACTTGCATCGGCGTCTACGCTCCCGTTACACCCAGTACATCCG
+
FFFFFFFFFFFFFFFFFFFFFFFFFFFFFFFFFFFFFFFFFFFFFFFFFFFFFFFFF:FFFFFFFFFFFFFFFFFFFFFFFFFFFFFFFFFFFFFFFFFFFFFFFFFFF,,FF:FFFFFF,:FFFFFFF,F,:F:FFFFFFFFF::FFFF,F,F,FF,FFFF,FF,:F:F:FFFFFF:FFFFFFFFF:FF,F:FFF,F,:,,FFF,,FFFF:FFF:FF,:F:F,:,FFF,F:,,F,F:F,F,F,F::::FF
@A01757:155:HFTYTDRX3:1:2101:16179:13228 2:N:0:CCTACCTA
GGACTACAAGGGTTTCTAATCCTGTTTGCTACCCACGCTTTCGAACCTCAGCGTCAGTTACAGACCAGAGAGCCGCTTTCGCCACTGGTGTTCTTCCATATATCTACGCATTTCACCGCTACACATGGAGTTCCACTCTCCTCTTCTGCACTCAAGTCTCCCAGTTTCCAATGCACTACTCCGGTTAAGCCGAAGGCTTTCACATCAGACTTAAAAGACCGCCTGCGTTCCCTTTACGCCCAATAAATCCG
+
FFFFFFFFFFFFFFFFFFFFFFFFFFFFFFFFFFFFFFFFFFFFFFFFFFFFFFFFFFFFFFFFFFFFFFFFFFFFFFFFFFFFFFFFFF,FFF:FF,FFFFFFFFFFFFFFFFFFFFFFFFFFFFFFFFFFFFFFFFFFFFF,FFFFFFF:F,FFFFFFFFFF:FFFFFFFFFFFFFFFFFFFFFFFFFFFFFFFFF:FFFFFFF:FFFF,FFF:FFFFFFFFFFFF::FF:FFFFFFFFFF:F:FF:FF
@A01757:155:HFTYTDRX3:1:2101:15176:13244 2:N:0:CCTACCTA
GGACTACTGGGGTATCTAATCCTGTTTGCTCCCCACGCTTTCGAGCCTCAACGTCAGTTACAGTCCAGTGAGCCGCCTTCGCCACTGGTGTTCCTCCTAATATCTACGCATTTCACCGCTACACTAGGAATTCCGCTCACCTCTCCTGCACTCCAGTCACATAGTTTACAGAGCAGTCAGGGGGTTGGGCTCCCGCCTTTCACTCCAGACTTACATCACCGTCTACTCTCCCTTTACACCCAGTAATTCAG
+
F:FF:F:FF,FFFFF:FFF:FF,:FFFFFFF:FFFFFFF,FFFFFFF:FFFFF:FFF::FFF:FFFF::FF:F:,FF::FFFFF:F,,FFFFFF,F,,FFFFF,FF,FFF,:FF:F,,FF:,FFFFFFFF,:,F:FFFFF,,FFF,FFFFF,:,F,FF:FFFF,,FF,FF,FFFFFFF,F:,,:,FFF,FFFFF,F::F:,F,F,F::FFF,FFF,,,F,,,FFFF,,FF,FFF,F,F,FF,FF:FF,F:F
@A01757:155:HFTYTDRX3:1:2101:12545:13291 2:N:0:CCTACCTA
GGACTACAAGGGTATCTAATCCTGTTCGCTACCCATGCTTTCGAGCCTCAGCGTCAGTTGCAGACCAGACAGCCGCCTTCGCCACTGGTGTTCTTCCATATATCTACGCATTCCACCGCTACACATGGAGTTCCACTGTCCTCTTCTGCACTCAAGTCGCCCGGTTTCCGATGCACTTCTTCGGTTAAGCCGAAGGCTTTCACATCAGACCTAAGCAACCGCCTGCGCTCGCTTTACGCCCAATAAATCCG
+
FFFFFFFFFFFFFFFFFFFFFFFFFFFFFFFFFFFFFFFFFFFFFFFFFFFFFFFFFFFFFFFFFFFFFFFFFFFFFFFFFFFFFFFFFFFFFFFFFFFFFFFFFFFFFFFFFFFFFFFFFFFFFFFFFFFFFFFFFFFFFFFFFFFFFFFFFFFFFFFFFFFFFFFFFFFFFFFFFFFFFFFFFFFFFFFFFFFFFFFFFFFFFFFFFFFFFFF:FFF,FFFFFFFFFFFFFFFF:FFFFF:F:FFFFFF
@A01757:155:HFTYTDRX3:1:2101:8332:13573 2:N:0:CCTACCTA
GGACTACACGGGTATCTAATCCTGTTCGCTACCCATGCTTTCGAGCCTCAGCGTCAGTTGCAGACCAGAGAGCCGCCTTCGCCACTGGTGTTCTTCCATATATCTACGCATTCCACCGCTACACATGGAGTTCCACTCTCCTCTTCTGCACTCAAGTTCAACAGTTTCTGATGCAATTCTCCGGTTGAGCCGAAGGCTTTCACATCAGACTTATTGAACCGCCTGCACTCGCTTTACGCCCAATAAATCCG
+
FFFFFFFFFFFFFFFFFFFFFFFFFFFFFFFFFFFFFFFFFFFFFFFFFFFFFFFFFFFFFFFFFFFFFFFFFFFFFFFFFFFFFFFFFFFFFFFFFFFFFFFFFFFFFFFFFFFFFFFFFFFFFFFFFFFFFFFFFFFFFFFFFFFFFFFFFFFFFFFFFFFFFFFFFFFFF:F:FFFFFFFFFF:FFFFFFFFFFFFFFFFFFFFFFFFFFFFF:FFFFFFFFFFFFFFFFFFFFFFFFF:FFFFFF,F
@A01757:155:HFTYTDRX3:1:2101:3378:13636 2:N:0:CCTACCTA
GGACTACTCGGGTATCTAATCCTGTTCGATACCCACGCTTTCGTGCTTCAGCGTCAGTTGGGCGCCGGTATGCTGCCTTCGCAATCGGAGTTCTGCGTGATATCTATGCATTTCACCGCTACACCACGCATTCCGCATACTTCTCGCCCACTCAAGAACGCCAGTTTCAACGGCGGAGCGAGGTTGAGCCCCGCGATTTTACCGCTGACTTGGCATTCCGCCTACGCACCCTTTAAACCCAATAAATCCGG
+
FFFFFFFFFFFFFFFFFFFFFFFFFFFFFFFFFFFFFFFFFFFFFFFFFFFFFFFFFFF:FFFFFFFFFFFFFFF:FFFFFFFFFFFFFFFFFFF:FFFF,FFFF:FFFFFFFFFFFFFFFFFFFFFFF:FFFFFFFFF:FFFFFFFFFFFFFFFF,FFFFF:FFFFFFFFFFFFFFF:FFFFFFFFFFFFFFFFF:FFF,FFFFFFFFFFFFFFFFFFFFFFFFFFFF,FFFFF:FFFFFFFFFFFF,FF
@A01757:155:HFTYTDRX3:1:2101:11577:13651 2:N:0:CCTACCTA
GGACTACCCGGGTATCTAATCCCTTTCGCTCCCCTGGCCTTCGTGCCTCAGCGTCAGTTAATGTCCAGGAACCCGCCTTCGCCACGAGTGTTCCTCTCGATATCTACGCATTTCACTGCTACACCGAGAATTCCGGTTCCCCCTCCATTACTCTAGTCTCGCAGTATCATGTGCCGTCCGCGGGTTGAGCCCGCGCCTTTCACACACGACTTACGAAACAGCCTACGCACGCTTTACGCCCAGTGATTCCG
+
FFFFFFFFFFFFFFFFFFFFFF,FFFFFFFFFFFFFFFFFFFFFFFFFFFFFFFFFFFFFFFFFFFFFFFFFFFFFFFFFFFFFFFFFFFFFFFFF,FFFF:FFFFFFFFFFFFFFFFFFFFFFFFFFFFFFFFFFFFFFF,FFFFFFFFFFFFFFFFFFFFFFFFFFFFFFF:FFFFFFFFFFFFFFFFFFFFFFFFFFFFFFFFFFFFFFF:FF:FFFFFFFFFFFFFFFFF:FFFF:FFFFFFFFFFF
@A01757:155:HFTYTDRX3:1:2101:7591:13698 2:N:0:CCTACCTA
GGACTACACGGGTATCTAATCCTGTTTGCTACCCACGCTTTCGAACCTCAGCGTCAGTTACAGACCAGAGAGCCGCTTTCGCCACTGGTGTTCTTCCATATATCTACGCATTTCACCGCTACACATGGAGTTCCACTCTCCTCTTCTGCACTCAAGTCTCCCAGTTTCCAATGCACTACTCCGGTTAAGCCGAAGGCTTTCACATCAGACTTAAAAGACCGCCTGCGTTCCCTTTACGCCCAATAAATCCG
+
FFFFFFFFFFFFFFFFFFFFFFFFFFFFFFFFFFFFFFFFFFFFFFFFFFFFFFFFFFFFFFFFFFFFFFFFFFFFFFFFFFFFFFFFFFFFFFFFFFFFF:FFFFFFFFFFFFFFFFFFFFFFFFFFFFFFFFFF:FFFFFF:FFFFFFFFFFFFFFF:FFFFFFFFFFFFFFFFFFFFFFFFFFFFFFFFFFFFFFFF:FFFFFFFFFFFFFF:FFFFFFFFFFFFF:,FFFFFFFFFFFFFFFFFFFF
@A01757:155:HFTYTDRX3:1:2101:12328:13730 2:N:0:CCTACCTA
GGACTACCGGGGTATCTAATCCTGTTCGATACCCACGCTTTCGTGCTTCAGCGTCAGTTGGGCGCCGGTATGCTGCCTTCGCAATCGGAGTTCTGCGTGATATCCATGCATTTCACCGCTACACCACGCATTCCGCATACTTCTCGCCCACTCAAGAACGCCAGTTTCAACGGCGGAGCGAGGTTGAGCCCCGCGATTTTACCGCTGACTTGGCATTCCGCCTACGCACCCTTTAAACCCAATAAATCCGG
+
FFFFFFFFFFFFFFFFFFFFFFFFFFFFFFFFFFFFFFFFFFFFFFFFFFFFFFFFFFFFFFFFFFFFFFFFFFFFFFFFFFFFFFFFFFFFFFFFFFFFFFFFFFFFF:FFFFFFFFFFFFFFFFFFFFFFFFFFFFFFFFFFFFFFFFFFFFFFFFFFFFFFF:FFFFFFFFFFFFFFFFFFFFFFFFFFFFFFFFFFFFFFFFFF:FFFFFFFFFFFFFFFFFFFFFFFFFFFFFFFFFFFFFF:FFF
@A01757:155:HFTYTDRX3:1:2101:17734:13792 2:N:0:CCTACCTA
GGACTACCCGGGTATCTAATCCTGTTTGCTACCCACGCTTTCGAACCTCAGCGTCAGTTACAGACCAGAGAGCCGCTTTCGCCACTGGTGTTCTTCCATATATCTACGCATTTCACCGCTACACATGGAGTTCCACTCTCCTCTTCTGCACTCAAGTCTCCCAGTTTCCAATGCACTACTCCGGTTAAGCCGAAGGCTTTCACATCAGACTTAAAAGACCGCCTGCGTTCCCTTTACGCCCAATAAATCCG
+
FFFFFFFFFFFFFFFFFFFFFFFFFFFFFFFFFFFFFFFFFFFFFFFFFFFFFFFFFFFFFFFFFFFFFFFFFFFFFFFFFFFFFFFFFFFFF:F,FFFFFFF:FFFFFFFFFFFFFFFFFFFFFF:FFFFFFFFFFFFFFFFFFFF,FFFF:FFFFFFFFFFFFFF:FFFFFFFFFFFFFFFFFFFF,:FFFF:FFFFFFFFFFF:FFFFFFF::,FF:FFF:,FFFF,FFFFFF:FFFFFFFF,F::FF
@A01757:155:HFTYTDRX3:1:2101:14398:13808 2:N:0:CCTACCTA
GGACTACTAGGGTATCTAATCCTGTTCGCTACCCATGCTTTCGAGCCTCAGCGTCAGTTGCAGACCAGACAGCCGCCTTCGCCACTGGTGTTCTTCCATATATCTACGCATTCCACCGCTACACATGGAGTTCCACTGTCCTCTTCTGCACTCAAGTCGCCCGGTTTCCGATGCACTTCTTCGGTTAAGCCGAAGGCTTTCACATCAGACCTAAGCAACCGCCTGCGCTCGCTTTACGCCCAATAAATCCG
+
FFFFFFFFFFFFFFFFFF:FFFFFFFFFFFFFFFFFFFF:FFFFFFFFFFFFFFFFFFFFFFFFFFFFFFFFFFFFFFFFFFFFFFFFFFFFFFFFFFFFFFFFFFFFFFFFFFFFFFFFFFFFFFFFF:FFF:FFFFFFFFFFFFFFFFFFFFFFFFFFFFFFFFFFFFF:FF:F:FFFFFFFFFFFFFFFFFFFFFFFF:FFFFFFFFFFFF:FFFFFFFFFFFFFFFFFFFFFFFF:FFFFFFFFFFF
@A01757:155:HFTYTDRX3:1:2101:17164:13870 2:N:0:CCTACCTA
GGACTACAAGGGTTTCTAATCCTGTTCGATACCCACGCTTTCGTGCATGAGCGTCAGTTGCGCGCCGGTATGCTGCCTTCGCAATCGGAGTTCTGCGTGATATCTATGCATTTCACCGCTACACCACGCATTCCGCATACTTCTCGCGCACTCAATGGATGCAGTTTCAACGGCAGTACGGGGTTGAGCCCCGCAATTTGACCGCTGACTTGCACCTCCGCCTGCGCACCCTTTAAACCCAATAAATCCGG
+
FFFFFFFFFFFFFFFFFFFFFFFFFFFFFFFFFFFFFFFFFFFFFFFFFFFFFFFFFFFFFFFFFFFFFFFFFFFFFFFFFFFFFFFFFFFFFFFFFFFFFFFFFFFFFFFFFFFFFFFFFFFFFFFFFFFFFFFFFFFFFFFFFFFFFFFFF:FFFFFFFFFFFFFFFFFFFFFFFFFFFFFFFFFFFFFFFFFFFFFFFFFFFFFFFFFFFFFFFFFFFFFFFFFFFFFFFFFFFFFFFFFFFFF:FFF
@A01757:155:HFTYTDRX3:1:2101:7789:13917 2:N:0:CCTACCTA
GGACTACACGGGTATCTAATCCTGTTTGCTACCCACGCTTTCGAACCTCAGCGTCAGTTACAGACCAGAGAGCCGCTTTCGCCACTGGTGTTCTTCCATATATCTACGCATTTCACCGCTACACATGGAGTTCCACTCTCCTCTTCTGCACTCAAGTCTCCCAGTTTCCAATGCACTACTCCGGTTAAGCCGAAGGCTTTCACATCAGACTTAAAAGACCGCCTGCGTTCCCTTTACGCCCAATAAATCCG
+
FFFFFFFFFFFFFFFFFFFFFFFFFFFFFFFFFFFFFFFFFFFFFFFFFFFFFFFFFFFFFFFFFFFFFFFFFFFFFFFFFFFFFFFFFF:FFFFFFFFFF:FFFFFFFFFFFFFFFFFFFFFF:FFFFFFFFFFFFFFFFFFFFFFFFFFFFFFFFFFFFFFFFFFFFFFFFFF:FFFFFFFFFFF:FFFFFFFFFFFFFFF,FFF:FFFFFFFFF:FFFFFFFFF:F,FF:FFFFF:FFFFFFF:FFFF
@A01757:155:HFTYTDRX3:1:2101:18783:13917 2:N:0:CCTACCTA
GGACTACTCGGGTTTCTAATCCTGTTCGATACCCACGCTTTCGTGCTTCAGCGTCAGTTGGGCGCCGGTATGCTGCCTTCGCAATCGGAGTTCTGCGTGATATCTATGCATTTCACCGCTACACCACGCATTCCGCATACTTCTCGCCCACTCAAGAACGCCAGTTTCAACGGCGGAGCGAGGTTGAGCCCCGCGATTTTACCGCTGACTTGGCATTCCGCCTACGCACCCTTTAAACCCAATAAATCCGG
+
FFFFFFFFFFFFFFFFFFFFFFFFFFFFFFFFFFFFFFFFFFFFFFFFFFFFFFFFFFFFFFFFFFFFFFFFFFFFFFFFFFFFFFF:FFFFFFFFFFF:FFFFFFFFFFFFFFFFFFFFFFFFFFFFFFF:FFFFFFFFFFFFFFFFFFFFFFFFFFFFFFFFFFFFFFFFFFFFFFFFFFFFF:FF:FFFFFFFFFFFFFFFFFFFFF:FFFFFFFFFFFFFFFF:FFFFFFFFFFFFFFF:FFFFFFF
@A01757:155:HFTYTDRX3:1:2101:12084:14090 2:N:0:CCTACCTA
GGACTACTAGGGTATCTAATCCTGTTCGCTACCCATGCTTTCGAGCCTCAGCGTCAGTTGCAGACCAGACAGCCGCCTTCGCCACTGGTGTTCTTCCATATATCTACGCATTCCACCGCTACACATGGAGTTCCACTGTCCTCTTCTGCACTCAAGTCGCCCGGTTTCCGATGCACTTCTTCGGTTAAGCCGAAGGCTTTCACATCAGACCTAAGCAACCGCCTGCGCTCGCTTTACGCCCAATAAATCCG
+
FFFFFFFFFFFFFFFFFFFFFFFFFFFFFFFFFFFFFFFFFFFFFFFFFFFFFFFFFFFFFFFFFFFFFFFFFFFFFFFFFFFFFFFFFFFFFFFFFFFFFFFFFFFFFFFFFFFFFFFFFFFFFFFFFFFFFFFFFFFFFFFFFFFFFFFFFFFFFFFF:FFFFFFFFFFFFFFFFFFFFFFFFFFFFFFFFFFFFFFFF:F:F:FF,FFFFFFFFFFFFFFFFFFFFF:FFFFFF,FFFFFFFFFFFFF
@A01757:155:HFTYTDRX3:1:2101:24189:14137 2:N:0:CCTACCTA
GGACTACCAGGGTATCTAATCCTGTTTGCTCCCCACGCTTTCGCGCCTCACCGTCAGTTGCTGTCCAGCAGACCGCCTTCGCCACTGGTGTTCCTCCTAATATCTACGCATTTCACCGCTACACTAGGAATTCCGTCTGCCTCTCCAGTACTCAAGACCTACAGTTTCAAATGCAGTTCTGCGGTTGAGCCGCAGGATTTCACATCTGACTTGTAAGCCCGGCTGCACGCCCTTTACACCCAGTAAATCCG
+
FFFFFFFFFFFFFFFFFFFFFFFFFFFFFFFFFFFFFFFFFFFFFFFFFFFFFFFFFFFFFFFFFFFFFFFFFFFFFFFFFFFFFFFFFFFFFFFFFFFFFFFFFFFFFFFFFFFFFFFFFFFFF:FFFFFFFFFFFFFFFFFFFFFFFFFFFFFF:FFFFFFFFFFFFFFFFFFFFFFFFFFFFFFFFFFFFFFFFFFFFFFFFFFFFFFFFFFFFFFFFFFFFFFFFFFF:FFFFFFFFFFFF:FFFFF
@A01757:155:HFTYTDRX3:1:2101:31675:14168 2:N:0:CCTACCTA
GGACTACCCGGGTATCTAATCCTGTTCGATACCCACGCTTTCGTGCTTCAGCGTCAGTTGGGCGCCGGTATGCTGCCTTCGCAATCGGAGTTCTGCGTGATATCTATGCATTTCACCGCTACACCACGCATTCCGCATACTTCTCGCCCACTCAAGAACGCCAGTTTCAACGGCGGAGCGAGGTTGAGCCCCGCGATTTTACCGCTGACTTGGCATTCCGCCTACGCACCCTTTAAACCCACTAAATCCGG
+
FFFFFFFFFFFFFFFFFFFFFFFFFFFFFFFFFF:FFFFFFFFFFFFFFFFFFFFFFFFFFFFFFFFFFFFFFFFFFFFFFFFFFFFF:FFFFFFFFFFF:FFFFFFFFFFFFFFFFF::FFFFFFFFFFFFFFFFFFFFFFFFFFFFFFFFFFFFFFFFFFFFFFFF:FFFFFFFFFFFFFFFFFFFFFFFFFFFFFFFFFFFFFFFF:FFFFFFFFFFFFFFFFFFFFFFFFFFFFFFF,FF,FFFFFF
@A01757:155:HFTYTDRX3:1:2101:32108:14325 2:N:0:CCTACCTA
GGACTACCGGGGTTTCTAATCCTGTTTGCTACCCACGCTTTCGAACCTCAGCGTCAGTTACAGACCAGAGAGCCGCTTTCGCCACTGGTGTTCTTCCATATATCTACGCATTTCACCGCTACACATGGAGTTCCACTCTCCTCTTCTGCACTCAAGTCTCCCAGTTTCCAATGCACTACTCCGGTTAAGCCGAAGGCTTTCACATCAGACTTAAAAGACCGCCTGCGTTCCCTTTACGCCCAATAAATACG
+
FFFFFFFFFFFFFFFFFFFFFFFFFFFFFFFFFFFFFFFFFFFFFFFFFFFFF:FFFFFFFFFFFFFF:FFFFFF:FFFFF:FFFFFFFFFFFFFFFFFF:F:FFFFFFFFFFFFFFFFFFFFFFFFFFFFFFFFFFFFFFFFFFFF:FFFFFFFFFFFFFFFFFFFFFFFFFFFFFFFFFFFFFFFFFFFFFFFFFFFFFFFFFFFFFFFFFFFF,,FFFFFFFFFFFFFF:FFF:FFFFFFFFFFF,FF
@A01757:155:HFTYTDRX3:1:2101:7401:14340 2:N:0:CCTACCTA
GGACTACAGGGGTATCTAATCCTGTTCGATACCCACGCTTTCGTGCTTCAGCGTCAGTTGGGCGCCGGTATGCTGCCTTCGCAATCGGAGTTCTGCGTGATATCTATGCATTTCACCGCTACACCACGCATTCCGCATACTTCTCGCCCACTCAAGAACGCCAGTTTCAACGGCGGAGCGAGGTTGAGCCCCGCGATTTTACCGCTGACTTGGCATTCCGCCTACGCACCCTTTAAACCCAATAAATCCGG
+
FFFFFFFFFFFFFFFFFFFFFFFFFFFFFFFFFFFFFFFFFFFFFFFFFFFFFFFFFFFFFFFFFFFFFFFFFFFFFFFFFFF:FFFFFFFFFFFFFFFFF:FFFFFFFFFFFFFFFFFFFFFFFFFFFFF:FFFFFFFFFFFFFFFFFFFFFFFF:FFFFFFFFFFFFFFFFFFFFFFF:FFFFFFFFFFFFFFFFFFFFFFFFFFF:FFFFF,FFFFFFFFFFFFFFFFF:FFFFFFFFFFFFF:FFF:
@A01757:155:HFTYTDRX3:1:2101:7952:14356 2:N:0:CCTACCTA
GGACTACAAGGGTATCTAATCCTGTTTGCTACCCACGCTTTCGAACCTCAGCGTCAGTTACAGACCAGAGAGCCGCTTTCGCCACTGGTGTTCTTCCATATATCTACGCATTTCACCGCTACACATGGAGTTCCACTCTCCTCTTCTGCACTCAAGTCTCCCAGTTTCCAATGCACTACTCCGGTTAAGCCGAAGGCTTTCACATCAGACTTAAAAGACCGCCTGCGTTCCCTTTACGCCCAATAAATCCG
+
FFFFFFFFFFFFFFFFFFFFFFFF:FFFFFFFFFFFFFFFFFFFFFFFFFFFFFFFFFFFFFFFFFFFFFFFFFFFFFFFFFF:FFFFFFFF:,F,FFF,FFFFFFFFFFFFFFFFFFFFFFFFFFFFFFFFFFFFFFFFFFFFFFFFFFFFFFFFFFFFFFFFFFFFFFFFFF,FFFFF:FFFFFFF,FFFFFFFFFFFFFFF:FFFFFFFFFF:FFFF:FFFFFFFFF,FFFFF,FFFF,FFFF:,FF:
@A01757:155:HFTYTDRX3:1:2101:3604:14403 2:N:0:CCTACCTA
GGACTACTGGGGTATCTAATCCTGTTTGCTACCCACGCTTTCGAACCTCAGCGTCAGTTACAGACCAGAGAGCCGCTTTCGCCACTGGTGTTCTTCCATATATCTACGCATTTCACCGCTACACATGGAGTTCCACTCTCCTCTTCTGCACTCAAGTCTCCCAGTTTCCAATGCACTACTCCGGTTAATCCGAAGGCTTTCACATCAGACTTAAAAGACCGCCTGCGTTCCCTTTACGCCCAATAAATCCG
+
FFFFFFFFFFFFFFFFFFFFFFFF:FFFFFFFFFFFFFFFFFFFFFFFFFFFFFFFFFFFFFFFFFFF:FFFFFF:FFFFFFFFFFFFFFFFFFFFFFFFFFFFFFFFF:FFFFFFFFFFFFFFFFFFFFFFFFFFFFFFFFFFFFFFFF:FFFF:FFFFFFFFFFFFF:FFFFFFFFFFFFFFFFFF,FFFFFFF,FFFFFFFFFFFFFFFFFFFFFFFFFFF:F:FFFFFFFFFFFF:FFFFF,FFF:F
@A01757:155:HFTYTDRX3:1:2101:19931:14403 2:N:0:CCTACCTA
GGACTACCAGGGTATCTAATCCCTTTCGCTCCCCTGGCCTTCGTGCCTCAGCGTCAGTTAATGTCCAGGAACCCGCCTTCGCCACGAGTGTTCCTCTCGATATCTACGCATTTCACTGCTACACCGAGAATTCCGGTTCCCCCTCCATTACTCTAGTCTCGCAGTATCATGTGCCGTCCGCGGGTTGAGCCCGCGCCTTTCACACACGACTTACGAAACAGCCTACGCACGCTTTACGCCCAGTGATTCCG
+
FFFFFFFFFFFFFFFFFFFFFFFFFFFFFFFFFFFFFFFFFFFFFFFFFFFFFFFFFFFFFFFFFFFFFFFFFFFFFFFFFFFFFFFFFF:FFFFFFFFFFF,FFFFFFFFFFFFFFFFFFFFFFFFFFFFFFFFFFFFFFFFFFFFFFFFF:FFFFFFFFFFFFFFFFFFFFFFFFFFFFFFFFFFFFFFFFFFFFFFFFFFFFFFFFFF:FFFFFFFFFFFFFF,F::FFFFFFFFFFFFFFFFFFFFF
@A01757:155:HFTYTDRX3:1:2101:10167:14465 2:N:0:CCTACCTA
GGACTACCAGGGTATCTAATCCTGTTCGATACCCACGCTTTCGTGCTTCAGCGTCAGTTGGGCGCCGGTATGCTGCCTTCGCAATCGGAGTTCTGCGTGATATCTATGCATTTCACCGCTACACCACGCATTCCGCATACTTCTCGCCCACTCAAGAACGCCAGTTTCAACGGCGGAGCGAGGTTGAGCCCCGCGATTTTACCGCTGACTTGGCATTCCGCCTACGCACCCTTTAAACCCAATAAATCCGG
+
FFFFFFFFFFFFFFFFFFFFF:FFFFFFFFFFFFFFFFFFFFFFFFFFFFFFFFFFFFFFFFFFFFFFFFFFFFFFFFFFFFFFFFFFFFFFFFFFFFF,FFF:FFFFFFFFFFFFFFFFFFFFFFFFFFFFFFFFFFFFFFFFFFFF:FFFFFFFFFFFFFFFFFFFF:FFFFFFFFFFFFFFFFFFF:FFFFFFFFFFFFFFFFFFFFFFF:F,FFFFFFFFFFFF:FFFFF:F,FFFF:FFFFFFFFF
@A01757:155:HFTYTDRX3:1:2101:25789:14465 2:N:0:CCTACCTA
GGACTACAGGGGTATCTAATCCTGTTCGATACCCACGCTTTCGTGCTTCAGCGTCAGTTGGGCGCCGGTATGCTGCCTTCGCAATCGGAGTTCTGCGTGATATCTATGCATTTCACCGCTACACCACGCATTCCGCATACTTCTCGCCCACTCAAGAACGCCAGTTTCAACGGCGGAGCGAGGTTGAGCCCCGCGATTTTACCGCTGACTTGGCATTCCGCCTACGCACCCTTTAAACCCAATAAATCCGG
+
FFFFFFFFFFFFFFFFFFFFFFFFFFFFFFFFFFFFFFFFFFFFFFFFFFFFFFFFFFFFFFFFFFFFFFFFFFFFFF:FFFFFFFFFFFFFFFFFFFF:F,FFF:FFFFFFFF:FFFFFFFFFFFFFFFFFFFFFFFFFFFFFFFFF:FFFFFFFFFFFFFFFFFFFFFFFFFFFFFFF,FFFFFFFF:FFFFFFFFFFFFFFFFFFF,FFFF,FFFFFFFFFFFF,:FFF,F:F,FFFF,FF:F::FFF
@A01757:155:HFTYTDRX3:1:2101:19271:14544 2:N:0:CCTACCTA
GGACTACTAGGGTATCTAATCCTGTTTGCTACCCACGCTTTCGAACCTCAGCGTCAGTTACAGACCAGAGAGCCGCTTTCGCCACTGGTGTTCTTCCATATATCTACGCATTTCACCGCTACACATGGAGTTCCACTCTCCTCTTCTGCACTCAAGTCTCCCAGTTTCCAATGCACTACTCCGGTTAAGCCGAAGGCTTTCACATCAGACTTAAAAGACCGCCTGCGTTCCCTTTACGCCCAATAAATACG
+
FFFFFFFFFFFFFFFFFFFFFFFFFFFFFFFFFFFFFFFFFFFFFFFFFFFFFFFFF:FFFFFFFFFFF:FFFFFFFFFFFFFFF,FFFFFFFFFFFFFFFFF:FFFFFF:FF:FFFFFFFFFFFF,FF:FFFFFFFFFFFFFFFFF:FFFFFFF:FFFFFFFFFFFFFFF,:FFFFFFFFFFFFFFF,:FFFF:FFFFFFFF,,:FFFFFFFFFF:FF,FFF:FFFFFFFFF:FF:FFFFFFF::FF,FF
@A01757:155:HFTYTDRX3:1:2101:9986:14559 2:N:0:CCTACCTA
GGACTACCAGGGTATCTAATCCTGTTCGATACCCACGCTTTCGTGCTTCAGCGTCAGTTGGGCGCCGGTATGCTGCCTTCGCAATCGGAGTTCTGCGTGATATCTATGCATTTCACCGCTACACCACGCATTCCGCATACTTCTCGCCCACTCAAGAACGCCAGTTTCAACGGCGGAGCGAGGTTGAGCCCCGCGATTTTACCGCTGACTTGGCATTCCGCCTACGCACCCTTTAAACCCAATAAATCCGG
+
FFFFFFFFFFFFFFFFFFFFFFFFFFFFFFFFFFFFFFFFFFFFFFFFFFFFFFFFFFFFFFFFFFFFFFFFFFFFFFFFFFFFFFFFFFFFFFFFFFFFFFFFF:FFFFFFFFFFFFFFFFFFFFFFFFFFFFFFFFFFFFFFFFFFFFFFFFFFFFFFFFFFFFFF::FFFFFFFFFF:FFFFFFFFFFFFF:FFFFFFFFFFFFFFF:FFFFFFFFFFFFFFFF,FFFFFF:FFFFFFFFFF,:FF:F
@A01757:155:HFTYTDRX3:1:2101:20708:14559 2:N:0:CCTACCTA
GGATTACCCGGGTATCTAATCCTGTTCGATACCCACGCTTTCGTGCTTCAGCGTCAGTTGGGCGCCGGTATGCTGCCTTCGCAATCGGAGTTCTGCGTGATATCTATGCATTTCACCGCTACACCACGCATTCCGCATACTTCTCGCCCACTCAAGAACGCCAGTTTCAACGGCGGAGCGAGGTTGAGCCCCGCGATTTTACCGCTGACTTGGCATTCCGCCTACGCACCCTTTAAACCCAATAAATCCGG
+
:FFFFFFFFFFFFFFFFFFFFFFFFFFFFFFFFFFFFFFFFFFFFFFFFFFFFFFFFFFFFFFFFFFFFFFFFFFFFFFFFFFFFFFFFFFFFFFFFFFFFFFFFFFFFFFFFFFFFFFFFFFFFFFFFF:,FFFFFFFFFFFFFFFFFFFFFFFFFFFFFFFFFFFFFFFFFFFFFFFFFFFFFFFFFFFFFFFFFFFFFFFFFFFFFFFFFFFFFFFFFFFFFFFFFFFFFFFFFFFFFFFFF,FFFFF
@A01757:155:HFTYTDRX3:1:2101:26964:14559 2:N:0:CCTACCTA
GGACTACAGGGGTTTCTAATCCTGTTCGATACCCACGCTTTCGTGCTTCAGCGTCAGTTGGGCGCCGGTATGCTGCCTTCGCAATCGGAGTTCTGCGTGATATCTATGCATTTCACCGCTACACCACGCATTCCGCATACTTCTCGCCCACTCAAGAACGCCAGTTTCAACGGCGGAGCGAGGTTGAGCCCCGCGATTTTACCGCTGACTTGGCATTCCGCCTACGCACCCTTTAAACCCAATAAATCCGG
+
FFFFFFFFFFFFFFFFFFFFFFFFFFFFFFFFFFFFFFFFFFFFFFFFFFFFFFFFFFFFFFFFFFFFFFFFF:FFFFFFFFFFFFFFFFFFFFFFFFFFFFFFFFFFFFFFFFFFFFFFFFFFFFFFFFFFFFFFFFFFFFFFFFFFFFFFFFFFFF::FFFF,FFFFFFFFFFFFFFF,FFFFFFFFFFFFFFFFFFFFFFFFFFFFFFFFFFFFFFFFFFFFFFFFFFFFFFFFFFFFFF:FFFF:,F
@A01757:155:HFTYTDRX3:1:2101:28194:14622 2:N:0:CCTACCTA
GGACTACCAGGGTATCTAATCCTGTTCGATACCCACGCTTTCGTGCTTCAGCGTCAGTTGGGCGCCGGTATGCTGCCTTCGCAATCGGAGTTCTGCGTGATATCTATGCATTTCACCGCTACACCACGCATTCCGCATACTTCTCGCCCACTCAAGAACGCCAGTTTCAACGGCGGAGCGAGGTTGAGCCCCGCGATTTTACCGCTGACTTGGCATTCCGCCTACGCACCCTTTAAACCCAATAAATCCGG
+
FFFFFFFFFFFFFFFFF:FFFFFFFFFFFFFFFFFFFFFFFFFFFFFFFFFFFFFFFFFFFFFFFFFFFFFFFFFFFFFFFFFFFFFFFFFFFFFFFFF:FFFFF:FFFFFFFFFFFFFFFFFFFFFFFFFFFFFFFFFFFFFFFFFF:FFFFFFFFFFFFFFFFFFFF:FFFFFFFFFFFFFFFFFFFFFFFFFFFFFFFFFFFFFFFFFFFFFFF:FFF:FFFFF:F:FFFFFFFFFFFFFFFFFFFFF
@A01757:155:HFTYTDRX3:1:2101:20112:14685 2:N:0:CCTACCTA
GGACTACACGGGTATCTAATCCTGTTCGATACCCACGCTTTCGTGCTTCAGCGTCAGTTGGGCGCCGGTATGCTGCCTTCGCAATCGGAGTTCTGCGTGATATCTATGCATTTCACCGCTACACCACGCATTCCGCATACTTCTCGCCCACTCAAGAACGCCAGTTTCAACGGCGGAGCGAGGTTGAGCCCCGCGATTTTACCGCTGACTTGGCATTCCGCCTACGCACCCTTTAAACCCAATAAATCCGG
+
FFFFFFFFFFFFFFFFFFFFFFFFFFFFFF:FFFFFFFFFFFFFFFFFFFFFFFFFFFFFFFFFFFFFFFFFFFFFFFFFFFFFFFFFFFFFFFFFFFFFFFFFFFFFFFFFFFFFFFFFFFFFFFFFF,FFFFFFFFFFFFFFFFFFFFFFFFFFFFFFFFFFF:FFFFFFFFFFFFFFFFFFFFFFFFFFFFFF:FFFFFFFFFFFF:FFFFFFFFFFFFFFFFFFFFFFFFFFFFFFFFFF:FFFFFF
@A01757:155:HFTYTDRX3:1:2101:4209:14700 2:N:0:CCTACCTA
GGACTACCAGGGTATCTAATCCCTTTCGCTCCCCTGGCCTTCGTGCCTCAGCGTCAGTTAATGTCCAGGAACCCGCCTTCGCCACGAGTGTTCCTCTCGATATCTACGCATTTCACTGCTACACCGAGAATTCCGGTTCCCCCTCCATTACTCTAGTCTCGCAGTATCATGTGCCGTCCGCGGGTTGAGCCCGCGCCTTTCACACACGACTTACGAAACAGCCTACGCACGCTTTACGCCCAGTGATTCCG
+
FFFFFFFFFFFFFFFFF:FFFFFFFFFFFFFFFFFFFFFFFFFFFFFFFFFFFFFFFFFFFFFFFFFFFF:FFFFFFFFFFFFFFFFFFFFFFFFFFFFFFFFFFFFFFFFFFFFFFFFFFFFFFFFFFFFFFFFFFFFFFFFFFF:FFFFFFFFFFFFFFFFFFFFFFFFFFFFFFFFFFFFFFFFFFFFFFFFFFFFFFFFFFFFFFFFFFFFFFFFFFFFFFFFFFFFFFFFFFFFFFFFFFFFFFFF
@A01757:155:HFTYTDRX3:1:2101:18249:14779 2:N:0:CCTACCTA
GGACTACAAGGGTATCTAATCCTGTTCGCTACCCATGCTTTCGAGCCTCAGCGTCAGTTGCAGACCAGACAGCCGCCTTCGCCACTGGTGTTCTTCCATATATCTACGCATTCCACCGCTACACATGGAGTTCCACTGTCCTCTTCTGCACTCAAGTCGCCCGGTTTCCGATGCACTTCTTCGGTTAAGCCGAAGGCTTTCACATCAGACCTAAGCAACCGCCTGCGCTCGCTTTACGCCCAATAAATCCG
+
FFFFFFFFFFFFFFFFFFFFFFFFFFFFFFFFFFFFFFFFFFFFFFFFFFFFFFFFFFFFFFFFFFFFFFFFFFFFFFFFFFFFFFFFFFFFFFFFFFFFFFFFFFFFFFFFFFFFFFFFFFFFFFFFFFFFFFFFFFFFFFFFFFFFFFFFFFFFFFFFFFFFFFFFFFFFFFFF:FFFFFFFFFFFFFFFFFFFFFFFFFFFFFFFFFFFFFFFFFFFFFFFFFFFFF,FFFFFFFFF:F:FFFFFFFF
@A01757:155:HFTYTDRX3:1:2101:32533:15123 2:N:0:CCTACCTA
GGACTACTCGGGTTTCTAATCCTGTTCGATACCCACGCTTTCGTGCTTCAGCGTCAGTTGGGCGCCGGTATGCTGCCTTCGCAATCGGAGTTCTGCGTGATATCTACGCATTCCACCGCTACACATGGAGTTCCACTGTCCTCTTCTGCACTCAAGTCGCCCGGTTTCCGATGCACTTCTTCGGTTAAGCCGAAGGCTTTCACATCAGACCTAAGCAACCGCCTGCGCTCGCTTTACGCCCAATAAATCCG
+
FFFFFFFFFFFFFFFFFFFFFFFFFFFFFFFFFFFFFFFFFFFFFFFFFFFFFFFFFFFFFFFFFFFFFFFFFFFFFFFFFFFFFFFFFFFFFFFFFFFFFFFFFFFFFFFFFFFFFFFFFFFF:FFFFFFFFFFFFFFFFFFFFFFFFFFFFFFFFFFFFFFFFFFFFFFFFFFFFFFFFF:FFFFFFFFFFFFFFFFFFFFFFFFFFFFFFFFFF::FFFFFFFFFFFFFFFFFFFFFFFFFFF:FF:F
@A01757:155:HFTYTDRX3:1:2101:21305:15217 2:N:0:CCTACCTA
GGACTACCGGGGTATCTAATCCTGTTCGCTACCCATGCTTTCGAGCCTCAGCGTCAGTTGCAGACCAGACAGCCGCCTTCGCCACTGGTGTTCTTCCATATATCTACGCATTCCACCGCTACACATGGAGTTCCACTGTCCTCTTCTGCACTCAAGTCGCCCGGTTTCCGATGCACTTCTTCGGTTAAGCCGAAGGCTTTCACATCAGACCTAAGCAACCGCCTGCGCTCGCTTTACGCCCAATAAATCCG
+
FFFFFFFFFFFFFFFFFFFFFFFFFFFFFFFFFFFFFFFFFFFFFFFFFFFFFFFFFFFFFFFFFFFFFFFFFFFFFFFFFFFFFFFFFFFFFFFFFFFFFFFFFFFFFFFFFFFFFFFFFFFFFFFFFFFFFFFFFFFFFFFFFFFFFFFFFFFFFFFFFFFFFFFFFFFFFFFFFFFFFFFFFFFFFFFFFFFFFFFFFFFFFFF:FFFF:FFFFFF:FFFFFFFFFFFFFFFF:FFFFFFFFF:FFFF
@A01757:155:HFTYTDRX3:1:2101:20708:15311 2:N:0:CCTACCTA
GGACTACAAGGGTATCTAATCCTGTTTGCTACCCACGCTTTCGAACCTCAGCGTCAGTTACAGACCAGAGAGCCGCTTTCGCCACTGGTGTTCTTCCATATATCTACGCATTTCACCGCTACACATGGAGTTCCACTCTCCTCTTCTGCACTCAAGTCTCCCGGTTTCCAATGCACTACTCCGGTTAAGCCGAAGGCTTTCACATCAGACTTAAAAGACCGCCTGCGTTCCCTTTACGCCCAATAAATCCG
+
FFFFFFFFFFFFFFFFFFFFFFFFFFFFFFFFFFFFFFFFFFFFFFFFFFFFFFFFFFFFFFFFFFFFFFFFFFFF:FFFFFFFFFFFFF:FFFFFFFFFFFFFFFFFFFFFFFFFFFFFFFFFFFFFFFFFFFFFFFFFFFFFFFFFFFFFFFFFFFFFFF:FFFFFFFFFFFFFFFFFFFFFFFFFFFFFFFFFFFFFFFF:FFFFFFFFFFFFFFF:FFFFFF:FFFFFFFFFFFFFF:FFFFFF,FF
@A01757:155:HFTYTDRX3:1:2101:26440:15311 2:N:0:CCTACCTA
GGACTACACGGGTATCTAATCCTGTTTGCTACCCACGCTTTCGAACCTCAGCGTCAGTTACAGACCAGAGAGCCGCTTTCGCCACTGGTGTTCTTCCATATATCTACGCATTTCACCGCTACACATGGAGTTCCACTCTCCTCTTCTGCACTCAAGTCTCCCAGTTTCCAATGCACTACTCCGGTTAAGCCGAAGGCTTTCACATCGGACTTAAAAGACCGCCTGCGTTCCCTTTACGCCCAATAAATCCG
+
FFFFFFFFFFFF:FFFFFFFFFFFFFFFFFFFFFFFFFFFFFFFFFFFFFFFFFFFFFFFFFFFFFFFFFFFFFFFF:FFFFFFFFFFFFFFFFFFFFFFFFFFFFFFFFFFFFFFFFFFFFFFFFFFFFFFF:FFFFFFFFFFFFFFFFFFFFF:FFFFFFFFFFFFFFFFFFFFFFFFFFFFFFFFFFFFFFFFFFFFFFFFFF,FFFFFFFFF,FFFFFFFFFFFFFFFFFFFFFFFFF:FFFFFFFF
@A01757:155:HFTYTDRX3:1:2101:26892:15311 2:N:0:CCTACCTA
GGACTACCAGGGTATCTAATCCTGTTTGCTACCCACGCTTTCGAACCTCAGCGTCAGTTACAGACCAGAGAGCCGCTTTCGCCACTGGTGTTCTTCCATATATCTACGCATTTCACCGCTACACATGGAGTTCCACTCTCCTCTTCTGCACTCAAGTCTCCCAGTTTCCAATGCACTACTCCGGTTAAGCCGAAGGCTTTCACATCAGACTTAAAAGACCGCCTGCGTTCCCTTTACGCCCAATAAATCCG
+
FFFFFFFFFFFFFFFFFFFFFFFFFFFFFFFFFFFFFFFFFFFFFFFFFFFFFFFFFFFFFFFFFFFFFFFFFFFFFFFFFFFFFFFFFFFFFFFFFFFFFFF,FF:FFF:FF:FFFFFFFFFFFFFFFFFF:F:F:FFFFFFFFFFFFFFFFFFFFFFFFFFFFFFFFFFFFFFF:FFFFFFFFFFF::FFFFFFFFFFFFFFFFFFFF:FFFFFFFF:FFFFFFF:FFFFFFFFFFFFFFFFFFFF:FF
@A01757:155:HFTYTDRX3:1:2101:2555:15468 2:N:0:CCTACCTA
GGACTACTGGGGTTTCTAATCCTGTTCGCTACCCATGCTTTCGAGCCTCAGCGTCAGTTGCAGACCAGACAGCCGCCTTCACCACTGGTGTTCTTCCATATATCTACGCATTCCACCGCTACACATGGAGTTCCACTGTCCTCTTCTGCACTCAAGTCGCCCGGTTTCCGATGCACTTCTTCGGTTAAGCCGAAGGCTTTCACATCAGACCTAAGCAACCGCCTGCGCTCGCTTTACGCCCAATAAATCCG
+
FFFFFFFFFFFFFFFFFFFFFFFFFFFFFFFFFFFFFFFFFFFFFFFFFFFFFFFFFFFFFFFFFFFFFFFFFFFFFFFFFFFFFFFFFFFFFFFFFFFFFFFFFFFFFFFFFF:FFFFFFFFFFFFFFFFF:F:FFFFFFFFFFFFFFFFFF:FFFFFFFFFFFFFFFFFFFFFFFFFFFFFFFFFFFFFFFFFFFFFFFFFFFFFFFFFFFFFFFFFFFFFFFFFFFFFFFFFFFFFFFFF,FFFFFFF
@A01757:155:HFTYTDRX3:1:2101:21685:15593 2:N:0:CCTACCTA
GGACTACACGGGTATCTAATCCTGTTCGATACCCACGCTTTCGTGCTTCAGCGTCAGTTGGGCGCCGGTATGCTGCCTTCGCAATCGGAGTTCTGCGTGATATCTATGCATTTCACCGCTACACCACGCATTCCGCATACTTCTCGCCCACTCAAGAACGCCAGTTTCAACGGCGGAGCGAGGTTGAGCCCCGCGATTTTACCGCTGACTTGGCATTCCGCCTACGCACCCTTTAAACCCAATAAATCCGG
+
FFFFFFFFFFFFFFFFFF:FFFFFFFFFFFFFFFFFFFFFFFFFFFFFFFFFFFFFFFFFFFFFFFFFFFFFFFFFFFFFFFFFFFFFFFFFFFFFFFFF:F,FFFFFFFFFFFFFFFFFF:FFFFFFFFFFFFFFFFFFFFFFFFFFFFFFFFFFFFFFFF:F:FFFFFFFFFFFFFFFFFFFFFFFFFFFFFFFFF:FFFFFFFFF:FFFFFFFFF:FFFFFFFFFFF:FFFFFFFFFFFFFF,FFFFF
@A01757:155:HFTYTDRX3:1:2101:16640:15624 2:N:0:CCTACCTA
GGACTACCCGGGTATCTAATCCTGTTTGCTACCCACGCTTTCGTGCTTCAGCGTCAGTTGGGCGCCGGTATGCTGCCTTCGCAATCGGAGTTCTGCGTGATATCTATGCATTTCACCGCTACACCACGCATTCCGCATACTTCTCGCCCACTCAAGAACGCCAGTTTCAACGGCGGAGCGAGGTTGAGCCCCGCGATTTTACCGCTGACTTGGCATTCCGCCTACGCACCCTTTAACCCCAATAAATCCGG
+
FFFFFFFFFFF,FFFFFFFF:FFFF,FFFFFFFFFFFFFFFFFFFFFFFFF:FFFFFFFFFFFFFFFF:FF,FF:FFFFFF:FFFFFF:FFFFFFF:F:FFFFFFFF,FFFF,,FFF,FFFFFFFF:F:FFFFFFFFF,F,FFF:FFFFFFFFFFF,FF,FFFF:FF:FF,FFFFF:F,F:F,F:FFFFFFF,FFFFF:FFF,FFFF:,FFFF:,F,FF,:FFFF:FF,,FF,:F:,F:FFFFFFF:FFFF
@A01757:155:HFTYTDRX3:1:2101:8088:15781 2:N:0:CCTACCTA
GGACTACAAGGGTTTCTAATCCTGTTTGCTACCCACGCTTTCGAACCTCAGCGTCAGTTACAGACCAGAGAGCCGCTTTCGCCACTGGTGTTCTTCCATATATCTACGCATTTCACCGCTACACATGGAGTTCCACTCTCCTCTTCTGCACTCAAGTCTCCCAGTTTCCAATGCACTACTCCGGTTAAGCCGAAGGCTTTCACATCAGACTTAAAAGACCGCCTGCGTTGCCTTTACGCCCAATAAATCCG
+
FFFFFFFFFFFFFFFFFFFFFFFFFFFFFFFFFFFFFFFFFFFFFFFFFFFFFFFFFFFFFFFFFFFFFFFFFFFFFFFFFFFFF:FFFF:FFFFFFFFFFFFFFFFFFFFFFFFFFFFFFFFFFFFFFFFFFFFFFFFFFFFFFFFFFF:FFFFFFFFFFFFFFFF:FFFF,FFFFFFFFFFFFFFFFFFFFFFFFFFFFFFFF,FFFFFFFFFFFFFF:FFFFFFFF,FFFFFFFFFFFFF:,FFFFFF
@A01757:155:HFTYTDRX3:1:2101:31295:15796 2:N:0:CCTACCTA
GGACTACTAGGGTTTCTAATCCTGTTTGCTACCCACGCTTTCGAACCTCAGCGTCAGTTACAGACCAGAGAGCCGCTTTCGCCACTGGTGTTCTTCCATATATCTACGCATTTCACCGCTACACATGGAGTTCCACTCTCCTCTTCTGCACTCAAGTCTCCCAGTTTCCAATGCACTACTCCGGTTAAGCCGAAGGCTTTCACATCAGACTTAAAAGACCGCCTGCGCTCGCTTTACGCCCAATAAATCCG
+
FFFFFFFFFFFFFFFFFFFFFFFFFFFFFFFFFFFFFFFFFFFFFFFFFFFFFFFFFFFFFFFFFFFFFFFFFFFFFFFFFFFFFFFF:FF:FFFFF,FFFFFF,FFFFFFFFFFFFFFFFFFFFFFFFFFFFFFFFFFF:F,,FFFFFFFF:FFFFF,FFFFFFFF,FFFF:FFFFFFFFFFFFFFFFFFFFFF:FFFFFF:FFFFFFFFFFFFFFFFF,FFFFF:FFF,FFF:,:FFFFFFF:FFFFFF
@A01757:155:HFTYTDRX3:1:2101:20202:15843 2:N:0:CCTACCTA
GGACTACAAGGGTATCTAATCCTGTTTGCTCCCCACGCTTTCGAGCCTCAACGTCAGTTACAGTCCAGTAAGCCGCCTTCGCCACTGGTGTTCCTCCTAATATCTACGCATTTCACCGCTACACTAGGAATTCCACTTACCTCTCCTGTACTCCAGCCGGACAGTTTCCAATGCAGTCCCGGGGTTGGGCCCCGACCTTTCACATCAGACTTGCCCTGCCGTCTACGCTCCCTTTACACCCCGTAAATCCG
+
FFFFFFFFFFFFFFFFFFFFFFFFFFFFFFFFFFFFFFFFFFFFFFFFFFFFFFFFFFFFFFFFFFFFFFFFFFFFF:FFFFFFF:FFFF:FFFFFFF:FF:FFFFFFFFFFFFFFFFFFFFFFF:FFFFFFFFFFFFFFFFFFFF,FF:FFFFFFFFFFFFF:F,FFF:FFFFFFFFFFFFFF:,,FFFFFFFFFFFF:FFFF:FFFF:FFFFFF:FFFFFFF,FFFFFFF,FFFFFFFF,F,FF,FFF:
@A01757:155:HFTYTDRX3:1:2101:23918:15859 2:N:0:CCTACCTA
GGACTACACGGGTATCTAATCCCTTTCGCTCCCCTGGCCTTCGTGCCTCAGCGTCAGTTAATGTCCAGGAACCCGCCTTCGCCACGAGTGTTCCTCTCGATATCTACGCATTTCACAGCTACACCGAGAATTCCGGTTCCCCCTCCATTACTCTAGTCTCGCAGTATCATGTGCCGTCCGCGGGTTGCGCCCGCGCCTTTCACACACGACTTACGCAACAGCCAACGCACGCTTTAAGCCCAGTGATTCCG
+
FFFFFFF,:FFFF:FFF:FFFFFFFFFFFF:FFF:FFFFFFF:FFFFFFFFFFFFFFFF::,,,FF,FFFFFFFFFFFFF:FFFFF:F,FFFFFFFFF:FFFFFFFFFFFFFFFFF,FFFFFFFFFFFFFFFFFFF:F,FFFFFFFFFFFFFF:FFFFFFFFFFFFFFF,,FFFFF:FFFFFFFFFF,,FFFFFFFFFFFF:FFF:F,:,F:FF,,FFFFFFF,FF,::F,FFF,F,FFFFFF,,FFFFFF
@A01757:155:HFTYTDRX3:1:2101:27407:15890 2:N:0:CCTACCTA
GGACTACAAGGGTTTCTAATCCTGTTCGATACCCACGCTTTCGTGCTTCAGCGTCAGTTGGGCGCCGGTATGCTGCCTTCGCAATCGGAGTTCTGCGTGATATCTATGCATTTCACCGCTACACCACGCATTCCGCATACTTCTCGCCCACTCAAGAACGCCAGTTTCAACGGCGGAGCGAGGTTGAGCCCCGCGATTTTACCGCTGACTTGGCATTCCGCCTACGCACCCTTTAAACCCAATAAATCCGG
+
FFFFFFFFFFFFFFFFFFFFFFFFFFFFFFFFFFFFFFF:FFFFF::F:FFFFFFFFFF,FFFFFFFFF:FFFFFFFFFFFFFFFF:FFFFFF:FF:FFFFFFFFFFFFFF:FFF:FFFFFFFFFFFFFFFFFFFFFFFFFFFFFFFF:FFFFFF:F,,F:FF:F,FFFFFFFFFFFFF,,FFFFFFFFF,FFFFFFFFFF,FFFFF:F,F:FFFFFFFF,F,F:FF:FFFFFF:FFFFFFFFFFF,,F:F
@A01757:155:HFTYTDRX3:1:2101:23348:15906 2:N:0:CCTACCTA
GGACTACAGGGGTTTCTAATCCTGTTTGCTACCCACGCTTTCGAACCTCAGCGTCAGTTACAGACCAGAGAGCCGCTTTCGCCACTGGTGTTCTTCCATATATCTACGCATTTCACCGCTACACATGGAGTTCCACTCTCCTCTTCTGCACTCAAGTCTCCCAGTTTCCAATGCACTACTCCGGTTAAGCCGAAGGCTTTCACATCAGACTTAAAAGACCGCCTGCGTTCCCTTTACGCCCAATAAATCCG
+
FFFFFFFFFFFFFFFFFFFFFFFFFFFFFFFFFFFFFFFFFFFFFFFFFFFFFFFFFFFFFFFFFFFFFFFFFFFFFFFFFFFFFFFFFFFFFFFFFFF:FFFFFFFFFFFFFFFFFFFFFFFFFFFFFFFFFFFFFFFFFFFFFFFFFFFFFFFFFFFFFFFFFFFFFFFFFFFFFFFF,FFFFFFF,FF:FFFFFFFFFFFF:FFFFFFFFFFF,FF:FFFF,FFFF,FFFFFF::FFFFF,FFFFF,F
@A01757:155:HFTYTDRX3:1:2101:17978:15937 2:N:0:CCTACCTA
GGACTACAAGGGTATCTAATCCTGTTTGCTCCCCACGCTTTCGTGTATGAGCGTCAGTTGCGTCCCAGGAGGCTGCCTTCGCCATCGGTGTTCTTCCACATATCTACGCATTTCACTGCTACACGTGGAATTCCACCTCCCTCTGACGCACTCTAGCCAAGCAGTCACATAAGCGGTTCCCAGGTTAAGCCCGGGGATTTCACAAATGACTTACTCAGCCGCCTGCACACCCTATACGCCCAGAAATTCCG
+
FFFFFFFFF,,:FFFFFFFFFF,,F,:F,FF:FFFFFFFFFFF:F:F:,F:FF,FFFFFF,F,FF:FFFFFFFF:F:FF:,:FF:,,FF,FF,FF::F:FFFFFFFFF:FFF,,FFFFFFF:F:F::FFFF:F,FFF:FF:FFFFFF:FFFFFFF,F:FF:FF::FF,F:F,,,F,,FF,F:F::FFF:::F,:,:FF,,,FFFF,,,,FF,F,,:F,,:::,:,,F,,,:,F,FF,F:F,F,,FF,FF,,
@A01757:155:HFTYTDRX3:1:2101:23773:15953 2:N:0:CCTACCTA
GGACTACACGGGTATCTAATCCCTTTCGCTCCCCTGGCCTTCGTGCCTCAGCGTCAGTTAATGTCCAGGAACCCGCCTTCGCCACGAGTGTTCCTCTCGATATCTACGCATTTCACTGCTACACCGAGAATTCCGGTTCCCCCTCCATTACTCTAGTCTCGCAGTATCATGTGCCGTCCGCGGGTTGAGCCCGCGCCTTTCACACACGACTTACGAAACAGCCTACGCACGCTTTACGCCCAGTGATTCCG
+
FFFFFFFFFFFFFFFFFFFFFFFFFFFFFFFFFFFFFFFFFFFFFFFFFFFFFFFFFF:FFFFFFFFFFFFFFFFFFFFFFFFFFFFFFFFFFFFFFFFFF:FFFFFFFFFFFFFFFFFFFFFFFFFFFFFFFFFFFFFFFFFFFFFFFFFFFFFFFFFFFFFFFFFFFFFFFFFFFFFFFFFFFFFFFFFFFFFFFFFFFFFFFFFFFFFFFFFFFFFFFFFFFFFFFFFF:FFFFFFFFFFFFF:FFFF
@A01757:155:HFTYTDRX3:1:2101:29261:16000 2:N:0:CCTACCTA
GGACTACAAGGGTTTCTAATCCCTTTCGCTCCCCTGGCCTTCGTGCCTCAGCGTCAGTTAATGTCCAGGAACCCGCCTTCGCCACGAGTGTTCCTCTCGATATCTACGCATTTCACTGCTACACCGAGAATTCCGGTTCCCCCTCCATTACTCTAGTCTCGCAGTATCATGTGCCGTCCGCGGGTTGAGCCCGCGCCTTTCACACACGACTTACGAAACAGCCTACGCACGCTTTACGCCCAGTGATTCCG
+
FFFFFFFFFFFFFFFFFFFFFFFFFFFFFFFF:FFFFFFFFFFFFFFFFFFFFFFFFFFF:FFFFFFF:FFFFFFFFFFFFFFFFFFFFFFFFFFFFFFFF:FFFFFFFFFFFFFFFFFFFFFFFFFFFFFFFFFFFF,FFFFFFFFFFFFFFFFFFFFFFFFFFFFFFFFFFFFFFFFF,FFFFFFFF:FFFFFFF:F:FFFFFFFFF,FFFFFF:FFFFFFFFFFF:FFFFF:FFFFFF:F:FFFFFFF
@A01757:155:HFTYTDRX3:1:2101:15564:16016 2:N:0:CCTACCTA
GGACTACACGGGTTTCTAATCCCTTTCGCTCCCCTGGCCTTCGTGCCTCAGCGTCAGTTAATGTCCAGGAACCCGCCTTCGCCACGAGTGTTCCTCTCGATATCTACGCATTTCACTGCTACACCGAGAATTCCGGTTCCCCCTCCATTACTCTAGTCTCGCAGTATCATGTGCCGTCCGCGGGTTGAGCCCGCGCCTTTCACACACGACTTACGAAACAGCCTACGCACGCTTTACGACCAGTGATTCCG
+
,FF::F,FFFF,,FF::FF,FFFFFF:FFFFFFF::F,FF,::F:F:F:FFF,:,F,F,FFF,FFFFF,FF,:,FFFF:FFFFFF,FFF:FF:F,FFF,,FFFFFFF:F:,F,,F::F:,FF:,F:FFFFFFF,FF,:F,F,F,FFFFFFFFFFF,F,:FFFF:,FFFF,,::FFFF,FFFF,:,FF:F,FFFFFFFFFFFFF:,,F,F:FFFFFFF,,,:FFFFFFFFFFF,FFFF,,F,,F:,FFFFF,
@A01757:155:HFTYTDRX3:1:2101:1940:16063 2:N:0:CCTACCTA
GGACTACCCGGGTTTCTAATCCCTTTCGCTCCCCTGGCCTTCGTGCCTCAGCGTCAGTTAATGTCCAGGAACCCGCCTTCGCCACGAGTGTTCCTCTCGATATCTACGCATTTCACTGCTACACCGAGAATTCCGGTTCCCCCTCCATTACTCTAGTCTCGCAGTATCATGTGCCGTCCGCGGGTTGAGCCTGCGCCTTTCACACACGACTTACGAAACAGCCTACGCACGCTTTACGCCCAGTGATTCCG
+
FF:FFFFFFFFF:,FFFFFFFFFFFFF:FFFFFFFFFFFFFFFFF:FFFFFFFFFFFFFFFFFF:FFFFFFFFFFFFFFFFFFFFFFFFFFFFFFFFFFFFFFFFFFFFFFFFFFFFFFFFFFFFFFFFFFFFFFFFFFFFFFFFFFFFFFFFFFFFFFFFF:FFFFFFFFFF:FFFFFFFF:FFF:FFFFFFFFF:FFFFFFFFFFFFFFFFFFFF:FFFFFFFFFFFFFFFFFF:FF:FFFFFFFFFFF
@A01757:155:HFTYTDRX3:1:2101:27968:16141 2:N:0:CCTACCTA
GGACTACCGGGGTTTCTAATCCTGTTCGCTACCCATGCTTTCGAGCCTCAGCGTCAGTTGCAGACCAGACAGCCGCCTTCGCCACTGGTGTTCTTCCATATATCTACGCATTTCACCGCTACACATGGAGTTCCACTCTCCTCTTCTGCACTCAAGTCTCCCAGTTTCCAATGCACTACTCCGGTTAAGCCGAAGGCTTTCACATCAGACTTAAAAGACCGCCTGCGTTCCCTTTACGCCCAATAAATCCG
+
FFFFFFFFFFFF,FFFFFFFFFFFFFFFFFFFFFFFFFFFFFFFFFFFFFFFFFFFFFFFFFFFFF,FFFFFFFFFFFFFFFFFFFFFFFFFFFFFFFFFFFFFFFFFFFFFFFFFFFFFFFFFFFFF:FFFFFFFFFFFFFFFFFFFFFFFFFF:FFFFFFFFFFFFFFFFFFFFFFFFFFFFFFFFFFFFFFFFFFFFFFF:FFFFF,FFFFFF:FFFFFFFFFFFFFFFFF:F:FFFFF:FFF:FFFF
@A01757:155:HFTYTDRX3:1:2101:16224:16188 2:N:0:CCTACCTA
GGACTACCAGGGTATCTAATCCTGTTCGCTACCCATGCTTTCGAGCCTCAGCGTCAGTTGCAGACCAGACAGCCGCCTTCGCCACTGGTGTTCTTCCATATATCTACGCATTCCACCGCTACACATGGAGTTCCACTGTCCTCTTCTGCACTCAAGTCGCCCGGTTTCCGATGCACTTCTTCGGTTAAGCCGAAGGCTTTCACATCAGACCTAAGCAACCGCCTGCGCTCGCTTTACGCCCAATAAATCCG
+
FFFFFFFFFFFFFFFFFFFFFFFFFFFFFFFFFF:FFFFFFFFFFFFFFFFFFFFFFFFFFFFFFFFFFFFFFFFFFFFFFFFFFFFFFFFFFFFFFFFFFFFFFFFFFFFFFFFFFFFFFFFFFFFFFFFFFFFFFFFFFFFFFFFFFFFFFFFFFFFFFFFFFFFFFFFFFFFFFFFFFFFFFFFF:FFFFFFFFFFFFFFFFFFFFFFFFF:FF:FFFFFFFFFFFFFFFFFFFFFFFF:FFFFFFFF
@A01757:155:HFTYTDRX3:1:2101:1551:16203 2:N:0:CCTACCTA
GGACTACACGGGTATCTAATCCTGTTTGCTACCCACGCTTTCGAACCTCAGCGTCAGTTACAGACCAGAGAGCCGCTTTCGCCACTGGTGTTCTTCCATATATCTACGCATTTCACCGCTACACATGGAGTTCCACTCTCCTCTTCTGCACTCAAGTCTCCCAGTTTCCAATGCACTACTCCGGTTAAGCCGAAGGCTTTCACATCAGACTTAAAATACCGCCTGCGTTCCCTTTACGCCCAATAAATCCG
+
FFFFFFFFFFFFFFFFFFFFFFFFFFFFFFFFFFFFFFFFFFFFFFFFFFFFFFFFFFFFFFFFFFFFFFFFFFF:FFFFFFFFFFFFFFFFFFFFFFFFFFF::FFFFFFFFFFFFFFFFFFFFF,FFFFFFFFFFFFFFF:FFFF:FFF:FFFFFFFFFFF::FF,FFFFFFFFFFFF,FFFFFFF:FFFFFFFFFFFFFFFF:FFFFFFFF,F,F::FFFF:FFFF::FFFFFFF:FFFFFFFFF:FF
@A01757:155:HFTYTDRX3:1:2101:24641:16203 2:N:0:CCTACCTA
GGACTACACGGGTTTCTAATCCTGTTTGCTACCCACGCTTTCGAACCTCAGCGTCAGTTACAGACCAGAGAGCCGCTTTCGCCACTGGTGTTCTTCCATATATCTACGCATTTCACCGCTACACATGGAGTTCCACTCTCCTCTTCTGCACTCAAGTCTCCCAGTTTCCAATGCACTACTCCGGTTAAGCCGAAGGCTTTCACATCAGACTTAAAAGACCGCCTGCGTTCCCTTTACGCCCAATAAATCCG
+
FFFFFFFFFFFFFFFFFFFFFFFFFFFFFFFFFFFFFFFFFFFFFFFFFFFFFFFFFFFFFFFFFFFFFFFFFFFF:FFFFFFFFFFFFF:FFFFFFFFFFFFFFFFFFFFFFFFFFFFFFFFFFFFFFFFFFFFFFFFFFFFFFFFFF:FFF:FFFFFFFFFFFF:FFFFFFFFFFFFFFFFFFFFFFFFFF:FFF:FFFFFFFF:FFFFFFFFF:F:FFFFFFF:FFFFFFFFFFFFFFFFFFFFF:FF
@A01757:155:HFTYTDRX3:1:2101:8269:16219 2:N:0:CCTACCTA
GGACTACACGGGTATCTAATCCTGTTTGCTACCCACGCTTTCGAACCTCAGCGTCAGTTACAGACCAGAGAGCCGCTTTCGCCACTGGTGTTCTTCCATATATCTACGCATTTCACCGCTACACATGGAGTTCCACTCTCCTCTTCTGCACTCAAGTCTCCCAGTTTCCAATGCACTACTCCGGTTAAGCCGAAGGCTTTCACATCAGACTTAAAAGACCGCCTGCGTTCCCTTTACGCCCAATAAATCCG
+
FFFFFFFFFFFF:FFFFFFFFFFFFFFFFFFFFFFFFFFFFFFFFFFFFFFFFFFFFFF:FFFFFFFFFFFFFFFF,FFFFFFFFFFFFF,F:FFFF::FFFFFFFFFFFFFFFFFFFFFFFFFFFFFFFFFFFFFFFFFFFFFFFFFFFFFF:FFFFFFFFFFFFFFFFFFFFFFFFFFFFFFFFFFFFFFFFFFF,FFFFFFFF,F:FF:FFFF::FFFFFFFFF:FF:F,FFFFFFFF,F:F,::FFF
@A01757:155:HFTYTDRX3:1:2101:24108:16219 2:N:0:CCTACCTA
GGACTACCAGGGTATCTAATCCTGTTTGCTACCCACGCTTTCGAACCTCAGCGTCAGTTACAGACCAGAGAGCCGCTTTCGCCACTGGTGTTCTTCCATATATCTACGCATTTCACTGCTACACCGAGAATTCCGGTTCCCCCTCCATTACTCTAGTCTCGCAGTATCATGTGCCGTCCGCGGGTTGAGCCCGCGCCTTTCACACACGACTTACGAAACAGCCTACGCACGCTTTACGCCCAGTGATTCCG
+
FFFFFFFFFFFFFFFFF:FFFFFFFFFFFFFFFFFFFFFFFFFFFFFFFFFFFFFFFFFFFFFFFFFFFFFFFFFFFFFFFFFFFF:FFFFFFFF:FFFFFFFFFFFFFFFFFFFFFFFFFFF:FFFFFFFF:FFFFFFFFFF:FFFFFFFFFFFFFFFFFFFFFFFFFFF:FFFFFFFFFFFF:FFFFFFFFFFFFFFFFFFFFFFFFFFFFFF,FFFFFFFFFFFFFFFFFFFFFFFFF:FFFFFF:FF
@A01757:155:HFTYTDRX3:1:2101:28510:16266 2:N:0:CCTACCTA
GGACTACAAGGGTTTCTAATCCTGTTCGATACCCACGCTTTCGTGCTTCAGCGTCAGTTGGGCGCCGGTATGCTGCCTTCGCAATCGGAGTTCTGCGTGATATCTATGCATTTCACCGCTACACCACGCATTCCGCATACTTCTCGCCCACTCAAGAACGCCAGTTTCAACGGCGGAGCGAGGTTGAGCCCCGCGATTTTACCGCTGACTTGGCATTCCGCCTACGCACCCTTTAAACCCAATAAATCCGG
+
FFFFFFFFF:FFFFFFFFFFFFFFFFFFFFFFFFFFFFFFFFFFFFFFFFFFFFFFFFFFFFFFFFFFFFFFFFFFFF:FFFF:FFFFFFFFFFFFFFFFFFFFFFFFF,FFFFFFFFF:FFFFFFFFF:FFFFFFFFFFFFFFFFFFFFFFF:FFFFFFFFFFF:FFFFFFF:FFFFFFFFFFFFF,F,FFFFFFFFFFF,FFFFFFFFFF:FFFFFFFFFFFFFFFFFFFFFFFFFFFFFFF,FF,FFF
@A01757:155:HFTYTDRX3:1:2101:24560:16282 2:N:0:CCTACCTA
GGACTACACGGGTTTCTAATCCTGTTTGCTACCCACGCTTTCGAACCTCAGCGTCAGTTACAGACCAGAGAGCCGCTTTCGCCACTGGTGTTCTTCCATATATCTACGCATTTCACCGCTACACATGGAGTTCCACTCTCCTCTTCTGCACTCAAGTCTCCCAGTTTACAATGCACTACTCCGGTTAAGCCGAAGGCTTTCACATCAGACTTAAAAGACCGCCTGCGTTCCCTTTACGCCCAATAAATCCG
+
FFFFFFFFFFFFFFFFFFFFFFFFFFFFFFFFFFFFFFFFFFFFFFFFFFFFFFFFFFFFFFFFFFF:FFFFFFFFFFFFFFFFFF:FFFFFFFF:FFFFFFFFFFFFFFFFFFFFF:FFFFFFFFFFFFFFFFFFFFF:FFFFF:F:FFFF:FFFFFFFF:F:FFF,FFF:FFFF,F,FFFFFF:FF,FF:FFF,::FFFFFFF,F:FFFFFFFF,FFFFFFFF:FFFFFFFFFFFFFFFFFFFFF::FF
@A01757:155:HFTYTDRX3:1:2101:12816:16329 2:N:0:CCTACCTA
GGACTACCAGGGTTTCTAATCCTGTTCGCTCCCCACGCTCTCGAGCCTCAACGTCAGTCGTCGTCCAGCAGGCCGCCTTCGCCACCGGTGTTCCTCCTGATATCTACGCATTTCACCGCTACACAAGGAATTCCGCCTGCCCCTCCGACACTCTAGCCGCACAGTTCCCAATGCAGTGTGCGGGTTGTGCGCACACCTTTCACATCAGGCTTGCATGGCCGTCTACGCTCCCTTTAAACCCAGTCTTTCCG
+
,FFFFFF,FFFFFFF,FFF:FF,FFFF:FFF:FFFFFFFFF:::F:F,,FF:F:FFFFFFFFFFFFFFFF:,FFF::FF:FFFF:F,,FFF:F,FF:FF,FFFFFF,::FFFFFFFFFFFF:FF,FF,:FF:F:F:FF:FFFFFFFFFFFF::FF:FFFF:F,::,:F::FFF:FFFFFFFF:FF:FF,,,F:F:FFF,FF,F,:FFFFFFFFFFFF:::F:FFFFFFFFFFFFFF,FFF,,,F:,,FF:F
@A01757:155:HFTYTDRX3:1:2101:21838:16329 2:N:0:CCTACCTA
GGACTACACGGGTTTCTAATCCTGTTTGCTACCCACGCTTTCGAACCTCAGCGTCAGTTACAGACCAGAGAGCCGCTTTCGCCACTGGTGTTCTTCCATATATCTACGCATTTCACCGCTACACATGGAGTTCCACTCTCCTCTTCTGCACTCAAGTCTCCCAGTTTCCAATGCACTACTCCGGTTAAGCCGAAGGCTTTCACATCAGACTTAAAAGACCGCCTGCGTTCCCTTTACGCCCAATAAATCCG
+
FFFFFFFFFFFFFFFFFFFFFFFFFFFFFFFFFFFFFFFFFFFFFFFFFFFFFFFFFFFFFFFFFFFFFFFFFFFFFFFFFFFFFFFFFFFFFFFFFFFFFFFFFFFFFFFFFFFFFFFFFFFF:FFFFFFFFFFFFFFFFFF:FFFFFFFFFFF:FFFFFFFFFFFFF:F:FFFFFFFFFFFFFFFF:FFFFFFFFFFFFFFFF:FFFFFFFFFF:FF:FFFFFFFFF:FFFFFFFFFFFFFFFFFFF:F
@A01757:155:HFTYTDRX3:1:2101:27832:16407 2:N:0:CCTACCTA
GGACTACCCGGGTTTCTAATCCTGTTTGCTACCCACGCTTTCGAACCTCAGCGTCAGTTACAGACCAGAGAGCCGCTTTCGCCACTGGTGTTCTTCCATATATCTACGCATTTCACCGCTACACATGGAGTTCCACTCTCCTCTTCTGCACTCAAGTCTCCCAGTTTCCAATGCACTACTCCGGTTAAGCCGAAGGCTTTCACATCAGACTTAAAAGACCGCCTGCGTTCCCTTTACGCCCAATAAATCCG
+
FFFFFFFFFFFFFFFFFFFFFFFFFFFFFFFFFFFFFFFFFFFFFFFFFFFFFFFFFFFFFFFFFFFFFFFFFFFFFFFFFFFFFFFFFFFFFFFFF:FFFFFFFFFFFFFFFFFFFFFFFFFFFFFFFFFFFFFFFFFFFFFFFFFFFFFFF,FFFFFFFFF:FFF,F:FF:FFFFFFFFFFFFFFFFFFFFFF::FFFFFF:F:FFFFFFFF:FFF,::FF,FFFFF,FFFFFFFFFFFFFFFFFFFFF
@A01757:155:HFTYTDRX3:1:2101:28510:16423 2:N:0:CCTACCTA
GGACTACCCGGGTTTCTAATCCTGTTTGCTACCCACGCTTTCGAACCTCAGCGTCAGTTACAGACCAGAGAGCCGCTTTCGCCACTGGTGTTCTTCCATATATCTACGCATTTCACCGCTACACATGGAGTTCCCCTCTCCTCTTCTGGACTCAAGTCTCCCAGTTTCCAATGGAGTACTCCGGTTCAGCCGAAGGCTGTGGGATCCGGCTTATCAGACCGCGTGCGTTCGCTTTACGCCCACTACGTCCG
+
FF:FFFFFFFFF:FFFFFFFFFFFFFF:FFFFFFFFFFFFF:FFF:FFFF::FFF:FFFFFFFFFFFFFF::FFFFFFF:FFFFF,F::FFFFF:FFFFFFF,::F,F::FFFF::,,::,,FFFFFF:FFFFF,F,,FFFF,,FFFF,,,,,:,FFFFF,F,:,,F:FFFFF,::,,,F,FF:FF,,F:,FF,F,,,,,:,,,:F:F,,,::,,,F::,F:,FF,FF,:,F,:F::F:,F,,,,,,,F,F
@A01757:155:HFTYTDRX3:1:2101:4788:16485 2:N:0:CCTACCTA
GGACTACAAGGGTATCTAATCCTGTTTGCTACCCACGCTTTCGAACCTCAGCGTCAGTTACAGACCAGAGAGCCGCTTTCGCCACTGGTGTTCTTCCATATATCTACGCATTTCACCGCTACACATGGAGTTCCACTCTCCTCTTCTGCACTCAAGTCTCCCAGTTTCCAATGCACTACTCCGGTTAAGCCGAAGGCTTTCACATCAGACTTAAAAGACCGCCTGCGTTCCCTTTACGCCCAATAAATCCG
+
FFFFFFFFFFFFFFFFFFFFFFFFFFFFFFFFFFFFFFFFFFFFFFFFFFFFFFFFFFFFFFFFFFFFFFFFFFFFFFFFFFFFFFFF:FFFFFFFFFFFFFFFFFFFFFFFFFFFFFFFFFFFFFFFFFFFFFFFFFFFFFF:FFFFF:FFF:FFFFFFFFF:FFFFFFFFFFFFFFFFFFFFFFFFFFFFFFFFFFFF:FFFF,FFFFFFFFFFFFF::FFFFFF,F:FFFFFFF:FFF,FFFFFF:FF
@A01757:155:HFTYTDRX3:1:2101:8495:16517 2:N:0:CCTACCTA
GGACTACACGGGTATCTAATCCTGTTTGCTACCCACGCTTTCGAACCTCAGCGTCAGTTACAGACCAGAGAGCCGCTTTCGCCACTGGTGTTCTTCCATATATCTACGCATTTCACCGCTACACATGGAGTTCCACTCTCCTCTTCTGCACTCAAGTCTCCCAGTTTCCAATGCACTACTCCGGTTAAGCCGAAGGCTTTCACATCAGACTTAAAAGACCGCCTGCGTTCCCTTTACGCCCAATAAATCCG
+
:FFFFFFFFFFFFFFFFFFFFFFFFFFFFFFFFFFFFFFFFFFFFFFFFFFFFFFFFFFFFFFFFFFFFFFFFFFFFFFFFF:FFFFFFFFFFFFFFFFFFFFFFFFFFFFFFFFFFFFFFFFFFFFFFFFFFFFFFFFFFFFFF:FFFFFFFFF:FFFFFFFFFFF:FFFFFFFFFFFFFFFFF:FF,FFFFFFFFFFFFFFFFFFFFFFFFFFF,FFF:FFFFFFFFFFFFFFFFFFFFF:FFFF::FF
@A01757:155:HFTYTDRX3:1:2101:31105:16564 2:N:0:CCTACCTA
GGACTACACGGGTTTCTAATCCCTTTCGCTCCCCTGGCCTTCGTGCCTCAGCGTCAGTTAATGTCCAGGAACCCGCCTTCGCCACGAGTGTTCCTCTCGATATCTACGCATTTCACTGCTACACCGAGAATTCCGGTTCCCCCTCCATTACTCTAGTCTCGCAGTATCATGTGCCGTCCGCGGGTTGAGCCCGCGCCTTTCACACACGACTTACGAAACAGCCTACGCACGCTTTACGCCCAATAATTCCG
+
FFFFFFFFFFFFFFFFFFFFFFFFFFFFFFFFFFFFFFFFFFFFFFFFFFFFFFFFFFFFF:FFFFFFFFFFFFFFFFFFFFFFFFFFFFFFFFFFFFFFF,FFFFFFFFFFFFFFFFFFFFFFFFFFFFFFFFFFFFFFFFFFFFF:FF:FFFFFFFFFFFFFF:FFFFFFFFFFFFFFFFFFFFFFFFFFFFFFFFFFFFFFFFFFFFFFFFFFFFFFFFFFFF:FFF:FFFFFFFFFFF:FFF,FF:F
@A01757:155:HFTYTDRX3:1:2101:6135:16658 2:N:0:CCTACCTA
GGACTACCCGGGTTTCTAATCCTGTTCGCTACCCATGCTTTCGAGCCTCAGCGTCAGTTGCAGACCAGAGAGCCGCCTTCGCCACTGGTGTTCTTCCATATATCTACGCATTCCACCGCTACACATGGAGTTCCACTCTCCTCTTCTGCACTCAAGTTCAACAGTTTCTGATGCAATTCTCCGGTTGAGCCGAAGGCTTTCACATCAGACTTATTGAACCGCCTGCACTCGCTTTACGCCCAATAAATCCG
+
FF:FFFFFFFFFFFFFFFFFF:FFFFFFFFFFFFFFFFFFFFFFFFFFFFFFFFFFFFFFFFFFFFFFFFFFFFFFFFFFFFFFFFFFFFFFFFFFFFFFFFFFFFFFFFFFFFFFFFFFFFFFFFFFFFFFFFFFFFFFFFF:FFFFFFFFFFFFFFFFFFFFFFFFFFFFFFFFFFFFFFFFFFFFFFFFF,FFFFFFFFFFFFF:FFFFFFFFFFFFFFFFFFFFFFFFFFFFFFFFFFFFFFFF:,F
@A01757:155:HFTYTDRX3:1:2101:2112:16673 2:N:0:CCTACCTA
GGACTACACGGGTTTCTAATCCTGTTCGCTACCCATGCTTTCGAGCCTCAGCGTCAGTTGCAGACCAGAGAGCCGCCTTCGCCACTGGTGTTCTTCCATATATCTACGCATTCCACCGCTACACATGGAGTTCCACTCTCCTCTTCTGCACTCAAGTTCAACAGTTTCTGATGCAATTCTCCGGTTGAGCCGAAGGCTTTCACATCAGACTTATTGAACCGCCTGCACTCGCTTTACGCCCAATAAATACG
+
FFFFFFFFFFFFFFFFFFFFFFFFFFFFFFFFFFFFFFFFFFFFFFFFFFFFFFFFFFFFFFFFFFFFFFFFFFFFFFFFFFFFFFFFFFFFFFFFFFFFFFFFFFFFFFFFFFFFFFFFFFFF:FFFFFFFFFFFFFFFFFFFFFFFFFFFFFFFFFFFFFFFFFFFFFFFFFFFFFFFFFFFFFFFFFFFFFFFFFFFFFFFFFFFFFFFFFFFFFFF:FFFFFFFFFFFFFFFFFFFFFFFFFFF,FF
@A01757:155:HFTYTDRX3:1:2101:31647:16689 2:N:0:CCTACCTA
GGACTACAAGGGTATCTAATCCTGTTTGCTACCCACGCTTTCGAACCTCAGCGTCAGTTACAGACCAGAGAGCCGCTTTCGCCACTGGTGTTCTTCCATATATCTACGCATTTCACCGCTACACATGGAGTTCCACTCTCCTCTTCTGCACTCAAGTCTCCCAGTTTCCAAGGCACTACTCCGGTTAAGCCGAAGGCTTTCACATCAGACTTAAAAGACCGCCTGCGTTCCCTTTACGCCCAATAAATCCG
+
FFFFFFFFFFFFFFFFFFFFFFFFFFFFFFFFFFFFFFFFFFFFFFFFFFFFFFFFFFFFFFFFFFFFFFFFFFFFFFFFFFFFFFFFFFFFF,FFFFF:FFFFFFFFF:FFFFFFFFFF:FFF:FFFFF:FFFFF,FFFF:F:FF:,FFFFFFFFFFFFFFFFFFFFFF:,FF:F,FF,:F,:FFF:,FF,:,,FFFFFFFFF,FFFF:,FF:F:,FFFFFFF:FF,::F,F:,:FFFFFF:F:,F,FFF
@A01757:155:HFTYTDRX3:1:2101:1787:16736 2:N:0:CCTACCTA
GGACTACAAGGGTTTCTAATCCTGTTCGATACCCACGCTTTCGTGCTTCAGCGTCAGTTGGGCGCCGGTATGCTGCCTTCGCAATCGGAGTTCTGCGTGATATCTATGCATTTCACCGCTACACCACGCATTCCGCATACTTCTCGCCCACTCAAGAACGCCAGTTTCAACGGCGGAGCGAGGTTGAGCCCCGCGATTTTACCGCTGACTTGGCATTCCGCCTACGCACCCTTTAAACCCAATAAATCCGG
+
FFFFFFFFFFFFFFFFFFFFFFFFFFFFFFFFFFFFFFFFFFFFFFFFFFFFFFFFFFFFFFFFFFFFFFFFFFFFFFFFFFFFFFFFFFFFFFFFFFFFFFFFF:FFFFFFFF:FFFFFFFFFFFFFFFFFFFFFFFFFFFFFFFFFFFFFFFFFFFFFFFFFFFFFFFFFFFFFFFFFFFFFFFFFFFFFFFFFFFFFFFFFFFFF:FFFFFFFFF:FFFFFFFFFF,FFFFFFFFFFFFFF:FFFFFF
@A01757:155:HFTYTDRX3:1:2101:9100:16814 2:N:0:CCTACCTA
GGACTACCAGGGTATCTAATCCCTTTCGCTCCCCTGGCCTTCGTGCCTCAGCGTCAGTTAATGTCCAGGAACCCGCCTTCGCCACGAGTGTTCCTCTCGATATCTACGCATTTCACTGCTACACCGAGAATTCCGGTTCCCCCTCCATTACTCTAGTCTCGCAGTATCATGTGCCGTCCGCGGGTTGAGCCCGCGCCTTTCACACACGACTTACGAAACAGCCTACGCACGCTTTACGCCCAGTGATTCCT
+
,,F:FFFFFFF,FFFFFFFFFF,F,FF:FF:FF:FFFFFF,FFF,,,::FFF:FFFFFFFFFF:FFFFFFF,FF,F:FFFFFFF::,F,,FFF:FFF,FFFF:F:FFF,F:F,FFFF:,FFFF:F,FFFFFFF,:FFFFFFF,F,FFFFFFFFFFF:FF,FFFFFFFFFFF::FF:F,FFFFFFFF,FFFF,FF,FFFFFFFFF,F,FFF:FFFF:F:FF:F:,:FFF:F,,FFFFFFF:,F,F:FFFF:,
@A01757:155:HFTYTDRX3:1:2101:29008:16814 2:N:0:CCTACCTA
GGACTACAAGGGTATCTAATCCTGTTCGATACCCACGCTTTCGTGCTTCAGCGTCAGTTGGGCGCCGGTATGCTGCCTTCGCAATCGGAGTTCTGCGTGATATCTATGCATTTCACCGCTACACCACGCATTCCGCATACTTCTCGCCCACTCAAGAACGCCAGTTTCAACGGCGGAGCGAGGTTGAGCCCCGCGATTTTACCGCTGACTTGGCATTCCGCCTACGCACCCTTTAAACCCAATAAATCCGG
+
FFFFFFFFFFFFFFFFFFFFFFFFFFFFFFFFFFFFFF:FFFFFFFFFFFFFFFFFFFFFFFFFFFFFFFFFFF:FFFFFFFFFFFFFFFFFFFFFFFFF,F:FFFFFF:FFFFFFFFFF::FFFFFF:FF,FFFFFFFFFFFFFFFFF:F:FF,FFFFFFFFFFFFFF:FFFFFFFFFFFFFFFF,FF,FFFFFF:FFFFF:FFF:FF:FFFF,FF:FFFFFFF:F:FFFFFFFF:FF:FFF:F:FFFFF
@A01757:155:HFTYTDRX3:1:2101:5801:16830 2:N:0:CCTACCTA
GGACTACAGGGGTATCTAATCCTGTTCGATACCCACGCTTTCGTGCTTCAGCGTCAGTTGGGCGCCGGTATGCTGCCTTCGCAATCGGAGTTCTGCGTGATATCTATGCATTTCACCGCTACACCACGCATTCCGCATACTTCTCGCCCACTCAAGAACGCCAGTTTCAACGGCGGAGCGAGGTTGAGCCCCGCGATTTTACCGCTGACTTGGCATTCCGCCTACGCACCCTTTAAACCCAATAAATCCGG
+
:FFFFFFFFFFFFFFFF:FF:FFFFF:FFFFFFFFFFF:,FFFFFFFFFFFFF:FFFFFFFFFFFFFFFFFFFFFFFFFFFF::FFFFFFFFFF:FFFFF,FFFFFFF,FFFFFFFFF:F,FFFFFFFFFFFFFFFFFF,F:FFFFFFFFFFFF,FFFFFFFFFFFF:F:FF:FF:,FFFF:F:FFFFF,FFFFFFFFFF,F:FF:F,FF,FFFF,FFFFFFFF,FFFFFF,::,,:F:FF:FFF,FF,::
@A01757:155:HFTYTDRX3:1:2101:30092:16908 2:N:0:CCTACCTA
GGACTACAGGGGTTTCTAATCCTGTTTGCTACCCACGCTTTCGAACCTCATCGTCAGTTACAGACCAGAGAGCCGCTTTCGCCACTGGTGTTCTTCCATATATCTACGCATTTCACCGCTACACATGGAGTTCCACTCTCCTCTTCTGCACTCAAGTCTCCCAGTTTCCAATGCACTACTCCGGTTAAGCCGAAGGCTTTCACATCAGACTTAAAAGACCGCCTGCGTTCCCTTTACGCCCCATAAATCCG
+
FFFFFFFFFFFFF:FFFFFFFFFFFFFFFF:FFFFF:FFFFFFFFFFFFFFFFFFFFFFF:FFFFFFFFFFFFFFFFFFFFFFFFFFFFFFFFFFFFFF:FFF:FFFFFFFFFFFFFFFFFFFFFFFFFFFFFFFFFFFFF:FFFFF:FFFFFFF:FFF:FFFFFFFFFF:F:FFFFFFF:FFFFFFFFFFFFF:FFFFFFFFFFFFFFF:FFFFFFF:FFFFF:FFFF,FFF:FFF:FFF,,FFFFF,FF
@A01757:155:HFTYTDRX3:1:2101:4218:16971 2:N:0:CCTACCTA
GGACTACAAGGGTATCTAATCCCTTTCGCTCCCCTGGCCTTCGTGCCTCAGCGTCAGTTAATGTCCAGGAACCCGCCTTCGCCACGAGTGTTCCTCTCGATATCTACGCATTTCACTGCTACACCGAGAATTCCGGTTCCCCCTCCATTACTCTAGTCTCGCAGTATCATGTGCCGTCCGCGGGTTGAGCCCGCGCCTTTCACACACGACTTACGAAACAGCCTACGCACGCTTTACGCCCAGTGATTCCG
+
FFFFFFFFFFFFFFFFFFFFFFFFFFFFFFFFFFFFFFFFFFFFFFFFFFFFFFFFFFFFFFFFFFFFFFFFFFFFFFFFFFFFFFFFFFFFFFFFFFFFF:FFFFFFFFFFFFFFFFFFFFFFFFFFFFFFFFFFFFFFFFFFFFFFFFFFFFFFFFFFFFFFFFFFFFFFFFFFFFFFFFFFFFFFFFFFFFFFFFFFFFFFFFFFFFFFFFFF,FFFFFFFFFFFF,FFFFFFFFFFFFF:FFFFFFF
@A01757:155:HFTYTDRX3:1:2101:26992:17018 2:N:0:CCTACCTA
GGACTACTGGGGTTTCTAATCCTGTTTGCTACCCACGCTTTCGAACCTCAGCGTCAGTTACAGACCAGAGAGCCGCTTTCGCCACTGGTGTTCTTCCATATATCTACGCATTTCACCGCTACACATGGAGTTCCACTCTCCTCTTCTGCACTCAAGTCTCCCAGTTTCCAATGCACTACTCCGGTTAAGCCGAAGGCTTTCACATCAGACTTAAAAGACCGCCTGCGTTCCCTTTACGCCCAATAAATCCG
+
FFFFFFFFFFFFFFFFFFFFFFFFFFFFFFFFFFFFFFFFFFFFFFFFFFFFFFFFFFFFFFFFFFFFFFFFFFFFFFFFFFFFFFFFFFFFFFFFFFFFFFFFFFFFFFFFFFFFFFFFFFFF:FFFFFFFFF:F:FFFFFFFFFFFFFFFFFFFFFFFFFFFFFFFFFFFFFFFFFF,:FF:FFFF:FFFFFFFFFFFFFFFFFFFFFFFFFFF,::,FFFFFFFFFF:FFFFF,FFFFFFFFFFF,FF
@A01757:155:HFTYTDRX3:1:2101:25644:17033 2:N:0:CCTACCTA
GGACTACAAGGGTTTCTAATCCTGTTCGCTACCCATGCTTTCGAGCCTCAGCGTCAGTTGCAGACCAGACAGCCGCCTTCGCCACTGGTGTTCTTCCATATATCTACGCATTCCACCGCTACACATGGAGTTCCACTGTCCTCTTCTGCACTCAAGTCGCCCGGTTTCCGATGCACTTCTTCGGTTAAGCCGAAGGCTTTCACATCAGACCTAAGCAACCGCCTGCGCTCGCTTTACGCCCAATAAATCCG
+
FFFFFFFFFFFFFFFFFFFFFFFFFFFFFFFFFFFFFFFFFFFFFFFFFFFFFFFFFFFFFFFFFFFFFFFFFFFFFFFFFFFFFFFFFFFFFFFFFFFFFFFFFFFFFFFFFFFFFFFFFFFFFFFFFFFFFFFFFFFFFFFFFFFFFFFFFFFFFF:FFFFFFFFFFFFFFFFFFFFFFFFFFFFF:FFF:FFFFFFFFFFFFFFFFFFFFFFFFFFFFFFFFFFFFFFFFFFFFFFFFFFFFFFF,FF
@A01757:155:HFTYTDRX3:1:2101:9760:17080 2:N:0:CCTACCTA
GGACTACCAGGGTATCTAATCCCTTTCGCTCCCCTGGCCTTCGTGCCTCAGCGTCAGTTAATGTCCAGGAACCCGCCTTCGCCACGAGTGTTCCTCTCGATATCTACGCATTTCACTGCTACACCGAGAATTCCGGTTCCCCCTCCATTACTCTAGTCTCGCAGTATCATGTGCCGTCCGCGGGTTGAGCCCGCGCCTTTCACACACGACTTACGAAACAGCCTACGCACGCTTTACGCCCAGTGATTCCG
+
FFFFFFFFFFFFFFFFFFFFFFFFFFFFFFFFFFFFFFFFFFFFFFFFFFFFFFF,FFFFFFFFFFFFFFFFFFFFFFFFFFFFFFFFFFFFFFFFFFFF:FFFFFF:FFFFFFFFFFFFFFFFFFFFFFFFFFFFFFFFFFFFFFFFFF:FFFFFFFFFFFFFFFFFFFFFFFFFF,FFFFFFFFFFFFFFFFF:FFFFFFFFF:FFFFFFFFFFFFFFFFFFF,FFFFFFFFFFFFFFF,FFF,F:FFF
@A01757:155:HFTYTDRX3:1:2101:2121:17096 2:N:0:CCTACCTA
GCTGCGTTCTTCATCGATGCCAGAACCAAGAGATCCGTTGTTGAAAGTTTTGATTTATTTGTTTGTTTTACTCAGAAGTTCCACTAAAAACAGAGTTTAGGGGTCCTCGGGCGGGCCGTCCCTTTTTACGGGGCGCGGGCTGATCCGCCGAGGCAACGTATAGGTATGTTCACAGGGGTTTGGGAGTTGTAAACTCGGTAATGATCCCTCCGCTGGTTCACCAACGGAGACCTTGTTACGACTTTTACTTC
+
FFFFFFFFFFFFFFFFFFFFFFFFFFFFFFFFFFFFFFFFFFFFFFFFFFFFFFFFFFFFFFFFFFFFFFFFFFFFFFFFFFFFFFFFFFFFFFFFFFFFFFFFFFFFFFFFFFFFFFFFFFFFFFFFFFFFFFFFFFFFFFFFFFFFFFFFFFF,FFFFFFF:FFFFFFFFFFFFFFFFFFFFFFFFFFFFFFFFFFFFFFF:F,FFFFFFFFFFFFFFFFFFFFFFFFFFFFFFFFF,FFFFFF:FFF,
@A01757:155:HFTYTDRX3:1:2101:17101:17143 2:N:0:CCTACCTA
GGACTACTGGGGTTTCTAATCCTGTTTGCTACCCACGCTTTCGAACCTCAGCGTCAGTTACAGACCAGAGAGCCGCTTTCGCCACTGGTGTTCTTCCATATATCTACGCATTTCACCGCTACACATGGAGTTCCACTCTCCTCTTCTGCACTCAAGTCTCCCAGTTTCCAATGCACTACTCCGGTTAAGCCGAAGGCTTTCACATCAGACTTAAAAGACCGCCTGCGTTCCCTTTACGCCCAATAAATCCG
+
FFFFFFFFFFFFFFFFFFFFFFFFFFFFFFFFFFFFFFFFFFFFFFFFFFFFFFFFFFF:FFFFFFFFFFFFFFFFFFFFFFFFFFFFFFFFF:FFFFF,FFFFFFFFFF:FFFFFFFFFFFFFFFFFFFFFFFFFFF:FFFF:FF:FFF:FFFFFF,FFFFFFFFFFFFFF::F:FFFF,FFFFFFFFFFFFF:FFFFF,FFFFFFFFF:FFFFF:,:FFFF,FF:FFFFFFFFFF:FFF:FFFFFFFF:
@A01757:155:HFTYTDRX3:1:2101:29387:17159 2:N:0:CCTACCTA
GGACTACTAGGGTATCTAATCCTGTTTGCTACCCACGCTTTCGAACCTCAGCGTCAGTTACAGACCAGAGAGCCGCTTTCGCCACTGGTGTTCTTCCATATATCTACGCATTTCACCGCTACACATGGAGTTCCACTCTCCTCTTCTGCACTCAAGTTCAACAGTTTCTGATGCAATTCTCCGGTTGAGCCGAAGGCTTTCACATCAGACTTATTGAACCGCCTGCACTCGCTTTACGCCCAATAAATCCG
+
FFFFFFFFFFFFFFFFFFFFFFFFFFFFFFFFFFFFFFFFFFFFFFFFFFFFFFFFFFFFFFFFFFFFFFFFFFFFFFFFFFFFFFFFFF:FFFF:FFFFFFFFFFFFFFFFFFFFFFFFFFFFF:F:,FFFFFFFFFF:FFFFF:FFFFF,FFFFFFFFF,:F:FF:FFFF:FF,:FFFFFFFFFFFF:FFFFFF:FFFFFF:FFF:FFFFFFFFFF:FFFF,F:FFFFFF:FFFFFFFFFF,FFF:,FF
@A01757:155:HFTYTDRX3:1:2101:9778:17206 2:N:0:CCTACCTA
GGACTACACGGGTATCTAATCCCTTTCGCTCCCCTGGCCTTCGTGCCTCAGCGTCAGTTAATGTCCAGGAACCCGCCTTCGCCACGAGTGTTCCTCTCGATATCTACGCATTTCACTGCTACACCGAGAATTCCGGTTCCCCCTCCATTACTCTAGTCTCGCAGTATCATGTGCCGTCCGCGGGTTGAGCCCGCGCCTTTCACACACGACTTACGAAACAGCCTACGCACGCTTTACGCCCAGTGATTCCG
+
FFFFFFFFFFFFFFFFFFFFFFFFFFFFFFFFFFFFFFFFFFFFFFFFFFFFFFFFFFFFFFFFFFFFFFFFFFFFFFFFFFFFFFFFFFFFFFFFFFFFFFFFFFFFFFFFFFFFFFFFFFFFFFFFFFFFFFFFFFFFFFFFFFFFFFFFFFFFFFFFFFFFFFFFFFFFFFFFFFFFFFFFFFFFFF,FFFFFFFFFFFFFFF:FFFF:FFFFFFFFFFFFFFFF:FFFFFFFFFFFFFFFFFFFFFF
@A01757:155:HFTYTDRX3:1:2101:17743:17253 2:N:0:CCTACCTA
GGACTACTGGGGTTTCTAATCCTGTTTGCTACCCACGCTTTCGAACCTCAGCGTCAGTTACAGACCAGAGAGCCGCTTTCGCCACTGGTGTTCTTCCATATATCTACGCATTTCACCGCTACACATGGAGTTCCACTCTCCTCTTCTGCACTCAAGTCTCCCAGTTTCCAATGCACTACTCCGGTTAAGCCGAAGGCTTTCACATCAGACTTAAAAGACCGCCTGCGTTCCCTTTACGCCCAATAAATCCG
+
FFFFFFFFFFFFFFFFFFFFFFFFFFFFFFFFFFFFFFFFFFFFF:FFFFFFFFFFFFFFFFFFFFFFFFFFFFFFFFFFFFFFFF:FFFFFFFF:FFFFFFF::FFFFFFFFFFFFFFFFFFFFF::FFFF:FFFFFF:FFFFFFFFFFFF::FFFFFFF:F:FFFFFFFFF:FFFFFF:FFFFFFF,FFFFFFFFFFFFFF:FFFFFFFFFFFF,FF,:F:F,:FFFF,FFFFF,FFFFFF:FFF:FF:
@A01757:155:HFTYTDRX3:1:2101:28628:17284 2:N:0:CCTACCTA
GGACTACTAGGGTATCTAATCCTGTTTGCTACCCACGCTTTCGAACCTCAGCGTCAGTTACAGACCAGAGAGCCGCTTTCGCCACTGGTGTTCTTCCATATATCTACGCATTTCACCGCTACACATGGAGTTCCACTCTCCTCTTCTGCACTCAAGTTCAACAGTTTCTGATGCAATTCTCCGGTTGAGCCGAAGGCTTTCACATCAGACTTATTGAACCGCCTGCACTCGCTTTACGCCCAATAAATCCG
+
FFFFFFFFFFFFFFFFFFFFFFFFFFFFFFFFFFFFFFFFFFFFFFFFFFFFFFFFFFFFFFFFFFFFFFFFFFFFFFFFFFFFFFFFFFFFF:FFFFFFFFF:FFFFFFFFFFFFFFFFFFFFFF:FFFFFFFFFFFFFFFFFFFFFFFFFFFFFFF,FF:FFFFF:FFFF:FFFFFFFFFFFFF,F:FFFFFF:FFFFFFFFF:FFFFFFF,FFFFF:FFFFFFFFFF:FFF:F,:FFFFFFFFFF,FF
@A01757:155:HFTYTDRX3:1:2101:12970:17566 2:N:0:CCTACCTA
GGACTACAAGGGTATCTAATCCTGTTCGATACCCACGCTTTCGTGCCTCAGCGTCAGTCCGGCGCCGGTACGCTGCCTTCGCAATCGGAGTTCTGCGCGATATCTATGCATTTCACCGCTACACCGCGCATTCCGCGTACTTCTCGCCGTCTCTAGTCCGACAGTTTCAACGGCTCGCCGGGGTTGAGCCCCGGGCTTTTACCGCTGACTTTCCGGACCGCCTACGCACCCTTTAAACCCAATAAATCCGG
+
FFFFFFFFFFFFFFFFFFFFFFFFFFFFFF,FFFFFFFFFFFFFFFFFFFFFFFFFFFFFFFFFFFFFFFFFFFFFFFFFFFFFFFFFFFFFFFFFFFFFF,F:FFFFFFFFFFFFFFFFFFFFFFFFFFFFFFFFFFFFFFFFFFFFFFFFFFFFFFFFFFFFFFFFFFFFFFFFFFFFFFF::FFFFFFF:FFFFFFFFFFFFFFFFFFFFFFFFFFFFFFFFFFFFFFFFF,FFFFFFFFFFFFFFFF
@A01757:155:HFTYTDRX3:1:2101:31015:17566 2:N:0:CCTACCTA
GGACTACTCGGGTATCTAATCCTGTTTGCTACCCACACTTTCGAACCTCAGCGTCAGTTACAGACCAGAGAGCCGCTTTCGCCACTGGTGTTCTTCCATATATCTACGCATTTCACCGCTACACATGGAGTTCCACTCTCCTCTTCTGCACTCAAGTCTCCCAGTTTCCAATGCACTACTCCGGTTAAGCCGAAGGCTTTCACATCAGACTTAAAAGACCGCCTGCGTTCCCTTTACGCCCAATAAATCCG
+
FFFFFFFFFFFFFFFFFFFFFFFFFFFFFFFFFFFFFFFFFFFFFFFFFFFFFFFFFFFFFFFFFFFFFFFFFFFFFFFFFFFFFFFFFFFFFFFFFFFFFFFFFFFFFFFFFFFFFFFFFFFFFFFFFF:FFFFFFFFFFFFFFFFFFFFFFFFFFFFFFFFFFFFFFFFFFFFFFF:FFFFFFFFFFFFFFF:FFFFF:FFFFF:FFFFFFFFFFFFFFFF:FFFFFFFFFFFFFFFFFFFF:FFFFFF
@A01757:155:HFTYTDRX3:1:2101:27534:17581 2:N:0:CCTACCTA
GGACTACAGGGGTATCTAATCCCTTTCGCTCCCCTGGCCTTCGTGCCTCAGCGTCAGTTAATGTCCAGGAACCCGCCTTCGCCACGAGTGTTCCTCTCGATATCTACGCATTTCACTGCTACACCGAGAATTCCGGTTCCCCCTCCATTACTCTAGTCTCGCAGTATCATGTGCCGTCCGCGGGTTGAGCCCGCGCCTTTCACACACGACTTACGAAACAGCCTACGCACGCTTTACGCCCAGTGATTCCG
+
FFFFFFFFFFFFFFFFFFFFFFFFFFFFFFFFFFFFFFFFFFFFFFFFFFFFFFFFFFFFFFFFFFFFFFFFFFFFFFFFFFFFFFFFFFFFFFFFFFFFFFFFFFFFFFFFFFFFFFFFFFFFFFFFFFFFFFFFFFFFFFFFFFFFFFFFFFFFFFFFFFFFFFFFF,FFFFFFFFFFFFFFFFFFFFFFFFFFFFFFF:FFFFFFFFFFFFFF,FFFFFFFFFFFFFFFFFFFFFFFFFFFFF,FFFF
@A01757:155:HFTYTDRX3:1:2101:1298:17832 2:N:0:CCTACCTA
GGACTACCCGGGTTTCTAATCCTGTTTGCTACCCACGCTTTCGAACCTCAGCGTCAGTTACAGACCAGAGAGCCGCTTTCGCCACTGGTGTTCTTCCATATATCTACGCATTTCACCGCTACACATGGAGTTCCACTCTCCTCTTCTGCACTCAAGTCTCCCAGTTTCCAATGCACTACTCCGGTTAAGCCGAAGGCTTTCACATCAGACTTAAAAGACCGCCTGCGTTCCCTTTACGCCCAATAAATCCG
+
FFFFFFFFFFFFFFFFFFFFFFFFFFFFFFFFFFFFFFFFFFFFFFFFFFFFFFFFFFFFFFFFFFFFFFFFFFFFFFFFFFFFFFFFFFFFFFFFFFFFFFFFFFFFFFFFFFFFFFFFFFFFFFFFFFFFFFFFFFFFFFFFFFFFFFFFFFFFFFFF:FFFFFFFFFFFF:FFFF,FFFFFFFFF:FFFFF,FFFFFFFFFFFF,FFFFFFFF:F:FFFFFFFF:F,F:FFFF::FFFFFFFF:FF,F
@A01757:155:HFTYTDRX3:1:2101:17644:17895 2:N:0:CCTACCTA
GGACTACTCGGGTTTCTAATCCCTTTCGCTCCCCTGGCCTTCGTGCCTCAGCGTCAGTTAATGTCCAGGAACCCGCCTTCGCCACGAGTGTTCCTCTCGATATCTACGCATTTCACTGCTACACCGAGAATTCCGGTTCCCCCTCCATTACTCTAGTCTCGCAGTATCATGTGCCGTCCGCGGGTTGAGCCCGCGCCTTTCACACACGACTTACGAAACAGCCTACGCACGCTTTACGCCCAGTGATTCCG
+
FFFFFFFFFFFFFFFFFFFFFFFFFFFFFFFFFFFFFFFFFFFFFFFFFFFFFFFFFFFFFFFFFFFFFFFFFFFFFFFFFFFFFFFFFFFFFFFFFFFFFFFF:FFFF:FFFFF:FFFFFFFF:FFFFF:FFFFFFFFFFFFFFFFFFFFFF:FFFFFFFFFFFFFFFFFFFFFFFFFFFFFFFFFFFFFFFFFFFF,F:FFFFFFFF,FFFFFFFFFFFFFFFFFFFFFFFFFFFFFFFFFFF,F:FFF
@A01757:155:HFTYTDRX3:1:2101:8513:17989 2:N:0:CCTACCTA
GGACTACAAGGGTATCTAATCCCTTTCGCTCCCCTGGCCTTCGTGCCTCAGCGTCAGTTAATGTCCAGGAACCCGCCTTCGCCACGAGTGTTCCTCTCGATATCTACGCATTTCACTGCTACACCGAGAATTCCGGTTCCCCCTCCATTACTCTAGTCTCGCAGTATCATGTGCCGTCCGCGGGTTGAGCCCGCGCCTTTCACACACGACTTACGAAACAGCCTACGCACGCTTTACGCCCAGTGATTCCG
+
FFFFFFFFFFFFFFFFFFFFFFFFFFFFFFFFFFFFFFFFFFFFFFFFFFFFFFFFFFFFFFFFFFFFFFFFFFFFFFFFFFFFFFFFFFFFFFFFFFFFFFFFFFFFFFFFFFFFFFFFFFFFFFFFFFFFFFFFFFF:FFFFFFFFFFFFFFFFFFFFFFFFFFFFFFFFFFFFFFFFFFFFFFFFFFFFFFFFFFFFFFFFFFFFFFFFFFFFFFFFFFFFFFFFFFFFFFFFFFFFF,FFFFFFFFF
@A01757:155:HFTYTDRX3:1:2101:20971:17989 2:N:0:CCTACCTA
GGACTACAAGGGTATCTAATCCCTTTCGCTCCCCTGGCCTTCGTGCCTCAGCGTCAGTTAATGTCCAGGAACCCGCCTTCGCCACGAGTGTTCCTCTCGATATCTACGCATTTCACTGCTACACCGAGAATTCCGGTTCCCCCTCCATTACTCTAGTCTCGCAGTATCATGTGCCGTCCGCGGGTTGAGCCCGCGCCTTTCACACACGACTTACGAAACAGCCTACGCACGCTTTACGCCCAGTGATTCCG
+
FFFFFFFFFFFFFFFFFFFFFFFFFFFFFFFFFFFFFFFFFFFFFFFFFFFFFFFFF,FFFFFFFFFFFFFFFFFFFFFFFFFFFFFFFFFFFFFFFFFFFFFFFFFFFFFFFFFFFFFFFFFFFFFFFFFFF:FFFFFFFFF:FFFFF:FFFFFFFFFFFFFFFFFFFFFFFFFFFFFF,FFFFFFFFFFFFFFFFFFF::FFF:FFF:FFFFFFFFFFFFFFFFFF::FFFFFFFFFFF:FFFF:FFFF
@A01757:155:HFTYTDRX3:1:2101:19750:18035 2:N:0:CCTACCTA
GGACTACCAGGGTTTCTAATCCTGTTTGCTACCCACGCTTTCGAACCTCAGCGTCAGTTACAGACCAGAGAGCCGCTTTCGCCACTGGTGTTCTTCCATATATCTACGCATTTCACCGCTACACATGGAGTTCCACTCTCCTCTTCTGCACTCAAGTCTCCCAGTTTCCAATGCACTACTCCGGTTAAGCCGAAGGCTTTCACATCAGACTTAAAAGACCGCCTGCGTTCCCTTTACGCCCAATAAATCCG
+
FFFFFFFFFFFFFFFFFFFFFFFFFFFFFFFFFFFFFFFFFFFFFFFFFFFFFFFFFFFFFFFFFFFFFFFFFFFFFFFFFFFFFFFFFF,FFFFFFFFF:FFFFFFFFFFFFFFFFFFFFFFFFFFFFFFFFFFFFFFFFFFFFFFFFFFFF,FFFFFFFF,F,FFFFFFFFFFFFFFFFFFFFFFFFFFFFFF:F:FFFFFFF,FFFFFFFF:F,F:F:FFF:FFFFFFFFFFF,FFFFFFFFFFFFFF
@A01757:155:HFTYTDRX3:1:2101:17327:18098 2:N:0:CCTACCTA
GGACTACCGGGGTTTCTAATCCCTTTCGCTCCCCTGGCCTTCGTGCCTCAGCGTCAGTTAATGTCCAGGAACCCGCCTTCGCCACGAGTGTTCCTCTCGATATCTACGCATTTCACTGCTACACCGAGAATTCCGGTTCCCCCTCCATTACTCTAGTCTCGCAGTATCATGTGCCGTCCGCGGGTTGAGCCCGCGCCTTTCACACACGACTTACGAAACAGCCTACGCACGCTTTACGCCCAGTGATTCCG
+
FFFFFFFFFFFFFFFFFFFFFFFFFFFFFFFFFFFFFFFFFFFFFFFFFFFFFFFFF:FFFFFFFFFFFFFFFFFFFFFFFFFFFFFFFFFFFFFFFFFFFFFFFFFFFFFFFFFFFFFFFFFFFFFFFF:FFFFFFFFFFFFFFFFFF,FFFFFFFFFFFFFFFFFFFFFFFFFFFFFFFFFFFFFFFFFFFFFFFFFFFFFFFFFFFFF:FFFFFFFFFFFFFFFFFFFFFFFFFFFFFFFFFFFFFFF
@A01757:155:HFTYTDRX3:1:2101:19786:18098 2:N:0:CCTACCTA
GGACTACCAGGGTTTCTAATCCTGTTTGCTACCCACGCTTTCGAACCTCAGCGTCAGTTACAGACCAGAGAGCCGCTTTCGCCACTGGTGTTCTTCCATATATCTACGCATTTCACCGCTACACATGGAGTTCCACTCTCCTCTTCTGCACTCAAGTCTCCCAGTTTCCAATGCACTACTCCGGTTAAGCCGAAGGCTTTCACATCAGACTTAAAAGACCGCCTGCGTTCCCTTTACGCCCAATAAATCCG
+
FFFFFFFFFFFFFFFFFFFFFFFFFFFFFFFFFFFFFFFFFFFFFFFFFFFFFFFFFFFFFFFFFFFFFFFFFFFFFFFFFFF,FFFFFFFFFFFFFFFFFFFFFFFFFFFFFFFFFFFFFFFFFFFFFFFFFFFFFFFFFFFFFFFFFFFFFFFFFFF:F,FFFFFFFFFFFFF:FFF:FFFFFFFF:FF,FF,FFFFFFF:F,FFFFFFFFFFF,FF::FFFFFF,FFFFFFFF,FFFF,FFFF:::,F
@A01757:155:HFTYTDRX3:1:2101:19795:18114 2:N:0:CCTACCTA
GGACTACCAGGGTTTCTAATCCTGTTTGCTACCCACGCTTTCGAACCTCAGCGTCAGTTACAGACCAGAGAGCCGCTTTCGCCACTGGTGTTCTTCCATATATCTACGCATTTCACCGCTACACATGGAGTTCCACTCTCCTCTTCTGCACTCAAGTCTCCCAGTTTCCAATGCACTACTCCGGTTAAGCCGAAGGCTTTCACATCAGACTTAAAAGACCGCCTGCGTTCCCTTTACGCCCAATAAATCCG
+
FFFFFFF,FFFFFFFFFFFFFFFFFFFFFFFFFFFFFFF:FFFFFFF:FFFFFFFFFFFF:FFFFF,FFFFFFFFFFFFFFFFFFFFFFFFF:FFFFFFFFFFFFFFFFFFFFFFFF:F:FFFFFFFFFFFFFFFFFFF:FFFFFFFFFFFFFFFFFFFFFFFFFFFFFFFFFF:FFFFFFFFF:FFFFF:FF::FFFFFFFFFFFFFFFFF,FFFF:FFFFFFFFFFFFFFFFFFFFFFFFF:FFFFFFF
@A01757:155:HFTYTDRX3:1:2101:21115:18176 2:N:0:CCTACCTA
GGACTACAAGGGTATCTAATCCTGTTCGATACCCACGCTTTCGTGCTTCAGCGTCAGTTGGGCGCCGGTATGCTGCCTTCGCAATCGGAGTTCTGCGTGATATCTATGCATTTCACCGCTACACCACGCATTCCGCATACTTCTCGCCCACTCAAGAACGCCAGTTTCAACGGCGGAGCGAGGTTGAGCCCCGCGATTTTACCGCTGACTTGGCATTCCGCCTACGCACCCTTTAAACCCAATAAATCCGG
+
FFFFFFFFFFFFFFFFFFFFFFFFFFFFFFFFFFFFFFFFFFFFFFFFFFFFFFFFFFFFFFFFFFFFFFFFFFFFFFFFFFFFFFFFFFFFFFFFFFFFFFFFFFFFFFFFFFFFFFFFFFFFFFFFFFFFFFFFFFFFFFFFFFFFFFFFFFFFFFFFFFFF:FFFFFFFFFFFFFFFFFFFFFFFFFFFFFFFFFFFFFFFFFFFFFFFFFFFFFFFFFFFFFFFFFFFFFFFFFFFFFFFFFFFFF:
@A01757:155:HFTYTDRX3:1:2101:21142:18192 2:N:0:CCTACCTA
GGACTACAAGGGTATCTAATCCTGTTCGATACCCACGCTTTCGTGCTTCAGCGTCAGTTGGGCGCCGGTATGCTGCCTTCGCAATCGGAGTTCTGCGTGATATCTATGCATTTCACCGCTACACCACGCATTCCGCATACTTCTCGCCCACTCAAGAACGCCAGTTTCAACGGCGGAGCGAGGTTGAGCCCCGCGATTTTACCGCTGACTTGGCATTCCGCCTACGCACCCTTTAAACCCAATAAATCCGG
+
FFFFFFFFFFFFFFFFFFFFFFFFFFFFFFFFFFFFFFFFFFFFFFFFFFFFFFFFFFFFFFFFFFFFF,FFFFFFFFFFFFF:FFFFFFFFFFFF:FFFF,FFF,:FF:FFFFFFFFFFFF,FFFFFFFFFFFFFFFFFFFFFFFFFFFFFFFFFFFFFFFFFFFFFFFFFFFFFFFFFFFFFFFFFFFFFF:FFF,FFFFFFFFFFFFFFF:FFFFFFFFFFFFFFFFFFFF:FFFFFF,FFFFFFFFF
@A01757:155:HFTYTDRX3:1:2101:16993:18364 2:N:0:CCTACCTA
GGACTACCCGGGTATCTAATCCTGTTCGATACCCACGCTTTCGTGCTTCAGCGTCAATTGGGCGCCGGTATGCTGCCTTCGCAATCGGAGTTCTGCGTGATATCTATGCATTTCACCGCTACACCACGCATTCCGCATACTTCTCGCCCACTCAAGAACGCCAGTTTCAACGGCGGAGCGAGGTTGAGCCCCGCGATTTTACCGCTGACTTGGCATTCCGCCTACGCACCCTTTAAACCCAATAAATCCGG
+
FFFFFFFFFFFFFFFFFFFFFFFFFFFFFFFFFFFFFFFFFFFFFFFFFFFFFFFFFFFFFFFFFFFFFFFFFFFFFFFFFFFFFFFFFFFFFFFFFFFFF:FFFFFFFFFFFFFFFFFFFF:FFFFFFFFFFFFFFFF:,FFFFFFFFFFFFFFFFF:FFFFFFFFFFFFFFFFFFFFFFFFFFFFFFFFFFFFFFFFFFFFFFFF:FFFFFFFFFFFFFFFFFFFFF:FFFFFFFFFFF:,FFFF:FFF
@A01757:155:HFTYTDRX3:1:2101:20401:18443 2:N:0:CCTACCTA
GGACTACACGGGTTTCTAATCCTGTTTGCTACCCACGCTTTCGAACCTCAGCGTCAGTTACAGACCAGAGAGCCGCTTTCGCCACTGGTGTTCTTCCATATATCTACGCATTTCACCGCTACACATGGAGTTCCACTCTCCTCTTCTGCACTCAAGTCTCCCAGTTTCCAATGCACTACTCCGGTTAAGCCGAAGGCTTTCACATCAGACTTAAAAGACCGCCTGCGTTCCCTTTACGCCCAATAAATCCG
+
FFFFFFFFFFFFFFFFFFFFFFFFFFFFFFFFFFFFFFFFFFFFFFFFFFFFFFFFFFFFFFFFFFFFFFFFFFFFFFFFFFFFFFFFFFFFFFFFFFFFFFFFF:FFFFFFFFFFFFFFFFFFFFFFFFFFFFFF:FF:F:FFFFFFFFFFFFFFFFFFFFFFFFF,FFF,,FFF,F:FFF,FFFFFFFFFFFFF:FFF:FF,FFFFFFFFFFFFF::FFFFFFFFFFFFF:FFFFFFFFFF::FFF::F
@A01757:155:HFTYTDRX3:1:2101:8287:18474 2:N:0:CCTACCTA
GGACTACCCGGGTTTCTAATCCTGTTTGCTACCCACGCTTTCGAACCTCAGCGTCAGTTACAGACCAGAGAGCCGCTTTCGCCACTGGTGTTCTTCCATATATCTACGCATTTCACCGCTACACATGGAGTTCCACTCTCCTCTTCTGCACTCAAGTCTCCCAGTTTCCAATGCACTACTCCGGTTAAGCCGAAGGCTTTCACATCAGACTTAAAAGACCGCCTGCGTTCCCTTTACGCCCAATAAATCCG
+
FFFFF,FFFFFFFFFFFFFFFFFFFFFFFFFFFFFFFFFFFFFFFFFFFFFFFFFFFFFFFFFFFFFFFFFFFFFFFFFFFFFFFFFFFFFFFFF:FFFFFFFFFFFFFFFFFFFFFFFFFFFFFFFFFFFFFFFFFFFFFFFFFFFFFFFFFFFFFFFFFFFFFFFFFFFFFFFFFFFFFFFFFFFFF:FFFFFFFFFFFFFFFFFFFFFF:F:F,F,:FFFFF:FFFFFFFFFF,FF:FFFFFFF:FFF
@A01757:155:HFTYTDRX3:1:2101:1226:18521 2:N:0:CCTACCTA
GGACTACAGGGGTTTCTAATCCCTTTCGCTCCCCTGGCCTTCGTGCCTCAGCGTCAGTTAATGTCCAGGAACCCGCCTTCGCCACGAGTGTTCCTCTCGATATCTACGCATTTCACTGCTACACCGAGAATTCCGGTTCCCCCTCCATTACTCTAGTCTCGCAGTATCATGTGCCGTCCGCGGGTTGAGCCCGCGCCTTTCACACACGACTTACGAAACAGCCTACGCACGCTTTACGCCCAGTGATTCCG
+
FFFFFFFFFFFFFFFFFFFFFFFFFFFFFFFFFFFFFFFFFFFFFFFFF:FFFF,FFFFFFFFFFFFFFF,FFFFFFFFFFFFFFFFFFFF:FFFFFFFFFFFFFFFFFFFFFFFFFFFFFFFFFFFFFFFFFFFFFFFFFF,FFFFFFFFFFFFFFFFFFFFFFFFFFFFFFF:FFF:FFFFFFF:,FFFFFFFF:FFFFFFFFFFF:FF,F,FFFF:FF:FFFFFFF:FFFFFFF:FFF:FFF,FF,:F
@A01757:155:HFTYTDRX3:1:2101:2410:18787 2:N:0:CCTACCTA
GGACTACCCGGGTTTCTAATCCTGTTTGCTCCCCACGCTTTCGAGCCTCAACGTCAGTTACAGTCCAGTAAGCCGCCTTCGCCACTGGTGTTCCTCCTAATATCTACGCATTTCACCGCTACACTAGGAATTCCACTTACCTCTCCTGTACTCCAGCCGGACAGTTTCCAATGCAGTCCCGGGGTTGGGCCCCGACCTTTCACATCAGACTTGCCCTGCCGTCTACGCTCCCTTTACACCCAGTAAATCCG
+
FFFFFFFFFFFFFFFFFFFFFFFFFFFFFFFFFFFFFFFFFFFFFFFFFFFFFFFFFFFFFFFFFFFFFFFFFFFFFFFFFFFFFFFFFFFFFFFFFFF:FFFFFFFFFFFFFFFFFFFFFFFFFFFFFFFFFFFFFFFFFFFF:FFFFFFFFFFFFFFFFFFFFFFFFFFFFFFFFFFFFFFFFFFFFFFFFFFFFFFFF:FFFFFFFFFFFFFFFFFFFFFFFFFFFFFFFFFFFFFFFFFFFF,F:FF
@A01757:155:HFTYTDRX3:1:2101:25382:18897 2:N:0:CCTACCTA
GGACTACACGGGTATCTAATCCTGTTTGCTACCCACGCTTTCGAACCTCAGCGTCAGTTACAGACCAGAGAGCCGCTTTCGCCACTGGTGTTCTTCCATATATCTACGCATTTCACCGCTACACATGGAGTTCCACTCTCCTCTTCTGCACTCAAGTCTCCCAGTTTCCAATGCACTACTCCGGTTAAGCCGAAGGCTTTCACATCAGACTTAAAAGACCGCCTGCGTTCCCTTTACGCCCAATAAATCCG
+
FFFFFFFFFFFFFFFFFFFFFFFFFFFFFFFFFFFFFFFFFFFFFFFFFFFFFFFFFFFFFFFFFFFFFFFFFFFFFFFFFFFFFFFFFFFFFFFFFFFFFFFFFFFFFFFFFFFFFFFFFFFFFFFFFFFFFFFFFFFFFFFFFFFFFFF:FFFFF:FF:FFFFFF:FFFFFFFFFFFFFFFFFFFFFFFFFFFFFFFFFFFFFFF,F:FFFFFFFFFFFFF:FFFFF,FFFFF:FFFFF:FFFFF,FFF
@A01757:155:HFTYTDRX3:1:2101:20292:19038 2:N:0:CCTACCTA
GGACTACCCGGGTATCTAATCCTGTTTGCTACCCACGCTTTCGAACCTCAGCGTCAGTTACAGACCAGAGAGCCGCTTTCGCCACTGGTGTTCTTCCATATATCTACGCATTTCACCCCTACACATGGAGTTCCACTCTCCTCTTCTGCACTCAAGTCTCCCAGTTTCCAATGCACTACTCCGGTTAAGCCGAAGGGTTTCACAGCAGACTGAAAAGACCGCCTGCGTGCCCGTTACGCCCCATCAATCCG
+
,F:FFFF:FFFF:FF:FFFFF,FFFFFFFF::FF:FFFFFFFFFFFFFFFFFFFFF,FFFFFFFFFFFF,FFFFF:FFFFFFF::F,F,F,,:F,FFF:FF:FFFF,:F:F:F,FFF,FFF:FFFFFFFF::FFFF,FFFF,F,FFFFF,F,FFFFF:FFFF:F,,F,F:,:,,,FF,:F,FFF,FF:FFF:F,FF,,,FF,FF,F,:,:,,,FFFF:,FFF,,FFF:,:F:,FF:,F,FF:F:,,,,,,,
@A01757:155:HFTYTDRX3:1:2101:13160:19053 2:N:0:CCTACCTA
GGACTACCAGGGTTTCTAATCCTGTTCGATCCCCACGCTTTCGTGCCTCAGCGTCAGTCTGGCGCCGGTACGCTGCCTTCGCAATCGGAGTTCTGCGCGATATCTATGCATTTCACCGCTACACCGCGCATTCCGCGTACTTCTCGCCAACTCAAGTCTGCCAGTTTCAACGGCTCGACGGGGTTGAGCCCCGCAATTTTACCGCTGACTTAACGGACCGCCTACGCACCCTTTAAACCCAATAAATCCGG
+
FFFFFFFFFFFFFFFFFFFFFFFFFFFFFFFFFFFFFFFFFFFFFFFFFFFFFFFFFFFFFFFFFFFFFFFFFFFFFFFFFFFFFFFFFFFFFFFFFFFFFFFFFFFFFFFFFFFFFFFFFFFFFFFFFFFFFFFFFFFFFFFFFFFFFFFFFFFFFFFFFFFFFFF:FFFFFFFFFFFFFFFFFFFFFFFFFFFFFFFFFFFFFFFFFFFFFFFFFFFFFFFFFF:F:FFFFFFFFFF:FFFFFFFFFFF
@A01757:155:HFTYTDRX3:1:2101:1931:19085 2:N:0:CCTACCTA
GGACTACTGGGGTATCTAATCCTGTTCGCTACCCATGCTTTCGAGCCTCAGCGTCAGTTGCAGACCAGACAGCCGCCTTCGCCACTGGTGTTCTTCCATATATCTACGCATTCCACCGCTACACATGGAGTTCCACTCTCCTCTTCTGCACTCAAGTTCAACAGTTTCTGATGCAATTCTCCGGTTGAGCCGAAGGCTTTCACATCAGACTTATTGAACCGCCTGCACTCGCTTTACGCCCAATAAATCCG
+
FFFFFFFFFFFFFFFFFFFFFFFFFFFFFFFFFFFFFFFFFFFFFFFFFFFFFFFFFFFFFFFFFF:FFFFFFFFFFFFFFFFFFFFFFFFFFFFFFFFFFFFFFFFFFFFFFFFFFFFFFFFFFFFFFFFFFFFFFFFFFFFFFFFFFF:FFFFFFFF::F:FFFFFFFFFFFF:FFFF:FF:FFFFFFFFF:F:FFFFFFFFFFFFFFFFFFFFFFFFFFFFFFFFFFFFFFFF:FFFFFFF,FFFFFF
@A01757:155:HFTYTDRX3:1:2101:20157:19085 2:N:0:CCTACCTA
GGACTACTGGGGTATCTAATCCCTTTCGCTCCCCTGGCCTTCGTGCCTCAGCGTCAGTTAATGTCCAGGAACCCGCCTTCGCCACGAGTGTTCCTCTCGATATCTACGCATTTCACTGCTACACCGAGAATTCCGGTTCCCCCTCCATTACTCTAGTCTCGCAGTTTCCAATGCACTACTCCGGTTAAGCCGAAGGCTTTCACATCAGACTTAAAAGACCGCCTGCGTTCCCTTTACGCCCAATAAATCCG
+
FFFFFFFFFFFFFFFFFFFFFFFFFFFFFFFFFFFFFFFFFFFFFFFFFFFFFFFFFFF:FFFFFFFFFFFF:FFFFFFFFFFFFFFFFFFFFFFFFFFFFFFFFFFF:FFFFFFFFFFFFFFFFFFFFFFFFFFFFFFFFFFFFFFFFFFFFFF:FFFFFFFFFFFFFFFFFFFFFFFFFFFFFFFFFF:F,FFFFFFFFFFFFFFFFFFFF:FF:FFFFFFFFFFFFFFFFFFFFFFFFF,FFFFFFFF
@A01757:155:HFTYTDRX3:1:2101:17237:19100 2:N:0:CCTACCTA
GGACTACCGGGGTATCTAATCCCTTTCGCTCCCCTGGCCTTCGTGCCTCAGCGTCAGTTAATGTCCAGGAACCCGCCTTCGCCACGAGTGTTCCTCTCGATATCTACGCATTTCACTGCTACACCGAGAATTCCGGTTCCCCCTCCATTACTCTAGTCTCGCAGTATCATGTGCCGTCCGCGGGTTGAGCCCGCGCCTTTCACACACGACTTACGAAAAAGCCTACGCACGCTTTACGCCCAGTGATTCCG
+
FFFFFFFFFFFFFFFFFFFFFFFFFFFFFFFFFFFFFFFFFFFFFFFFFFFFFFFFFFFFFFFFFFFFFFFFFFF:FFFFFFFFFFFFFFFFFFFF:FFFFFFFFFFFFFFFF:FFFFFFFFFFFFFFFFFFFFFFFFFFFFFFFF:F:FFFFFFFFFFFF:::F:F:FFFFFFFFFFFF:FFFFFFFFF:FFFFFFFFFF:FFFFFF:FF,FFFFFF,:,FFF:FF:,FFFFF:FFFFFF:F,::FFFFF
@A01757:155:HFTYTDRX3:1:2101:1805:19179 2:N:0:CCTACCTA
GGACTACAAGGGTTTCTAATCCTGTTCGCTACCCATGCTTTCGAGCCTCAGCGTCAGTTGCAGACCAGACAGCCGCCTTCGCCACTGGTGTTCTTCCATATATCTACGCATTCCACCGCTACACATGGAGTTCCACTGTCCTCTTCTGCACTCAAGTCGCCCGGTTTCCGATGCACTTCTTCGGTTAAGCCGAAGGCTTTCACATCAGACCTAAGCAACCGCCTGCGCTCGCTTTACGCCCAATAAATCCG
+
FFFFFFFFFFFFFFFFFFFFFFFFFFFFFFFFFFFFFFFFFFFFFFFFFFFFFFFFFFFFFFFFFFFFFFFFFFFFFFFFFFFFFFFFFFFFFFFFFFFFFFFFFF:FFFFFFFFFFFFFFFFFFFFFFFFFF:FFFFFFFFFFF:FFFFFFFFFFFFFFFFFFFFFFFFFFFFFFFFFFFFFFFFFFFFFF,FFFFFFFF:FFFFFFFF:FFFFFFFFFFFFFF:FF:FFFFFFFF:FFFFFFFF:F:FF
@A01757:155:HFTYTDRX3:1:2101:19000:19179 2:N:0:CCTACCTA
GGACTACCGGGGTATCTAATCCTGTTCGCTACCCATGCTTTCGAGCCTCAGCGTCAGTTGCAGACCAGAGAGCCGCCTTCGCCACTGGTGTTCTTCCATATATCTACGCATTCCACCGCTACACATGGAGTTCCACTCTCCTCTTCTGCACTCAAGTTCAACAGTTTCTGATGCAATTCTCCGGTTGAGCCGAAGGCTTTCACATCAGACTTATTGAACCGCCTGCACTCGCTTTACGCCCAATAAATCCG
+
FFFFFFFFFFFFFFFFFFFFFFFFFFFFFFFFFFFFFFFFFFFFFFFFFFFFFFFFFFFFFFFFFFFFFFFFFFFFFFFFFFFFFFFFFFFFFFFFFFFFFFFFFFFFFFFFFFFFFFFFFFFFFFFFFFFFFFFFFFFFFFFFFFFFFFFFFFFFFFFFFFF:FFFFFFFFFFFFFFFFFFFFFFFFFFFFFFFF:FFFFFFFFFFFFFFFFFFF:FFFFFFFFFFFFFFFFFFFFFFFFFFFFFFFFFF
@A01757:155:HFTYTDRX3:1:2101:13322:19210 2:N:0:CCTACCTA
GGACTACCCGGGTTTCTAATCCTGTTTGCTACCCACGCTTTCGAACCTCAGCGTCAGTTACAGACCAGAGAGCCGCTTTCGCCACTGGTGTTCTTCCATATATCTACGCATTTCACCGCTACACATGGAGTTCCACTCTCCTCTTCTGCACTCAAGTCTCCCAGTTTCCAATGCACTACTCCGGTTAAGCCGAAGGCTTTCACATCAGACTTAAAAGACCGCCTGCGTTCCCTTTACGCCCAATAAATCCG
+
FF:FFFFFFFFF:FFFFFFFFFFFFFFFFFFFFFFFFFFFFFFF:FFFFFFFFFFFFFFFFFF,FFFFFFFFFFFFFFFFFFFFFFFF:FFFFFFFFFF:FFFFFF:FFFFFFFFFFFFFFFFFFFFFFFFFFFFFFFF,FFFFFFF:,FFFFFFFFFFFFFFF:FFFFFFFFF:FFFFFFFFFFFFF:FFFFFFFFFFFFFFFFF:FF:FFFFFF::FFFFF,FFFFFF:FF:FFFFFFFF,FFFFF::F
@A01757:155:HFTYTDRX3:1:2101:32750:19225 2:N:0:CCTACCTA
GGACTACTAGGGTTTCTAATCCCTTTCGCTCCCCTGGCTTTCGTGCCTCAGCGTCAGTTAATGTCCAGGAACCCGCCTTCGCCACGAGTGTTCCTCTCGATATCTACGCATTTCACTGCTACACCGAGAATTCCGGTTCCCCCTCCATTACTCTAGTCTCGCAGTATCATGTGCCGTCCGCGGGTTGAGCCCGCGCCTTTCACACACGACTTACGAAACAGCCTACGCACGCTTTACGCCCAGTGATTCCG
+
:FFFFF:FFFFFFFFFFFFF,FFFFFFFFFFFFFFFFFFFFFFFFFFFFFFFFFFFFFFFFFFFFFFFFF:FFFFFFFFFFFFFFFFFFF:FFFFFFFFFFFFFFFFFFFFFFFFFFFF:FFFFFFFFFFFFFFFFFFFFFFFFFFFFFFFFFFFFFFFFFFFFF,FFF:FFFFFFFF:F:FFFFFFF::FFFFFFFFFFFF:FFFFFFFF,FFFFFF:FFFFFF:FFF:,F:FFFFFFFF:FFFF:FFFF
@A01757:155:HFTYTDRX3:1:2101:27597:19257 2:N:0:CCTACCTA
GGACTACCAGGGTTTCTAATCCTGTTTGCTACCCACGCTTTCGAACCTCAGCGTCAGTTACAGACCAGAGAGCCGCTTTCGCCACTGGTGTTCTTCCATATATCTACGCATTTCACCGCTACACATGGAGTTCCACTCTCCTCTTCTGCACTCAAGTCTCCCAGTTTCCAATGCACTACTCCGGTTAAGCCGAAGGCTTTCACATCAGACTTAAAAGACCGCCTGCGTTCCCTTTACGCCCAATAAATCCG
+
FFFFFFFFFFFFFFFFFFFFFFFFFFFFFFFFFF,FFFFFFFFFFFFFFFFFFFFFFFFFFFFFFFFFFFFFFFFFFFFFFFFFFFFFFFFFFFFFFFFFFFFFFFFFFFFFFFFFFFFFFFFFFFFFFFFFFFFFFFFFFFFFFFFF:FFFFFFFFFFFFFFFFFF:FFFFF,FFFFFFFFFFFFFF:FFFFFFF:FFFFFFFFFFFFFFFFFFF::FFFFFFFFF,FF,FFFFFFFF:F,:FFF,:FFF
@A01757:155:HFTYTDRX3:1:2101:27642:19398 2:N:0:CCTACCTA
GGACTACCGGGGTTTCTAATCCCTTTCGCTCCCCTGGCCTTCGTGCCTCAGCGTCAGTTAATGTCCAGGAACCCGCCTTCGCCACGAGTGTTCCTCTCGATATCTACGCATTTCACTGCTACACCGAGAATTCCGGTTCCCCCTCCATTACTCTAGTCTCGCAGTATCATGTGCCGTCCGCGGGTTGAGCCCGCGCGTTTCACACAGGACTTACGAAACAGCCTACGCCCGCTTTACGCCCCGTGATTCCG
+
FFFFFFF:FFFFFFFFFFF:FFFFFFFFFF:FFFFFFFFFFFFFF:FFFF,:FFFFF:FFFFFFFFFFFF,FF,FFF,FF:F::F,FFFFFFF::FFF:FFFF:FFF,FF:FF:FFFFFFFFF,FFFFF,FFFF:FFF:F,FFFF:F:FF,:FF:FF:FFFFFFFFFF:FFFF,FFF,FF,FFFFFFFF:,FFFF,,F,F,,:,FF,FF:F:F::F,F,FFFFFFFF:,FFF:FFF,FF,F,F:F:::,,F
@A01757:155:HFTYTDRX3:1:2101:4110:19445 2:N:0:CCTACCTA
GGACTACTCGGGTATCTAATCCTGTTTGCTACCCACGCTTTCGAACCTCAGCGTCAGTTACAGACCAGAGAGCCGCTTTCGCCACTGGTGTTCTTCCATATATCTACGCATTTCACCGCTACACATGGAGTTCCACTCTCCTCTTCTGCACTCAAGTCTCCCAGTTTCCAATGCACTACTCCGGTTAAGCCGAAGGCTTTCACATCAGACTTAAAAGACCGCCTGCGTTCCCTTTACGCCCAATCAATCCG
+
FFFFFFFFFFFFFFFF:FFFFFFFFFFFFFFFFFFFF,FFFFFFFFFFFFFFFFFFFFFF,FFFFFFFFF,FFFFFF,FFFFFFFFFF:FFFFF,FFF:FFF,FFFFF:FFFFFFF:FFFFFFF:FFFFFFFFFFFFF:FFFF:FFFF:FF:F:FFF:FFFFFFFFFFF:F:F,:FF:FFF:FFFFFFFFF,F,FF:FFFFFFF:FFFFFFF,F:FF::FF:,F:FF::F,:,FFF:FFFFF,FF,,,F:F
@A01757:155:HFTYTDRX3:1:2101:8142:19445 2:N:0:CCTACCTA
GGACTACAAGGGTATCTAATCCTGTTCGCTACCCATGCTTTCGAGCCTCAGCGTCAGTTGCAGACCAGACAGCCGCCTTCGCCACTGGTGTTCTTCCATATATCTACGCATTCCACCGCTACACATGGAGTTCCACTGTCCTCTTCTGCACTCAAGTCGCCCGGTTTCCGATGCACTTCTTCGGTTAAGCCGAAGGCTTTCACATCAGACCTAAGCAACCGCCTGCGCTCGCTTTACGCCCAATAAATCCG
+
FFFFFFFFFFFFFFFFFFFFFFFFFFFFFFFFFFFFF:FFFFFFFFFFFFFFFFFFFFFFFFFFFFFFFFFFFFFFFFFFFFFFFFFFFFFFFFFFFFFFFFFFFFFFFFFFFFFFFFFFFFFFFFFFFFFFFFFFFFFFFFFFFFFFFFFFFFFFFFFFFFFFFFFFFFFFFFFFFFFFFFFFFFFFFFFFFFFFFFFFFFFFFFFFFFFFFFFFF:F:FFFF:FFFFFFFFFFFFFFFFFFFFFFFFF:
@A01757:155:HFTYTDRX3:1:2101:19985:19445 2:N:0:CCTACCTA
GGACTACTAGGGTATCTAATCCCTTTCGCTCCCCTGGCCTTCGTGCCTCAGCGTCAGTTAATGTCCAGGAACCCGCCTTCGCCACGAGTGTTCCTCTCGATATCTACGCATTTCACTGCTACACCGAGAATTCCGGTTCCCCCTCCATTACTCTAGTCTCGCAGTATCATGTGCCGTCCGCGGGTTGAGCCCGCGCCTTTCACACACGACTTACGAAACAGCCTACGCACGCTTTACGCCCAGTGATTCCG
+
FFFFFFFFFFFFFFFFFFFFFFFFFFFFFFFFFFFFFFFFFFFFFFFFFFFFFFFFFFFFFFFFFFFFFFFFFFFFFFFFFFFFFFFFFFFFFFFFFFFFFFFFFFFFFFFFFFFFFFFFFFFFFFFFFFFFFFFFFFFFFFFFFFFFFFFFFFFFFFFFFFFFFFFFFFFFFFFFFFFF:FFFFFFFFFFFFFFFFFFFFFFFF:FFFF:FFFF:FFFFFFFFFFFFFFFFFFF:FFFFF:FFFFFFFFF
@A01757:155:HFTYTDRX3:1:2101:24352:19460 2:N:0:CCTACCTA
GGACTACAAGGGTATCTAATCCCTTTCGCTCCCCTGGCCTTCGTGCCTCAGCGTCAGTTAATGTCCAGGAACCCGCCTTCGCCACGAGTGTTCCTCTCGATATCTACGCATTTCACTGCTACACCGAGAATTCCGGTTCCCCCTCCATTACTCTAGTCTCGCAGTATCATGTGCCGTCCGCGGGTTGAGCCCGCGCCTTTCACACACGACTTACGAAACAGCCTACGCACGCTTTACGCCCAGTGATTCCG
+
FFFFFFFFFFFFFFFFFFFFFFFFFFFFFFFFFFFFFFFFFFFFFFFFFFFFFFFFFFFFFFFFFFFFFFFFFFFFFFFFFFFFFFFFFFF:FF,FFFFFFFFFFFFFFFFFFFFFFFFFF:FFF:FFFFFFFFFFFFFFFFFFFFFFF:FFFFFFFFFFFFFFFFFFFFFFFFFFFFFF:FFFFFFFFFFFFFFFFFFFFFFFFFFFFFF,FFFFFFFFFFFFFF:FFFFFFFFF::FFFFF:FFFFFFF
@A01757:155:HFTYTDRX3:1:2101:2537:19476 2:N:0:CCTACCTA
GGACTACAAGGGTTTCTAATCCTGTTCGCTACCCATGCTTTCGAGCCTCAGCGTCAGTTGCAGACCAGACAGCCGCCTTCGCCACTGGTGTTCTTCCATATATCTACGCATTCCACCGCTACACATGGAGTTCCACTGTCCTCTTCTGCACTCAAGTCGCCCGGTTTCCGATGCACTTCTTCGGTTAAGCCGAAGGCTTTCACATCAGACCTAAGCAACCCCCTGCGCTCCCATTACGCCCAATAAATCCG
+
:FFFFFFFF:FFFFFFFFFFFFFF,FFFFFFFFFFFFF:FFF:FFFF,FF:F,,FF,FF,FF:F:FFFFFFFFF,FF,,F:FFFFF:,,,,:F:FFFFFFFF,FFFF:FFF,F:FF:,FFFFF:FF::FFF:FFFF,F:F,FF:,FF,FFF,FFF:::F,:FF,:FFFFFF,:,FFF::F::F,,FFF:F:,FF,,F,:,:FFF,,F,FF,F:FF,F,::,:FF,:::FF,,,FFFF:FF:FF:,::F:,,
@A01757:155:HFTYTDRX3:1:2101:22318:19476 2:N:0:CCTACCTA
GGACTACAAGGGTTTCTAATCCTGTTTGCTACCCACGCTTTCGAACCTCAGCGTCAGTTACAGACCAGAGAGCCGCTTTCGCCACTGGTGTTCTTCCATATATCTACGCATTTCACCGCTACACATGGAGTTCCACTCTCCTCTTCTGCACTCAAGTCTCCCAGTTTCCAATGCACTACTCCGGTTAAGCCGAAGGCTTTCACATCAGACTTAAAAGACCGCCTGCGTTCCCTTTACGCCCAATAAATCCG
+
FFFFFFFFFFFFFFFFFFFFFFFFFFFFFFFFFFFFFFFFFFFFFFFFFFFFFFFFFFFFFFFFFFFFFFFFFFFFFF:FFFFFFFFF,FFFFFFFFFFFFFFFFFFFFFFFFFFFFFFFFFF:FFFFFFFFFFFFFFFFFFFFFFFFFFFFFFFFFFFFFFFFFFF:FFFFFFFFFFFFFFFFFFFFFFFFFFFFFFFF:FFFFFFFFFFFFFFFFFF,FFFFFF,FFFFFFFFFFFFFFFF:FFFF:FF
@A01757:155:HFTYTDRX3:1:2101:26142:19492 2:N:0:CCTACCTA
GGACTACTCGGGTATCTAATCCTATTTGCTCCCCACGCTTTCGGGACTGAGCGTCAGTTGCAGGCCAGATCGTCGCCTTCGCCACTGGTGTTCCTCCATATATCTACGCATTTCACCGCTACACATGGAATTCCACGATCCTCTCCTGCACTCTAGCTGCCCGGTTTCTATGGCTTACTGAAGTTAAGCTTCAGTCTTTCACCACAGACCTTTGCTGCCGCCTGCTCCCTCTTTACGCCCAATAATTCCGG
+
FFFFFFFFFFFFFFFFFFFFFFFFFFFFFFFFFFFFFFFFFFFFFFFFFFFFFFFFFFFFFFFFFFFFFFFFFFFFFFFFFFFFFFFFFFFFFFFFFFFFFFFFFFFFFFFFFFFFFFFFFFFF:FFFFFFFFFFFFFFFFFFFFFFFFFFFFFFFFFFFFFFFFFFFFFFFFFFFFFFFFFFFFFFFFFFFFFFFFFFFFFFFFF:FFFFFFFFFFFFFF:FFFFFFFFFFFFFFFFFFFFFFFFFFFF:
@A01757:155:HFTYTDRX3:1:2101:3360:19523 2:N:0:CCTACCTA
GGACTACACGGGTATCTAATCCTGTTCGATACCCACGCTTTCGTGCTTCAGCGTCAGTTGGGCGCCGGTATGCTGCCTTCGCAATCGGAGTTCTGCGTGATATCTATGCATTTCACCGCTACACCACGCATTCCGCATACTTCTCGCCCACTCAAGAACGCCAGTTTCAACGGCGGAGCGAGGTTGAGCCCCGCGATTTTACCGCTGACTTGGCATTCCGCCTACGCACCCTTTAAACCCAATAAATCCGG
+
FFFFFFFFFFFFFFFFFFFFFFFFFFFFFFFFFFFFFFFFFFFFFFFFFFFFFFFFFFF:FFFFFFFFFFFFFFFFFFFFFFFFFFFFFFFFFFFFFFFFFFFFFFFFFFFFFFFFFFFFFFFFFFFFFFFFFFFFFFFFFF,FFFFFFFFFFFFFFFFFFFFFFFFFFFFFFF,FFFFFFFFFFFF:F,FFFFFFFFFFFFFFFFFFFFFFFFFFFFFFFFFFFFFFFFFFFFF,FFFFFFF,F,FFFF:
@A01757:155:HFTYTDRX3:1:2101:32570:19539 2:N:0:CCTACCTA
GGACTACTAGGGTTTCTAATCCCTTTCGCTCCCCTGGCTTTCGTGCCTCAGCGTCAGTTAATGTCCAGGAACCCGCCTTCGCCACGAGTGTTCCTCTCGATATCTACGCATTTCACTGCTACACCGAGAATTCCGGTTCCCCCTCCATTACTCTAGTCTCGCAGTATCATGTGCCGTCCGCGGGTTGAGCCCGCGCCTTTCACACACGACTTACGAAACAGCCTACGCACGCTTTACGCCCAGTGATTCCG
+
FFFFFFFFFFFFFFFFFFFFFFFFFFFFFFFFFFFFFFFFFFFFFFFFFFFFFFFFFFF:FFFFFFFFFF:FFFFFFFFFFFFFFFFFFFFFFFFFFFFFF:FFFFFFFFFFFFFFFFFFFFFFFFFFF:FFFF:FFFFFFFFFFFFFFFFFFFFFFFFFFFFFFFFFFFFFF:FFFFFFFFFFFFFFF:FFFFFFFF:FFFFFFFFFFFF:FFFFFFFFFFFFF,FF:FFFFFFFFF:FFFFFFFFFFFF
@A01757:155:HFTYTDRX3:1:2101:25961:19711 2:N:0:CCTACCTA
GGACTACAGGGGTTTCTAATCCTGTTTGCTACCCACGCTTTCGAACCTCAGCGTCAGTTACAGACCAGAGAGCCGCTTTCGCCACTGGTGTTCTTCCATATATCTACGCATTTCACCGCTACACATGGAGTTCCACTCTCCTCTTCTGCACTCAAGTCTCCCAGTTTCCAATGCACTACTCCGGTTAAGCCGAAGGCTTTCACATCAGACTTAAAAGACCGCCTGCGTTCCCTTTACGCCCAATAAATCCG
+
FFFFFFFFFFFFFFFFFFFFFFFFFFFFFFFFFFFFFFFFFFFFFFFFFFFFFFFFFFFFFFFFFFFFFFFFFFFFF:FFFFF,FF:F:FFF:FFF:FFFFFFFF,:FFFFFF,FFFFFFF:FFFFFFFFFF,FFFFFF:F:FFFFFFFFFFFFFFFFFFFFFFFFF:FFFF:,,FFFFFFFFF:FFF:FFFFF:FFFFF:FFFFFFFFF:FFFF::FFFFFFF:FF,F,FFFFFFF,FFF,F:FFF,FFF
@A01757:155:HFTYTDRX3:1:2101:22173:19727 2:N:0:CCTACCTA
GGACTACCAGGGTTTCTAATCCTGTTTGCTACCCACGCTTTCGAACCTCAGCGTCAGTTACAGACCAGAGAGCCGCTTTCGCCACTGGTGTTCTTCCATATATCTACGCATTTCACCGCTACACATGGAGTTCCACTCTCCTCTTCTGCACTCAAGTCTCCCAGTTTCCAATGCACTACTCCGGTTAAGCCGAAGGCTTTCACATCAGACTTAAAAGACCGCCTGCGTTCCCTTTACGCCCAATAAATCCG
+
FFFFFFFFFFFFFFFFFFFFFFFFFFFFFFFFFFFFFFFFFFFFFFFFFFFFFFFFFFFFFFFFFFFFFFFFFFFFFFFFFFFFFFFFFFFFFFFFFFFFFFF,FFFFFFFFFFFFFFFFFFFFFFFFFFFF:FF::FFFFFFFFFFFFFFFFFF:FFFF:F::FFFFFFFFFFFFFF:FFFFFFFFF:FF:FFFFFFFFFF:F:FFFFF:FFFFF:FF::FFFFFFFFF,FFFFF,FFFFFFFF:F,FF:
@A01757:155:HFTYTDRX3:1:2101:26919:19742 2:N:0:CCTACCTA
GGACTACTCGGGTATCTAATCCTGTTCGCTACCCATGCTTTCGAGCCTCAGCGTCAGTTGCAGACCAGACAGCCGCCTTCGCCACTGGTGTTCTTCCATATATCTACGCATTCCACCGCTACACATGGAGTTCCACTGTCCTCTTCTGCACTCAAGTCGCCCGGTTTCCGATGCACTTCTTCGGTTAAGCCGAAGGCTTTCACATCAGACCTAAGCAACCGCCTGCGCTCGCTTTACGCCCAATAAATCCG
+
FFFFFFFFFFFFFFFFFFFFFFFFFFFFFFFFFFFFFFFFFFFFFFFFFFFFFFFFFFFFFFFFF:FFFFFFFFFFFFFFFFFFFFFFFFFFFFFFFFFFFFFFFFFFFFFFFFFFFFFFFFFF:FFFFFFFF:FFFFFFFFFFFFFFFFFFFFFFFFFFFFFFFFFFFFFFFFFFFFFFFFFFFFFFFFFFFFFFFFFFFFFFFFFFFFFFFFFFF:FFFFFFFFFFFFFFFFFFFFFFFFFFFFFFFFF
@A01757:155:HFTYTDRX3:1:2101:31891:19774 2:N:0:CCTACCTA
GGACTACCGGGGTATCTAATCCTGTTTGCTACCCACGCTTTCGAACCTCAGCGTCAGTTACAGACCAGAGAGCCGCTTTCGCCACTGGTGTTCTTCCATATATCTACGCATTTCACCGCTACACATGGAGTTCCACTCTCCTCTTCTGCACTCAAGTCTCCCAGTTTCCAATGCACTACTCCGGTTAAGCCGAAGGCTTTCACATCAGACTTAAAAGACCGCCTGCGTTCCCTTTACGCCCAATAAATCCG
+
FFFFFFFFFFFFF:FFFFFFFFFFFFFFFFFFFFFFFFFFFFF:FFFFFFFFFFFFFFFFFFFFFFFFFFFFFFFFF:FFFFFFF:FFFFFFFFFFFFFFFF,FFFFFFF:FFFFFFFFFFFFFFFFFF::FFFFFFFFFFFFF,:FF:FFFFFFFFFFFFFFFFFF:F:FFFFFFFF:FFF:FFF:FFFFFFFFFFFFFFFF:FF:FFFFFFFFF,,F,F:F:FFFFFFFFFFFFFFFFFFFFFFFF,FF
@A01757:155:HFTYTDRX3:1:2101:5267:19789 2:N:0:CCTACCTA
GGACTACTGGGGTTTCTAATCCTGTTCGCTACCCATGCTTTCGAGCCTCAGCGTCAGTTGCAGACCAGAGAGCCGCCTTCGCCACTGGTGTTCTTCCATATATCTACGCATTCCACCGCTACACATGGAGTTCCACTCTCCTCTTCTGCACTCAAGTTCAACAGTTTCTGATGCAATTCTCCGGTTGAGCCGAAGGCTTTCACATCAGACTTATTGAACCGCCTGCACTCGCTTTACGCCCAATAAATCCG
+
FFFFFFFFFFFFFFFFFFFFFFFFFFFFFFFFFFFFFFFFFFFFFFFFFFFFFFFFFFFFFFF:FFFFFFFFFFFFFFFFFFFFFFFFFFFFFFFFFFFFFFFFFFFFFFFFFFFFFFFFFFFFFFFFFFFFFFFFFFFFFFFFFFFFFFFFFFFFFFFFFFFFFFFFFFFFFFFFFFFFFFFFFFFFFFFFF:FFFFFFFFFFFFFFFFFFFFFFFFFFFFFFFFFFFFFFFFFFFFFFFFFF:FFFFFF
@A01757:155:HFTYTDRX3:1:2101:20726:19820 2:N:0:CCTACCTA
GGATTACCCGGGTATCTAATCCTGTTTGCTACCCACGCTTTCGAACCTCAGCGTCAGTTACAGACCAGAGAGCCGCTTTCGCCACTGGTGTTCTTCCATATATCTACGCATTTCACCGCTACACATGGAGTTCCACTCTCCTCTTCTGCACTCAAGTCTCCCAGTTTCCAATGCACTACTCCGGTTAAGCCGAAGGCTTTCACATCAGACTTAAAAGACCGCCTGCGTTCCCTTTACGCCCAATAAATCCG
+
FFFFFFFFFFFF:FFFFFFFFFFFFFFFFFFFFFFFFFFFFFFFFFFFFFFFFFFFFFFFFFFFFFFFFFFFFFFFF:FFFFFFFFFFFFFFFFFFFFFFFFF:FFFFFFFFFFF:FFFFFFFFFFFFFFFFFFFFFFFFFFFFFFFFFFFFFFFFFFFFFFFFFFFFFFFFFFFFFFFFFFFF:FFFFFFF:FFFFFFF:FFF:FFFFFFF:FFFFFFFFFF::FFFFFFFFFF:F:FFFF::FF:FF:F
@A01757:155:HFTYTDRX3:1:2101:13774:19867 2:N:0:CCTACCTA
GGACTACACGGGTATCTAATCCTGTTCGATACCCACGCTTTCGTGCTTCAGCGTCAGTTGGGCGCCGGTATGCTGCCTTCGCAATCGGAGTTCTGCGTGATATCTATGCATTTCACCGCTACACCACGCATTCCGCATACTTCTCGCCCACTCAAGAACGCCAGTTTCAACGGCGGAGCGAGGTTGAGCCCCGCGATTTTACCGCTGACTTGGCATTCCGCCTACGCACCCTTTAAACCCAATAAATCCGG
+
FFFFFFFFFFFFFF:FFFFFFFFFFFFFFFFFFFFFFFFFFFFFFFFFFFFFFFFFFFFFFFFFFFFFFFFFFFFFFFFFFFFFFFFFFFFFFFFFFFFFFFFFFFFFFF:FFFFFFFFFFFFFFFFF:F,:FFFFFFFFFFFFFFFFF:FFFFFFFF:FFFFFF:FFFFFFFFFFFFFFFFFFFFFFFFFFFFFFFFFFFFFFF:FFFFFF,F:FFFFFFFFFFFFFFFFFFFFFFFFFFFFFFFFFFFF
@A01757:155:HFTYTDRX3:1:2101:22842:19977 2:N:0:CCTACCTA
GGACTACAAGGGTTTCTAATCCTGTTTGCTACCCACGCTTTCGAACCTCAGCGTCAGTTACAGACCAGAGAGCCGCTTTCGCCACTGGTGTTCTTCCATATATCTACGCATTTCACCGCTACACATGGAGTTCCACTCTCCTCTTCTGCACTCAAGTCTCCCAGTTTCCAATGCACTACTCCGGTTAAGCCGAAGGCTTTCACATCAGACTTAAAAGACCGCCTGCGTTCCCTTTACGCCCAATACATCCG
+
FFFFFFFFFFFFF:FFFFFFFFFFFFFFFFFFFFFFFFFFFFFFFFFFFFFFF:FFFFFFFFFFF:FFFFFFFFFFFFFFFFFFFFFFFFFFFFFFFFFFFF:FFFFFF,FFFFFFF:FFFFFFFFFFFFFFFFFFFF::FFFFFFF:FFFFFFFFFFFFFFFFFFFFFFFFFFF:FFFF:FFFFFFF,:FFFFFFF:FFFF,F:FFF,FFFFFFF::F:FFF:FFF,F:F:F:FF:FFFFFFFF:FF,FF
@A01757:155:HFTYTDRX3:1:2101:7789:20118 2:N:0:CCTACCTA
GGACTACACGGGTTTCTAATCCTGTTTGCTACCCACGCTTTCGAACCTCAGCGTCAGTTACAGACCAGAGAGCCGCTTTCGCCACTGGTGTTCTTCCATATATCTACGCATTTCACCGCTACACATGGAGTTCCACTCTCCTCTTCTGCACTCAAGTCTCCCAGTTTCCAATGCACTACTCCGGTTAAGCCGAAGGCTTTCACATCAGACTTAAAAGACCGCCTGCGTTCCCTTTACGCCCAATAAATCCG
+
FFFFFFFFFFFFFFFFFFFFFFFFFFFFFFFFFFFFFFFFFFFFFFFFFFFFFFFFFFFFFFFFFFFFFFFFFFFFFFFFFFFFFFFFFFFFFFFFFFFFFFFF:FFFFFFFFFFFFFFFFFFFFFFFFFFFFFFFFFFFFFF:FFFFF:FFFFFFFFFFFFFFFFFFFFFFF:FFFFFFF,FFFFFFF,FFFFF:FFFFFFFFFFF:FFFFFFFFF:,FFFFFF,F:F,FFFFFF,FFFFFFFFFFFF,F
@A01757:155:HFTYTDRX3:1:2101:29252:20118 2:N:0:CCTACCTA
GGACTACTGGGGTTTCTAATCCTGTTTGCTCCCCACGCTTTCGAGCCTCAACGTCAGTTACTGTCCAGCAAGCCGCCTTCGCCACTGGTGTTCCTCCTAATATCTACGCATTTCACCGCTACACTAGGAATTCCGCTTGCCTCTCCAGCACTCCAGTTCCACAGTTTCCAAAGCCGTTCCGCGGTTAAGCCACGGGCTTTCACTTCAGACTTGCAGAACCGTCTACGCTCCCTTTACACCCAGTAAATCCG
+
FFFFFFFFFFFFFFFFFFFFFFFFFFFFFFFFF::FF:FF,F:FFF:FFFFFF:FFFFF,FFFFFFFFFFFFFF:FFFFFFFF,:FFFFFFFFFFF,:FF,FFF:FFF:FFFF:FFFF:FFFFFF:F:FFF,FFFFFFFFFFFFFFFFFFFFF:FFF,F:,FFF:F:FFFFF:FF:FFFFF:FFFFFFFF::FFFF,FFFFFFF:FFFF,FFFFFFF:F:FFFF::FFFFF,FF:FF,FF,:FFFF,FFFF
@A01757:155:HFTYTDRX3:1:2101:31539:20228 2:N:0:CCTACCTA
GGACTACTAGGGTTTCTAATCCCTTTCGCTCCCCTGGCCTTCGTGCCTCAGCGTCAGTTAATGTCCAGGAACCCGCCTTCGCCACGAGTGTTCCTCTCGATATCTACGCATTTCACTGCTACACCGAGAATTCCGGTTCCCCCTCCATTACTCTAGTCTCGCAGTATCATGTGCCGTCCGCGGGTTGAGCCCGCGCCTTTCACACACGACTTACGAAACAGCCTACGCACGCTTTACGCCCAGTGATTCCG
+
FFFFFFFFFFFFFFFFFFFFFFFFFFFFFFFFFFFFFFFFFFFFFFFFFFFFFFFFFFFFFFFFFFFFFFFFFFFFFFFFFFFFFFFFFFFFFFFFFFFFFFFFFFFFFFFFFFFFFFFFFFFFFFFFFFFFFFFFFFFFFFFFFFFFFFFFFFFFFFFFFFFFFFFFFFFFFFFF:FFFFFFFFFFFF:FFFFFFFFFFFFFFFFFFFFFFFFFFFFFFFFFFFFFFFF:FFFFF:FFFFFFFFFFFFFF
@A01757:155:HFTYTDRX3:1:2101:20799:20322 2:N:0:CCTACCTA
GGACTACAAGGGTTTCTAATCCTGTTCGCTACCCATGCTTTCGAGCCTCAGCGTCAGTTGCAGACCAGAGAGCCGCCTTCGCCACTGGTGTTCTTCCATATATCTACGCATTCCACCGCTACACATGGAGTTCCACTCTCCTCTTCTGCACTCAAGTTCAACAGTTTCTGATGCAATTCTCCGGTTGAGCCGAAGGCTTTCACATCAGACTTATTGAACCGCCTGCACTCGCTTTACGCCCAATAAATCCG
+
FFFFFFFFFFFFFFFFFFFFFFFFFFFFFFFFFFFFFFFFFFFFFFFFFFFFFFFFFFFFFFFFFFFFFFFFFFFFFFFFFFFFFFFFFFFFFFFFFFFFFFFFFFFF:FFFFFFFFFFFFFFFFFFFFFFFFFFFFFFFFFFFFFFFFFFFFFFFFFFFFFFFFFFFFFFFFFFFFFFFFFFFFFFFFFFFFFFFFFFFFF:FFFFFFFFFFFFFFFFFFFFFFFFFFFFFFFFFFFFFFFFFFFFF:FF
@A01757:155:HFTYTDRX3:1:2101:7238:20447 2:N:0:CCTACCTA
GGACTACAGGGGTATCTAATCCTGTTTGCTACCCACGCTTTCGAACCTCAGCGTCAGTTACAGACCAGAGAGCCGCTTTCGCCACTGGTGTTCTTCCATATATCTACGCATTTCACCGCTACACATGGAGTTCCACTCTCCTCTTCTGCACTCAAGTCTCCCAGTTTCCAATGCACTACTCCGGTTAAGCCGAAGGCTTTCACATCAGACTTAAAAGACCGCCTGCGTTCCCTTTACGCCCAATAAATCCG
+
FFFFFFFFFFFFFFFFFFFFFFFFFFFFFFFFFFFFFFFFFFFFFFFFFFFFFFFFFFFFFFFFFFFFFFFFFFFFFFFFFFFFFFFFFF:FFFFFFFFFFFFFFFF,FFFFFFFFFFF:FFFFFFFFFFFFFFFFFFFFFFFFFFFFFFFF,:FFFFFFFFFFFFFFFFFFFFFFFFFFFFFFFFFFFFFF:FFFFFFFFFFF::FF::FFFFFFFFF,FFFFFFFFFFFFFFFFFFF:FFFFF:FF,FF
@A01757:155:HFTYTDRX3:1:2101:18557:20447 2:N:0:CCTACCTA
GGACTACACGGGTATCTAATCCTGTTCGATACCCACGCTTTCGTGCTTCAGCGTCAGTTGGGCGCCGGTATGCTGCCTTCGCAATCGGAGTTCTGCGTGATATCTATGCATTTCACCGCTACACCACGCATTCCGCATACTTCTCGCCCACTCAAGAACGCCAGTTTCAACGGCGGAGCGAGGTTGAGCCCCGCGATTTTACCGCTGACTTGGCATTCCGCCTACGCACCCTTTAAACCCAATAAATCCGG
+
FFFFFFFFFFFFFFFFFFFFFFFFFFFFFFFFFFFFFFFFFFFFFFFFFFFFFFFFFFFFFFFFFFFFFFFFFFFFFFFFFFFFFFFFFFFFFFFFFFFFF:FFFFFFFFFFFFFFFFFFFFFFFFFFFFFFFFFFFFFFFFFFFFFFFFFFFFFFFFFFFFFFFFFFFFFFFFFFFFFFFFFFFFFFFFFFFFFF:FFFFFFFFFFFFFFFFF,FFFFFFFFFFFFFFFFFFFFFFFFFFFFFF:FFFFF
@A01757:155:HFTYTDRX3:1:2101:25563:20494 2:N:0:CCTACCTA
GGACTACCAGGGTTTCTAATCCCTTTCGCTCCCCTGGCCTTCGTGCCTCAGCGTCAGTTAATGTCCAGGAACCCGCCTTCGCCACGAGTGTTCCTCTCGATATCTACGCATTTCACTGCTACACCGAGAATTCCGGTTCCCCCTCCATTACTCTGGTCTCGCAGTATTATGTGCCGTCCGCGGGTTGAGCCCGCGCCTTTCACACACGACTTACGAAACAGCCTACGCACGCTTTACGCCCAGTGATTCCG
+
FFFFFFFFFFFFFFFFFFFFFFFFFFFFFFFFFFFFFFFFFFFFFFFFFFFFFFFFFFFFFFFFFFFFFFFFFFFFFFFFFFFFFFFFFFFFF:FFFFFFFFFFFFFFFFFFFFFFFFFFFFFFFFFFFFFFFFFFFFFFFFFFFFFFFFFFFFFFFFFFFFFFFFFF:FFFFFFFFFFF,FFF,F:FFFFFFFFFFFFFFF:FF:F:FFFFFFFFF:FFFFFFFFFFFFFFFFFFFFFFF,FFFFFFFFF
@A01757:155:HFTYTDRX3:1:2101:27588:20556 2:N:0:CCTACCTA
GGACTACAGGGGTTTCTAATCCTGTTCGATACCCACGCTTTCGTGCTTCAGCGTCAGTTGGGCGCCGGTATGCTGCCTTCGCAATCGGAGTTCTGCGTGATATCTATGCATTTCACCGCTACACCACGCATTCCGCATACTTCTCGCCCACTCAAGAACGCCAGTTTCAACGGCGGAGCGAGGTTGAGCCCCGCGATTTTACCGCTGACTTGGCATTCCGCCTACGCACCCTTTAAACCCAATAAATCCGG
+
FFFFFFFFFFFFFFFFFF:FFFFFFFFFFFFFFF:FFFFFFFFFFFFFFFFFFFFFFFFFFFFFFFFFFFFFFFFFFFFFFFFFFF:FFFFFF:FFFFFF,F:FF,FFF,F:FFF:FFFFFF,FFFFFF::FFFFFFFFFFFFFFFFFFF:FFFFFF,FFFFFFF:FF,FFFFFFF,FFF:FFFFF:FFFFFFFFFFFFFFF:FFFFFFFFFF,F,FFFFFFF:FFFFFFFFFFF,FFFFFFFFF,F,FFF
@A01757:155:HFTYTDRX3:1:2101:20627:20588 2:N:0:CCTACCTA
GGACTACCAGGGTATCTAATCCTGTTCGATACCCACGCTTTCGTGCTTCAGCGTCAGTTGGGCGCCGGTATGCTGCCTTCGCAATCGGAGTTCTGCGTGATATCTATGCATTTCACCGCTACACCACGCATTCCGCATACTTCTCGCCCACTCAAGAACGCCAGTTTCAACGGCGGAGCGAGGTTGAGCCCCGCGATTTTACCGCTGACTTGGCATTCCGCCTACGCACCCTTTAAACCCAATAAATCCGG
+
FFFFFFFFFFFFFFFFFFFFFFFFFFFFFFFFFFFFFFFFFFFFFFFFFFFFFFF:FFFFFFFFFFFFFFFFFFFFFFFFFFFFFFFFFFFFFFFFFFFF:FFFFFFFFFFFFFFFFFFF:FFFFFFFFFFFFFFFFFF:FFFFFFFFFFFFFFF,FFFFFF:FFFFFFFFFFFFFFFFFFFFFFFFFFFFF:FFFFFFFFFFF:FFFFFFFFFFFFFFFF:F,,FFFFFFFFFFFFFFF:FFFFFFFFFF
@A01757:155:HFTYTDRX3:1:2101:31186:20713 2:N:0:CCTACCTA
GGACTACCGGGGTTTCTAATCCCTTTCGCTCCCCTGGCCTTCGTGCCTCAGCGTCAGTTAATGTCCAGGAACCCGCCTTCGCCACGAGTGTTCCTCTCGATATCTACGCATTTCACTGCTACACCGAGAATTCCGGTTCCCCCTCCATTACTCTAGTCTCGCAGTATCATGTGCCGTCCGCGGGTTGAGCCCGCGCCTTTCACACACGACTTACGAAACAGCCTACGCACGCTTTACGCCCAGTGATTCCG
+
FFFFFFFFFFFFFFFFFFFFFFFFFFFFFFFFFFFFFFFFFFFFFFFFFFFFFFFFFFFFFFFFFFFFFF:FFFFFFFFFFFFFFFFFFFFFFFFFFFFFFFFFFFFFFFFFFFFFFFFFFFFFFFFFFFFFFFFFFFFFFFFFFFFFFFFFFFFFFFFFFFFFFFFFFFFFF:FFFFFFFFFFFFFFFFFFFFFFF:FFFFFFFFFFFFFFFFFF:FFFF:FFFFFFFFFFFFFFFFFFFFFFFFFFFFF
@A01757:155:HFTYTDRX3:1:2101:14724:20760 2:N:0:CCTACCTA
GGACTACAAGGGTATCTAATCCTGTTTGCTACCCACGCTTTCGAACCTCAGCGTCAGTTACAGACCAGAGAGCCGCTTTCGCCACTGGTGTTCTTCCATATATCTACGCATTTCACCGCTACACATGGAGTTCCACTCTCCTCTTCTGCACTCAAGTCTCCCAGTTTCCAATGCACTACTCCGGTTAAGCCGAAGGCTTTCACATCAGACTTAAAAGACCGCCTGCGTTCCCTTTACGCCCAATAAATCCG
+
FFFFFFFFFFFFFFFFFFFFFFFFFFFFFFFFFFFFFFFFFFFFFFFFFFFFFFFFF:FFFFFFFFFFFFFFFFFFFFFFF:FFFFFFFFFFFFFFFFFFFFFF:FFFFFFFF:FFFFFFFFFFFFFFFFFFFFFFFFFFFFFFFFFFFF,FFFFFFFFFFFFFFFF:FFFFFFFFFFFFFFFFFFFFFFFFFF:FFFFF,FF,FFFFFF:FFFFFFFFF:FFFFFFFF,FF:FFFFFFFFFFFFFFF,FF
@A01757:155:HFTYTDRX3:1:2101:16604:20823 2:N:0:CCTACCTA
GGACTACTCGGGTATCTAATCCTGTTTGCTACCCACGCTTTCGAACCTCAGCGTCAGTTACAGACCCGAGAGCCGCTTTCGCCACTGGTGTTCTTCCATATATCTACGCATTTCACCGCTACACATGGAGTTCCACTCTCCTCTTCTGCACTCAAGTCTCCCAGTTTCCAATGCACTACTCCGGTTAAGCCGAAGGCTTTCACATCAGACTTAAAATACCGCCTGCGTTCACTTTACGCCCAATAAATCCG
+
,FFFFFFF:,FF,:FFF,F::F:FF:FFFFFFFFFFFFFFFF:FFFFFFFFFFFFFF:FFF:FFFF,FFFFFFFFF::FF:FF,FFF:FFFF,FFFFFFFFFFFFFFFFF,FFFFF,,FF:,FFFF,,FFFFF,:F:FFFFFFFFFFF:FF:F,F,FFF,FFFF,FF,FFFFF,FFFFFFFFF:,FFF,FFFF,,FF::FFFFFFFF:FFFFF:FF,FF:FF:FFFF,FF,FF,:F:FFFF::FFFF,:,F
@A01757:155:HFTYTDRX3:1:2101:6479:20854 2:N:0:CCTACCTA
GGACTACCAGGGTTTCTAATCCTGTTTGCTACCCACGCTTTCGAACCTCAGCGTCAGTTACAGACCAGAGAGCCGCTTTCGCCACTGGTGTTCTTCCATATATCTACGCATTTCACCGCTACACATGGAGTTCCACTCTCCTCTTCTGCACTCAAGTCTCCCAGTTTCCAATGCACTACTCCGGTTAAGCCGAAGGCTTTCACATCAGACTTAAAAGACCGCCTGCGTTCCCTTTACGCCCAATAAATCCG
+
FFFFFFFFFFFF:FFFFFFFFFFFFFFFFFFFFFFFFFFFFFFFFFFFFFFFFFFFFFFFFFFFFFFFFFFFFFFFFFFFFFFFFFFFFFFF:FFFFFFFFFF:FFFFFF:FFFFFFFFF,,FFFFFFFFFFFFFF:FFFFFFFFFFFFF::FF,FFFFF:F,FFFF:FF:FFFF:FFF:F:FFFFFF:FFF,:FFF:F:FFF,FFFF:::F:,F:::FFF::FF,F,F:F,F,F,FF,:F:,F,,,:,FF
@A01757:155:HFTYTDRX3:1:2101:31503:20948 2:N:0:CCTACCTA
GGACTACCGGGGTTTCTAATCCCTTTCGCTCCCCTGGCCTTCGTGCCTCAGCGTCAGTTAATGTCCAGGAACCCGCCTTCGCCACGAGTGTTCCTCTCGATATCTACGCATTTCACTGCTACACCGAGAATTCCGGTTCCCCCTCCATTACTCTAGTCTCGCAGTATCATGTGCCGTCCGCGGGTTGAGCCCGCGCCTTTCACACACGACTTACGAAACAGCCTACGCACGCTTTACGCCCAGTGATTCCG
+
FFFFFFFFFFFFFFFFFFFFFFFFFFFFFFFFFFFFFFFFFFFFFFFFFFFFF,FFFFFFFFFFFFFFFFFFFFFFFFFFFFFFFFFFFFFFFFFFFFFFFFFFFFFFFFFFFFFFFFFFFFFFFFFFFFFFFFFFFFFFFFFFFFFFFFFFFFFFFFFFFFFFFFFFFFFFFFFF:FFFFFFFFFFFFFFFFFFFFFFFFFFFFFFF:FFFFFFF,FFFFFF:FFFFFFFFFFFFFFFFFFFFF,FFFFF
@A01757:155:HFTYTDRX3:1:2101:21531:21026 2:N:0:CCTACCTA
GGACTACAAGGGTTTCTAATCCTGTTTGCTACCAACGCTTACGAACCTAAGCGTCAGTTAAAGAACAGAGATCCGCTTTCGCAACTGGTGTTCTTCCATATATCTACGCATTTCACCGCTACACATGGATTTACACACTCCTCTAATCCACTCAAGTCTCCCAGTTTCCAAAGCAATAATCCGGTTAAGCCCAATGCTTTCACATCAGACATAAAAGACCTCCAGCGTTCCATTAACGCCCAATAAATCCG
+
FF:F:F::F,F,,F,F,F::F,,,,,F,,FFF:,FF,FFF,F,:,FFF,:,F,FFF,F,,,:,F,FF:F,:,F,,,F,F::F,F,FF,,FF,,,,FFFFFFF,::F:FFFF,FFFFF,FFFF:FF,F,F,,:,,FF,FFFF,F,,,,,FF:,FFF,:,F::,F,:FFFFFF,,FF,FF,F:,,F,,FF,FF,F:,,:,,F,F,:FFF,F,,FFFFFFF,F,FF,,::,F,,:FF,FF,,F:,FFF,FF,FF
@A01757:155:HFTYTDRX3:1:2101:20880:21057 2:N:0:CCTACCTA
GGACTACACGGGTATCTAATCCTGTTCGCTACCCATGCTTTCGAGCCTCAGCGTCAGTTGCAGACCAGAGAGCCGCCTTCGCCACTGGTGTTCTTCCATATATCTACGCATTCCACCGCTACACATGGAGTTCCACTCTCCTCTTCTGCACTCAAGTTCAACAGTTTCTGATGCAATTCTCCGGTTGAGCCGAAGGCTTTCACATCAGACTTATTGAACCGCCTGCACTCGCTTTACGCCCAATAAATCCG
+
FFFFFFFFFFFFFFFFFFFFFFFFFFFFFFFFFFFFFFFFFFFFFFFFFFFFFFFFFFFFFFFFFFFFFF:FFFFFFFFFFFFFFFFF:F:FFF:FFFFFFFFFFFFFFFFFFFFFFFFFFFFFFFFFFFFFFFFFFFFFFFF:FFFFFFFFFFFFFFFFFFFFFFFFFFFFFFFFFFFFFFFFFFFFFFFFFFFFFF:FF:FFFFFFFFF:FFFFFFF:FFFFFFFFFFFF,F:FFFFFF:F:::FFFFF
@A01757:155:HFTYTDRX3:1:2101:2709:21089 2:N:0:CCTACCTA
GGACTACCGGGGTTTCTAATCCTGTTTGCTACCCACGCTTTCGAACCTCAGCGTCAGTTACAGACCAGAGAGCCGCTTTCGCCACTGGTGTTCTTCCATATATCTACGCATTTCACCGCTACACATGGAGTTCCACTCTCCTCTTCTGCACTCAAGTCTCCCAGTTTCCAATGCACTACTCCGGTTAAGCCGAAGGCTTTCACATCAGAATTAAAAGACCGCCTGCGTTCCCTTTACGCCCAATAAATCCG
+
FFFFFFFFFFFFFFFFFFFFFFFFFFFFFFFFFFFFFFFFFFFFFFFFFFFFFFFFFFFFFFFFFFFFF:FFFFFFFFFFFFFFFFFFFFFFFFFFFFFFFFF:FFFFF:FFFFFFFFFFFFFFFFFFFFFFFFFFFFFFFFFFFFFFFFFFFFFFFFFFFFFFFFFFFFFF:FFFFFFF:FFFFFFF:FFFFF:FFFFF:FFFFFFFF,FFFFFF,FF:,F::FFFFFF,FFFFFFFFFFF:FFFF,FFF
@A01757:155:HFTYTDRX3:1:2101:24117:21089 2:N:0:CCTACCTA
GGACTACTGGGGTTTCTAATCCTGTTTGCTACCCACGCTTTCGAACCTCAGCGTCAGTTACAGACCAGAGAGCCGCTTTCGCCACTGGTGTTCTTCCATATATCTACGCATTTCACCGCTACACATGGAGTTCCACTCTCCTCTTCTGCACTCAAGTCTCCCAGTTTCCAATGCACTACTCCGGTTAAGCCGAAGGCTTTCACATCAGACTTAAAATACCGCCTGCGTTCCCTTTACGCCCCATTAATCCG
+
FFFFFFFFFFFFFFFFFFFFFFFFFFFFFFFFFFFFFFFFFFFFFFFFFFFFFFFFFFFFFFFF:F:,FFFFFF:F:FFFFFFFF:FFFFFFF,FFFFFFFFFFFFFF:FF:FFFFFFFFFFFF,:FFFFFFFFF:,FFFFF:FFF:FFFFFFFFFFFFFFFF,FFF::,FFFF:::FF,FFFFFFF,FFFFF,:F,FFF,FFFF,F:FF:FF:FF,:FF,FFF,FF,F,:FFFF,:::FF,,,,FFFFFF
@A01757:155:HFTYTDRX3:1:2101:6262:21104 2:N:0:CCTACCTA
GGACTACTAGGGTTTCTAATCCCTTTCGCTCCCCTGGCCTTCGTGCCTCAGCGTCAGTTAATGTCCAGGAACCCGCCTTCGCCACGAGTGTTCCTCTCGATATCTACGCATTTCACTGCTACACCGAGAATTCCGGTTCCCCCTCCATTACTCTAGTCTCGCAGTATCATGTGCCGTCCGCGGGTTGAGCCCGCGCCTTTCACACACGACTTACGAAACAGCCTACGCACGCTTTACGCCCAGTGATTCCG
+
FFFFFFFFFFFFFFFFFFFFFFFFFFFFFFFFFFFFFFFFFFFFFFFFFFFFFFFFFFFFFFFFFFFFFF:FFFFFFFFFFFFFFFFFFFFFFFFFFFFFFFFFFFFFFFFFFFFFFFFFFFFFFFFFFFFFFFFFFFFFFFFFFFFFFFFFFFFFFFFFFFFFFFFFFFFFFFFFF:FFFFFFFFFFFFFFFFFFFFFFFFFFFFFFFFFFFFFFFFFFFFFF:FFFFFFFFFF:FFFFFFFFFFFFFFF
@A01757:155:HFTYTDRX3:1:2101:29496:21104 2:N:0:CCTACCTA
GGACTACCAGGGTTTCTAATCCTGTTCGATACCCACGCTTTCGTGCTTCAGCGTCAGTTGGGCGCCGGTATGCTGCCTTCGCAATCGGAGTTCTGCGTGATATCTATGCATTTCACCGCTACACCACGCATTCCGCATACTTCTCGCCCACTCAAGAACGCCAGTTTCAACGGCGGAGCGAGGTTGAGCCCCGCGATTTTACCGCTGACTTGGCATTCCGCCTACGCACCCTTTAAACCCAATAAATCCGG
+
FFFFFFFFFFFFFFFFFFFFFFFFFFFFFFFFFFFFFFFFFFFFFFFFFFFFFFFFFFFFFFFFFFFFFFFFFFFFFFFFFFFFFFFFFFFFFFFFFFFFFFFFF:FFFFFFFFFFFFFFFFFFFFFFFFFFFFFFFFFFFFFFF:FFFFFFFFFFFFFFFFFFFFFFFFFFFFFFFFFFFFFFFFF:FFFFFFFFFFFFFFFFFFFFFFFFFFFFFFFFFFF:FFF:FFFFFFFFFFFFFFFF:FFF:F:
@A01757:155:HFTYTDRX3:1:2101:14470:21136 2:N:0:CCTACCTA
GGACTACAAGGGTATCTAATCCTGTTTGCTACCCACGCTTTCGAACCTCAGCGTCAGTTACAGACCAGAGAGCCGCTTTCGCCACTGGTGTTCTTCCATATATCTACGCATTTCACCGCTACACATGGAGTTCCACTCTCCTCTTCTGCACTCAAGTCTCCCAGTTTCCAATGCACTACTCCGGTTAAGCCGAAGGCTTTCACATCAGACTTAAAAGACCGCCTGCGTTCCCTTTACGCCCAATAAATACG
+
FFFFFFFFFFFFFFFFFFFFFFFFFFFFFFFFFFFFFFFFFFFFFFFFFFFFFFFFFFFFFFFFFFFFFFFFFFFFFFFFFFFF:FFFFFFFFFFFFFFFFFF,FF:FFFFFFFFFFFFFFFFFFFFFFFFFFFFFFF:FFFFFF::FFFFFFFFFFFFF:FF:FFF,FFFFFFFFFFF::FFFFFFF,FFFFF:FFFFFFF,FFFFFF,FFFFFF:FFFFFFFFF:FF:FFFFF:::FFFFF:F,F,,FF
@A01757:155:HFTYTDRX3:1:2101:20862:21245 2:N:0:CCTACCTA
GGACTACCGGGGTATCTAATCCTGTTCGCTACCCATGCTTTCGAGCCTCAGCGTCAGTTGCAGACCAGAGAGCCGCCTTCGCCACTGGTGTTCTTCCATATATCTACGCATTCCACCGCTACACATGGAGTTCCACTCTCCTCTTCTGCACTCAAGTTCAACAGTTTCTGATGCAATTCTCCGGTTGAGCCGAAGGCTTTCACATCAGACTTATTGAACCGCCTGCACTCGCTTTACGCCCAATAAATCCG
+
FFFFFFFFFFFFFFFFFFFFFFFFFFFFFFFFFFFFFFFFFFFFFFFFFFFFFFFFFFFFFFFFFFFFFFFFFFFFFFFFFFFFFFFF:FFFF:FFFFFFFFFFFFFFFFFFFFFFFFFFFFFFFFFFFFFFFFFFFFFFFFFFFFFFFFFFFFFFFFFFFFFFFFFFFFFFFFF:FFFFFFFFFFFFFFFFFFFFFFFFFFFFFFFFFFFFFFFFFFFFFFFFFFFFFFFFFFFFFFFFFFFFFFFFFFF
@A01757:155:HFTYTDRX3:1:2101:28827:21418 2:N:0:CCTACCTA
GGACTACTGGGGTTTCTAATCCTGTTTGCTACCCACGCTTTCGAACCTCAGCGTCAGTTACAGACCAGAGAGCCGCTTTCGCCACTGGTGTTCTTCCATATATCTACGCATTTCACCGCTACACATGGAGTTCCACTCTCCTCTTCTGCACTCAAGTCTCCCAGTTTCCAATGCACTACTCCGGTTAAGCCGAAGGCTTTCACATCAGACTTAAAAGACCGCCTGCGTTCCCTTTACGCCCAATAAATCCG
+
FFFFFFFFFFFFFFFFFFFFFFFFFFFFFFFFFFFFFFFFFFFFFFFFFFFFFF:FFFFF:FFFFFFFFFFFFFFFFFFFFFFFFFFFFFFF:FFFFFFFFFF:FFFFFFFFFFFFFFFFFFFFFFFFFFFFFFFF:FFFFFFFFFFFFFF:FFFFFFFFFFF:FFFFF:FF:FFFFFFF,F::FFFF,FFFFFF,FFFFFFFFFFFFF,FFFFFF:FFF:F,F:FFFF:FFFF:F,FFFF:FFFFFF,FF
@A01757:155:HFTYTDRX3:1:2101:28845:21418 2:N:0:CCTACCTA
GGACTACTGGGGTTTCTAATCCTGTTTGCTACCCACGCTTTCGAACCTCAGCGTCAGTTACAGACCAGAGAGCCGCTTTCGCCACTGGTGTTCTTCCATATATCTACGCATTTCACCGCTACACATGGAGTTCCACTCTCCTCTTCTGCACTCAAGTCTCCCAGTTTCCAATGCACTACTCCGGTTAAGCCGAAGGCTTTCACATCAGACTTAAAAGACCGCCTGCGTTCCCTTTACGCCCAATAAATCCG
+
FFFFFFFFFFFFFFFFFFFFFFFFFFFFFFFFFFFFFFFFFFFFFFFFFFFFFFFFFFFFFFFFFFFFFFFFFFFFFFFFFFFFFFFFFFFFF:FFFFFFFFFFFFFFFFFFFFFFFFFFFFF,:FFFFFFFFFFFFFFFFFFFFFF:FFFFFFFFFFFFFFFFFFFFFFF:FFFFFFFF,FFFFFFFFFFFFFFFFFFFFFFF:FFFFF,FFFFF::F,FFF:FFFFFFFFFFFF,FFFF:FFFF:FF,F
@A01757:155:HFTYTDRX3:1:2101:4354:21433 2:N:0:CCTACCTA
GGACTACAAGGGTTTCTAATCCTGTTCGCTACCCATGCTTTCGAGCCTCAGCGTCAGTTGCAGACCAGAGAGCCGCCTTCGCCACTGGTGTTCTTCCATATATCTACGCATTCCACCGCTACACATGGAGTTCCACTCTCCTCTTCTGCACTCAAGTTCAACAGTTTCTGATGCAATTCTCCGGTTGAGCCGAAGGCTTTCACATCAGACTTATTGAACCGCCTGCACTCGCTTTACGCCCAATAAATCCG
+
FFFFFFFFFFFFFFFFFFFFFFFFFFFFFFFFFFFFFFFFFFFFFFFFFFFFFFFFFFFFFFFFFFFFFFFFFFFFFFFFFFFFFFFFFFFFFFFFFFFFFFFFFF:FFFFFFFFFFFFFFFFFFFFFFFFFFFFFFFFFFFFFFFFFFFFFFFFF:FF:FFFFFFFFFFFFF:FFFFFFFFFFFFFFFFFFFFFFFFFFFFFFFFFFFFFFFFFF,:F:FFFFFFFFFFFFFFFFFFFFFFFFFFFFFFF
@A01757:155:HFTYTDRX3:1:2101:32868:21433 2:N:0:CCTACCTA
GGACTACAAGGGTATCTAATCCTGTTTGCTACCCACGCTTTCGAACCTCAGCGTCAGTTACAGACCAGAGAGCCGCTTTCGCCACTGGTGTTCTTCCATATATCTACGCATTTCACCGCTACACATGGAGTTCCACTCTCCTCTTCTGCACTCAAGTCTCCCAGTTTCCAATGCACTACTCCGGTTAAGCCGAAGGCTTTCACATCAGACTTAAAAGACCGCCTGCGTTCCCTTTACGCCCAATAAATCCG
+
FFFFFFFFFFFFFFFFFFFFFFFFFFFFFFFFFFFFFFFFFFFFFFFFFFFFFFFFFFFFFFFFFFFFFFFFFFFFFFFFFFFFFFFFFFFFFFFFFFFFFFFFFFFFFFFFFFFFFFFFFFFFFFFFFFFFFFFFFFFFFFFFFFFFFFFFFFFFFFFFFFFFFFFFFFFFFFFFFFFFFFFFFFFFFFFFFFFFFF:FFFFF:FFFFFFFFFFFFFFFFFFFFF:FFFFFFFFFF,FFFFF,F:F,FFF
@A01757:155:HFTYTDRX3:1:2101:17092:21512 2:N:0:CCTACCTA
GGACTACCCGGGTATCTAATCCTGTTTGCTCCCCACGCTTTCGAGCCTCAACGTCAGTTACAGTCCAGTAAGCCGCCTTCGCCACTGGTGTTCCTCCTAATATCTACGCATTTCACCGCTACACTAGGAATTCCGCTTACCTCTCCTGCACTCGAGCTGCACAGTTTCCAAAGCAGTTCCGGGGTTGGGCCCCGGCATTTCACTCCAGACTTGCGCTGCCGTCTACGCTCCCTTTACACCCAGTAAATCCG
+
FFFFFFFFFFFFFFFFFFFFFFFFFFFFFFFFFFFFFFFFFFFFFFFFFFFFFFFFFFF:FFFFFFFFFFFFFFFFFFFFFFFFFFFFFFFFFFFFFFFFFFFFFF:FFFFFFFFFFFFFFFFFFFFFFFFFFFFFFFFFFFFFFFFFFFFFFFFFFFFFFFFFFFFFFFFFFFFFFFFFFFFF,FFFFFFFFFFFFFFFFFFFFFFFFF:FF:FFFFFFFFFFFFFFFFFFFFFFFFFFFFFFFFFFFFF
@A01757:155:HFTYTDRX3:1:2101:14290:21543 2:N:0:CCTACCTA
GGACTACACGGGTATCTAATCCTTTTCGATACCCACGCTTTCGTGCTTCAGCGTCAGTTGGGCGCCGGTATGCAGCATTCGCAATCGGAGTTCTGCGTGATATCTATGCATTTCACCGCTACACCACGCATTCCGCATACTTCTCGCCCACTCAAGAACGCCAGTTTCAACGGCGGAGCGAGGTTGAGACCCGCGATTTTACCGCTGACTTGGCATTCCGCCTACGCACCCTTTCAACCCAATAAATCCCG
+
FFFFFFFFFF:,:F,FFF,:F:F,,:F:FFFF:,FFF,F:FFF,FFFFFF,F::,F,FFF:F,:F:F:FF,:,,,F,FFFFFFFF,,,F:F,F,F:FF,:F,FFFF::,F::FF,FF:FFFFFFFFFFFF,,,:F:FFF:,:F::F,FFF,FFF::,::F,F,:,F:F:FF,FF,FF:F,FF,FF,,FFF,FF:,:FFF,F:F,,F,F:FF,,F:FFFFFF,FF,,FF,,,F,F,FFFFFF,:FF:,FF,,
@A01757:155:HFTYTDRX3:1:2101:16993:21559 2:N:0:CCTACCTA
GGACTACAGGGGTTTCTAATCCTGTTCGCTACCCATGCTTTCGAGCCTCAGCGTCAGTTGCAGACCAGAGAGCCGCCTTCGCCACTGGTGTTCTTCCATATATCTACGCATTCCACCGCTACACATGGAGTTCAACTCTCCTCTTCTGCACTCAAGTTCAACAGTTTCTGATGAAATTCTCCGGTTGAGCCGAAGGCTTTCACATCAGACTTATTGAACCGCCTGCACTCGCTTTAAGCCCAATAAATCAG
+
,::F:F,F,::,:FF:FFF,FFF,FFF,FFFFF::FF,F,F,FF:F,F:FFF:,FFF,FF,F:FFFF,F:FFFFFFFF:FFFFFFFF:F:FF,F,FFF:FFF,::FF,FF,:F,F:F,F:FFF:F,FFFFF:F,F:,FFFF:FFFFFFFFFFFFFFFFFFFFF,,FFF:FFF,,,,FF,F:F,:FF:F,FFFFF,:FFFFF,FFF,FFF:FF:FFFFF,F,F::F:FFF,F:FFF:,:,F,:F,FFFFF:,
@A01757:155:HFTYTDRX3:1:2101:28962:21590 2:N:0:CCTACCTA
GGACTACCAGGGTATCTAATCCTGTTCGCTACCCATGCTTTCGAGCCTCAGCGTCAGTTGCAGACCAGACAGCCGCCTTCGCCACTGGTGTTCTTCCATATATCTACGCATTCCACCGCTACACATGGAGTTCCACTGTCCTCTTCTGCACTCAAGTCGCCCGGTTTCCGATGCACTTCTTCGGTTAAGCCGAAGGCTTTCACATCAGACCTAAGCAACCGCCTGCGCTCGCTTTACGCCCAATAAATCCG
+
FFFFFFFFFFFFFFFFFFFFFFFFFFFFFFFFFFFFFFFFFFFFFFFFFFFFFFFFFFFFFFFFFFFFFFFFFFFFFFFFFFFFFFFFFFFFFFFFFFFFFFFFFFFFFFFFFFFFFFFFFFFF:FFFFFFF:FFFFFFFFFF:FFFF:FFFFFFFFFFFFFFFFFFFFFFFFFFFFFFFF:FFFFFFFFFFFFFFFFFFFFFFFFFFFFFFFFFFFFFFFFFFFFFF::FFFFFFFFF:FFFFFFFFFFF
@A01757:155:HFTYTDRX3:1:2101:13015:21621 2:N:0:CCTACCTA
GGACTACCCGGGTATCTAATCCTGTTCGCTACCCATGCTTTCGAGCCTCAGCGTCAGTTGCAGACCAGACAGCCGCCTTCGCCACTGGTGTTCTTCCATATATCTACGCATTCCACCGCTACACATGGAGTTCCACTGTCCTCTTCTGCACTCAAGTCGCCCGGTTTCCGATGCACTTCTTCGGTTAAGCCGAAGGCTTTCACATCAGACCTAAGCAACCGCCTGCGCTCGCTTTACGCCCAATAAATCCG
+
FFFFFFFFFFFFFFFFFFFFFFFFFFFFFFFFFFFFFFFFFFFFFFFFF:FFFFFFFFFFFFFFFFFFFFFFFFFFFFFFFFFFF:FFFFFFFFFFFFFFFFFFFFFFFFFFFFFFFFFFFFFFFFFFFFFFFFFFFFFFFFFFFFFFFFFFFFFFFFFFFFFF:FFFFFFFFFFFFFFFFFFFFFFFFFFFFFFFFFFFFFFFFFFFFFFFFFFFFFFFFFFFFFFF:FFFFFFFFFFFFFFFF,FFFFF
@A01757:155:HFTYTDRX3:1:2101:31204:21684 2:N:0:CCTACCTA
GGACTACCAGGGTTTCTAATCCCTTTCGCTCCCCTGGCCTTCGTGCCTCAGCGTCAGTTAATGTCCAGGAACCCGCCTTCGCCACGAGTGTTCCTCTCGATATCTACGCATTTCACTGCTACACCGAGAATTCCGGTTCCCCCTCCATTACTCTAGTCTCGCAGTATCATGTGCCGTCCGCGGGTTGAGCCCGCGCCTTTCACACACGACTTACGAAACAGCCTACGCACGCTTTACGCCCAGTGATTCCG
+
FFFFFFFFFFFFFFFFFFFFFFFFFFFFFFFFFFFFFFFF:FFFFFFFFFFFFFFFFF:FFFFFFFFFFFFFFF:FFFFFFFFFFFFFFFFFFFFFFFFFFFFFFFFFFFFFFFFFFFFFFFFFFFFF:FFFFFFFFFFFFFFFFF,FFFFFFFFFFFFFFFFFF:FFFFFFFFFFFFFFFFFFFFFFFFFFFFFFFFFFFFFFF:FF:FFFFFFFFFFFFFFFFFFFFFFFFFFFFFFFF,F:F,FFFF:
@A01757:155:HFTYTDRX3:1:2101:31259:21840 2:N:0:CCTACCTA
GGACTACCAGGGTTTCTAATCCCTTTCGCTCCCCTGGCCTTCGTGCCTCAGCGTCAGTTAATGTCCAGGAACCCGCCTTCGCCACGAGTGTTCCTCTCGATATCTACGCATTTCACTGCTACACCGAGAATTCCGGTTCCCCCTCCATTACTCTAGTCTCGCAGTATCATGTGCCGTCCGCGGGTTGAGCCCGCGCCTTTCACACACGACTTACGAAACAGCCTACGCACGCTTTACGCCCAGTGATTCCG
+
FFFFFFFFFFFFFFFFFFFFFFFFFFFFFFFFFFFF:FFFFFFFFFFFFFFFFFFFFFFFFFFFFF:FFFFFFFF:FFFFFFFFFFFFFFFFFFFFFFFFFFFFFFFFFFF,FFFFFFFFF:F:FFFFFFFFF:FFFFF:FFFFFFFF:FFFFF:FFFFFFFF,FFFFFF:FFFFFFF:FFFFFFFFFFFFFFFFFFFFFFFFFFFF:FFF:FF:FFFFF,FFFFFFFFF,FF:FF,FFFF::FFFFFFFF
@A01757:155:HFTYTDRX3:1:2101:10113:21856 2:N:0:CCTACCTA
GGACTACTGGGGTTTCTAATCCCTTTCGCTCCCCTGGCCTTCGTGCCTCAGCGTCAGTTAATGTCCAGGAACCCGCCTTCGCCACGAGTGTTCCTCTCGATATCTACGCATTTCACTGCTACACCGAGAATTCCGGTTCCCCCTCCATTACTCTAGTCTCGCAGTATCATGTGCCGTCCGCGGGTTGAGCCCGCGCCTTTCACACACGACTTACGAAACAGCCTACGCACGCTTTACGCCCAATAAATCCG
+
FFFFFFFFFFFFFFFFFFFFFFFFFFFFFFFFFFFFFFFFFFFFFFFFFFFFFFFFFFFFFFFFFFFFFFFFFFFFFFFFFFFFFFFFFFFFFFFFFFFFFFFFFFFFFFFFFFFFFFFFFFFFFFFFFFFFFFFFFFFFFFFFFFFFFFFFFFFFFFFFFFFFFFFFFFFFFFFFFFFFFFFFFFFFFFFFFFFFFFFFFFFFFFFFFFFFFFFFFFFFFFFFFFFFFFFFFFFFFFFFFFFFFFFF,FF
@A01757:155:HFTYTDRX3:1:2101:18069:21856 2:N:0:CCTACCTA
GGACTACACGGGTTTCTAATCCTGTTCGCTACCCATGCTTTCGAGCCTCAGCGTCAGTTGCAGACCAGACAGCCGCCTTCGCCACTGATGTTCTTCCATATATCTACGCATTCCACCGCTACACATGGAGTTCCACTGTCCTCTTCTGCACTCAAGTCGCCCGGTTTCCGATGCACTTCTTCGGTTAAGCCGAAGGCTTTCACATCAGACCTAAGCAACCGCCTGCGCTCGCTTTACGCCCAATAAATCCG
+
FFFFFFFFFFFFFFFFFFFFFFFFFFFFFFFFFFFFFFFFFFFFFFFFFFFFFFFFFFFFFFFFFFFFFFFFFFFFFFFFFFFFFFFFFFFFFFFFFFFFFFFFFFFFFFFFFFFFFFFFFFFFFFFFFFFFFFFFFFFFFFF:FF:FFFFFFFFFFFFFFFFFFFFFFFFFFFFFFFFFFFFFFFF:FFFFFFFFFFFFFFFF:FFFFFFF,FFFF,FFFFFFFFFFFFFFFFFFFFFFFFF:FFFFFFF
@A01757:155:HFTYTDRX3:1:2101:6795:21872 2:N:0:CCTACCTA
GGACTACACGGGTATCTAATCCTGTTTGCTACCCACGCTTTCGAACCTCAGCGTCAGTTACAGACCAGAGAGCCGCTTTCGCCACTGGTGTTCTTCCATATATCTACGCATTTCACCGCTACACATGGAGTTCCACTCTCCTCTTCTGCACTCAAGTCTCCCAGTTTCCAATGCACTACTCCGGTTAAGCCGAAGGCTTTCACATCAGACTTAAAAGACCGCCTGCGTTCCCTTTACGCCCAATAAATCCG
+
FFFFFFFFFFFFFFFFFFFFFFFFFFFFFFFFFF:FFFFFFFFFFFFFFFFFFFFFFFFFFFFFFFFFFFFFFFFFF,FFFFFFFFFFFFFFFFFFFFFFFFFFF:FFFFFFFFFFFFF:FFFFFFFFFFFFF:FFFFFFFFF:FFFFFFFFF:FFFF::FFFFFFFFF,FFFF:FFFFFFFFFFFFFFFFFFFFFFFFFFFFFFFFFFFFFFFFFF,FFFFFFFFF:F:FF:FFF:FFFF,FF:FF:FFF
@A01757:155:HFTYTDRX3:1:2101:17183:21887 2:N:0:CCTACCTA
GGACTACAGGGGTTTCTAATCCTGTTTGCTCCCCACGCTTTCGAGCCTCAACGTCAGTTACAGTCCAGTAAGCCGCCTTCGCCACTGGTGTTCCTCCTAATATCTACGCATTTCACCGCTACACTAGGAATTCCACTTACCTCTCCTGTACTCCAGCCGGACAGTTTCCAATGCAGTCCCGGGGTTGGGCCCCGACCTTTCACATCAGACTTGCCCTGCCGTCTACGCTCCCTTTACACCCAGTAAATCCG
+
FFFFFFFFFFFFFFFFFFFFFFFFFFFFFFFFFF:FFFFFFFFFFFFFFFFFFFFFFFFFFFFFFFFFFFFFFFFFFFFFFFFFFFFFFFFFFFFFFFFFFFFFFFFFF,FFFFFFFFFFF:FFF,FFFFFFFFFFFFFFFFFFFFFFFFFFFFFFFFFFFFFFFFFFFFFFFFFFFF:FFFFFFFF:FFF:FFFFFFFFFFFFFFFFFFFFF:FFFFFFF:FFFFFFFFFFF:FFFFFFF:FFF::FFFF
@A01757:155:HFTYTDRX3:1:2101:20374:21934 2:N:0:CCTACCTA
GGACTACCAGGGTATCTAATCCTGTTCGATACCCACGCTTTCGTGCTTCAGCGTCAGTTGGGCGCCGGTATGCTGCCTTCGCAATCGGAGTTCTGCGTGATATCTATGCATTTCACCGCTACACCACGCATTCCGCATACTTCTCGCCCACTCAAGAACGCCAGTTTCAACGGCGGAGCGAGGTTGAGCCCCGCGATTTTACCGCTGACTTGGCATTCCGCCTACGCACCCTTTAAACCCAATAAATCCGG
+
FFFFFFFFFFFFFFFFFFFFFFFFFFFFFFFFFFFFFFFFFFFFFFFFFFFFFFFF:FFFFFFFFFFFFFFFFF:FFFFFFFFFFFFFFFFFFFFFFFFF:,FFFFFFFFF:FF:FFFFFFFFFFFFFFFFF:FFFFFFFFFFFFFF::FFFFFFFFFFFFFFFF:FFFFFFFFFFFFFF,FFFFF:FFFFFFFFFF:FFFFFFFFFFF:FFFFFFFFFFFFFFFFF:FFFFFF,FFFFFFFFFFFFFFFF
@A01757:155:HFTYTDRX3:1:2101:23520:21934 2:N:0:CCTACCTA
GGACTACTGGGGTATCTAATCCTGTTTGCTACCCACGCTTTCGAACCTCAGCGTCAGTTACAGACCAGAGAGCCGCTTTCGCCACTGGTGTTCTTCCATATATCTACGCATTTCACCGCTACACATGGAGTTCCACTCTCCTCTTCTGCACTCAAGTCTCCCAGTTTCCAATGCACTACTCCGGTTAAGCCGAAGGCTTTCACATCAGACTTAAAAGACCGCCTGCGTTCCCTTTACGCCCAATAAATCCG
+
FFFFFFFFFFFFFFFFFFFFFFFFFFFFFFFFFFFFFFFFFFFFFFFFFFFFFFFFFFFFFFFFFFFFFFFFFFFFFFFFFFFFFFFFFFFFFFFFFFFFFFF:FFFFF:FFFFFFFFFF:FFFFFFFFFFFFFFFFFFFFFFFFFFFFFFFFFFFFFFFFFFFFFFFFFFFFFFFFFFFFFFFFFFF,FFFFF,FFFFFFFFFFFFFFF:FFFFF,FFFFFFFFFFFFF,FF:FFFFFFFFFFFFF:FFF
@A01757:155:HFTYTDRX3:1:2101:12463:21950 2:N:0:CCTACCTA
GGACTACACGGGTTTCTAATCCTGTTCGCTACCCATGCTTTCGAGCCTCAGCGTCAGTTGCAGACCAGACAGCCGCCTTCGCCACTGGTGTTCTCCCATATATCTACGCATTCCACCGCTACACATGGAGTTCCACTGTCCTCTTCTGCACTCAAGTTGCCCGGTTTCCGATGCACTTCTTCGGTTAAGCCGAAGGCTTTCACATCAGACCTAAGCAACCGCCTGCGCTCGCTTTACGCCCAATAAATCCG
+
FFFFFFFFFFFFFFFFFFFFFFFFFFFFFFFFFFFFFFFFFFF:FFFFFFFFFFFFFFFFFFFFFFFFFFFFFFFFFFFFFFFFFFFFFFFFFFFFFFFFFFFFFFFFFFFFFFFFFFFFFFFFFFFFFFFFFFFFFFFFFFFFFFFFFFFFFFFFFFFFFFFFFFFFFF:FFFFFFFFFFFFFFFFFFFFFFFFF:FFFFFF:FFFFFFFFFFFFFFFFFFFFFFFFFF:FFFFFFFFFFFFFFFFFFFF
@A01757:155:HFTYTDRX3:1:2101:25617:22153 2:N:0:CCTACCTA
GGACTACTAGGGTATCTAATCCCTTTCGCTCCCCTGGCCTTCGTGCCTCAGCGTCAGTTAATGTCCAGGAACCCGCCTTCGCCACGAGTGTTCCTCTCGATATCTACGCATTTCACTGCTACACCGAGAATTCCGGTTCCCCCTCCATTACTCTAGTCTCGCAGTATCATGTGCCGTCCGCGGGTTGAGCCCGCGCCTTTCACACACGACTTACGAAACAGCCTACGCACGCTTTACGCCCAGTGATTCCG
+
FFFFFFFFFFFFFFFFFFFFFFFFFFFFFFFFFFFFFFFFFFFFFFFFFFFFF:FFFFFFFFFFFFFFFFFFFFFFFFFFFFFFFFFFFFFFFFFFFFFFFFFFFFFFFFFFFFFFFFFFFFFFFFFFFFFF:FFFFFFFFFFFFFFFFFFFFFFFFFFFFFFFFFFFFFFFFFFFFFFFFFFFFFFFFFFFFFFFFFFFFFFFFFFFFFFFFF:F:FFF:FFFFFFFFFFFFFFFFFFFFFFFFFFFFFF
@A01757:155:HFTYTDRX3:1:2101:23981:22388 2:N:0:CCTACCTA
GGACTACCAGGGTTTCTAATCCTGTTCGCTACCCATGCTTTCGAGCCTCAGCGTCAGTTGCAGACCAGACAGCCGCCTTCGCCACTGGTGTTCTTCCATATATCTACGCATTCCACCGCTACACATGGAGTTCCACTGTCCTCTTCTGCACTCAAGTCGCCCGGTTTCCGATGCACTTCTTCGGTTAAGCCGAAGGCTTTCACATCAGACCTAAGCAACCGCCTGCGCTCGCTTTACGCCCAATAAATCCG
+
FFFFFFFFFFFFFFFFFFFFFFFFFFFFFFFFFFFFFFFFFFFFFFFFFFFFFFFFFFFFFFFFFFFFFFFFFFFFFFFFFFFFFFFFFFFFFFFFFFFFFFFFFFFFFFFFFFFFFFFFFFFFFFFFFFFFFFFFFFFFFFFFFFFFFFFFFFFFFFFFFFFF:FFFFFFFFFFFFFFFFFFFFFFFFFFFFFFFFF:FFFFFFFFFFFFFFFFFFFFFFFFFFFFFFFFFFFFFFFFFFFFFF:FFFFF
@A01757:155:HFTYTDRX3:1:2101:9543:22467 2:N:0:CCTACCTA
GGACTACTGGGGTTTCTAATCCTGTTCGATACCCACGCTTTCGTGCTTCAGCGTCAGTTGGGCGCCGGTATGCTGCCTTCGCAATCGGAGTTCTGCGTGATATCTATGCATTTCACCGCTACACCACGCATTCCGCATACTTCTCGCCCACTCAAGAACGCCAGTTTCAACGGCGGAGCGAGGTTGAGCCCCCCGATTTTACCGCTGACTTGGCATTCCGCCTACGCACCCTTTAAACCCAATAAATCCGC
+
,:FF:F:F:FF:F,F,:F::FFFFFFF:FFFFFFFFF:FFF:FFFFFFFFFF:,FFF:::FFFFF:FFFF:F:FF,FFFF,FFFFFF:FFF:FFFFFFFFFFF,FFFFFF,F,:F:F:FFFFFFFFF:FFF,F,FFFFF,FFF:FFFFFFFFFF:FFFFF,FFFFFF,:F,F,FF:,,FFFF,FF:FFFFF,,FFFFFF:F,F,FFFFFF:,:::F:,FFFFFFFFF:FFF,,FFFF,F,FF:FFFF:F:,
@A01757:155:HFTYTDRX3:1:2101:29821:22576 2:N:0:CCTACCTA
GGACTACCCGGGTTTCTAATCCTGTTTGCTACCCACGCTTTCGAACCTCAGCGTCAGTTACAGACCAGAGAGCCGCTTTCGCCACTGGTGTTCTTCCATATATCTACGCATTTCACCGCTACACATGGAGTTCCACTCTCCTCTTCTGCACTCAAGTCTCCCAGTTTCCAATGCACTACTCCGGTTAAGCCGAAGGCTTTCACATCAGACTTAAAAGACCGCCTGCGTTCCCTTTACGCCCAATAAATCCG
+
FFFFFFFFFFFFFFFFFFFFFFFFFFFFFFFFFFFFFFFFFFFFFFFFFFFFFFFFFFFFFFFFFFFFFFFFFFFFFFFFFFFFFFFFFFFFFFFFFFFFFFFFFFFFFFFFFFFFFFFFFFFFFFFFFFFFFFFFFFFFFFFFFFFFFFFFFFFFFFFFFFFFFFFFFFFFFFFF:FFFFFFFFFFFFFFFFFF:FFFF,FFFFFF,FFFFFFFF,FFFFFFFFFF,FFFF,FFFF:FFFF:FFFFFFFF
@A01757:155:HFTYTDRX3:1:2101:20835:22608 2:N:0:CCTACCTA
GGACTACAAGGGTTTCTAATCCTGTTCGATACCCACGCTTTCGTGCTTCAGCGTCAGTTGGGCGCCGGTATGCTGCCTTCGCAATCGGAGTTCTGCGTGATATCTATGCATTTCACCGCTACACCACGCATTCCGCATACTTCTCGCCCACTCAAGAACGCCAGTTTCAACGGCGGAGCGAGGTTGAGCCCCGCGATTTTACCGCTGACTTGGCATTCCGCCTACGCACCCTTTAAACCCAATAAATCCGG
+
FFFFFFFFFFFFFFFFFFFFFFFF:FFFFFFFFFFFFFFFFFFFFFFFFFFFFFFFFFFFFFFFFFFFFFFFFFFFFFFFFFFFFFFFFFFFFFFFFFFFF:FFF:FFFFFFFFFFFFFFFFFFFFFFFFFFFFFFFFFFFFFFFFFFFFFFFFFF:FFFFFFFFFFFF:FFFFFFFFFFFFFFFFFFFFFFFFFFFFFFFFFFFFFFFFFFFFFFF:FFFFFFFFFFF:F,FF:FFFFFFFFFFFFFFFF
@A01757:155:HFTYTDRX3:1:2101:3016:22654 2:N:0:CCTACCTA
GGACTACAAGGGTATCTAATCCTGTTCGCTACCCATGCTTTCGAGCCTCAGCGTCAGTTGCAGACCAGACAGCCGCCTTCGCCACTGGTGTTCTTCCATATATCTACGCATTCCACCGCTACACATGGAGTTCCACTGTCCTCTTCTGCACTCAAGTCGCCCGGTTTCCGATGCACTTCTTCGGTTAAGCCGAAGGCTTTCACATCAGACCTAAGCAACCGCCTGCGCTCGCTTTACGCCCAATAAATCCG
+
,FFFFF:FF,FFFFFFFFFFF,FFFFFF:FF:FFF::FF,FFFFFFFFFFF:FFFFFFFF:FFFFFFFFFF:FFFFF:F::FFFF::F,FFFFFFF,FFFFFFFFFF,FFF,FF:F:FFFFFFFF:F:FFFF:FFF:FFFFFF:::,F:FFFF:F:FFFF:FFFFFFFFFF:FF:F:FF:FFF::FFF:FF:,FFFFF,F,FFF:FFFFFFFFF::FFFFFFFFF::FFFFF:FFF:FF:F,FFFF,F::F
@A01757:155:HFTYTDRX3:1:2101:19379:22686 2:N:0:CCTACCTA
GGACTACAAGGGTATCTAATCCTGTTCGCTACCCATGCTTTCGAGCCTCAGCGTCAGTTGCAGACCAGACAGCCGCCTTCGCCACTGGTGTTCTTCCATATATCTACGCATTCCACCGCTACACATGGAGTTCCACTGTCCTCTTCTGCACTCAAGTCGCCCGATTTCCGATGCACTTCTTCGGTTAAGCCGAAGGCTTTCACATCAGACCTAAGCAACCGCCTGCGCTCGCTTTACGCCCAATAAATCCG
+
FFFFFFFFFFFFF:FFF:FFFFFFFFFFFFFFFFFFFFFFFFFFFFFFFFFFFFFFFFFFFFFFFF:FFFFFFFFFFFFFFFFFFFFFFFFFFFFFFFFFFFFFFFFFFFFFFFFFFFFFFFFFFFFFFFFFFFFFFFFFFFFF:FFFFFFFFFF:FFF:FFFFFFFFFFFFFFFFFFFFFFFFFFFFFFFFFFFFFFFFFFFFFFFFFFFFFFFFFFFFFFFFFFFFFFFFFFFFFFFFFFFFFFFFF:F
@A01757:155:HFTYTDRX3:1:2101:30987:22717 2:N:0:CCTACCTA
GGACTACCGGGGTATCTAATCCTGTTTGCTACCCACGCTTTCGAACCTCAGCGTCAGTTACAGACCAGAGAGCCGCTTTCGCCACTGGTGTTCTTCCATATATCTACGCATTTCACCGCTACACATGGAGTTCCACTCTCCTCTTCTGCACTCAAGTCTCCCAGTTTCCAATGCACTACTCCGGTTAAGCCGAAGGCTTTCACATCAGACTTAAAAGACCGCCTGCGATCCCTTTACGCCCCATAAATCCG
+
FF:FFFFFFFFF:F:FFFFFFFFFFFFFFFFFFFFFFFFFFFFFFFFFFFF:FFFFFFFFFF:FFFFFFFFFFFFFFFFF:FF,FF:F,FFFFFFFFFFFFFFF:FFFFFFFF,,,F,FFF,FFFF:FFFFF:FFF:F,:FFFFF:F,FFFF:FF:F,F,,FF,FFFF,FFFFFFF:F,FFF,FFFF,FFFFFFFFFFFF,FFFF:F:FFFF:FFFFF:F,FF:F,F,FF:FFFFFFFFF,,FFFFFF:,F
@A01757:155:HFTYTDRX3:1:2101:26015:22748 2:N:0:CCTACCTA
GGACTACTAGGGTATCTAATCCTGTTCGCTACCCATGCTTTCGAGCCTCAGCGTCAGTTGCAGACCAGAGAGCCGCCTTCGCCACTGGTGTTCTTCCATATATCTACGCATTCCACCGCTACACATGGAGTTCCACTCTCCTCTTCTGCACTCAAGTTCAACAGTTTCTGATGCAATTCTCCGGTTGAGCCGAAGGCTTTCACATCAGACTTAAAAGACCGCCTGCGTTCCCTTTACGCCCAATAAAACCG
+
FFFFFFFFFFFFFFFFFFFFFFFFFFFFFFFFFFFFFFFFFFFFFFFFFFFFFFFFFFFFFFFFFFFFFFFFFFFFFFFFFFFFFFFFFFFFFFFFFFFFFFFFFFFFFFFFFFFFFFFFFFFFFFFFFFFFFFFFFFFFFFFFFFFFFFFFFFFFFFFFFFFFFFFFFFFFFFFF:FFFFFFFFFFFFFFFFFFFFFFFFFFFFFFFF,FFFFFFFF::FFFFFFFFFFFFF:FFF:FFFF,FF,F,,FF
@A01757:155:HFTYTDRX3:1:2101:9588:22795 2:N:0:CCTACCTA
GGACTACACGGGTATCTAATCCTGTTCGCTACCCATGCTTTCGAGCCTCAGCGTCAGTTGCAGACCAGACAGCCGCCTTCGCCACTGGTGTTCTTCCATATATCTACGCATTCCACCGCTACACATGGAGTTCCACTGTCCTCTTCTGCACTCAAGTCGCCCGGTTTCCGATGCACTTCTTCGGTTAAGCCGAAGGCTTTCACATCAGACCTAAGCAACCGCCTGCGCTCGCTTTACGCCCAATAAATCCG
+
FFFFFFFFFFFFFFFFFFFFFFFFFFFFFFFFFF,FFFFFFFFFFFFFFFFFFFFFFFFFFFFFFFFFFFFFFFFFF:FFFFFFFFFFFFFFFFFFFFFFFFFFFFFFFFFFFFFFFFFFFFFFFFFFFFFFFFFFFFFFFFFFFFFFFFFFFFFFFFFFFFFFFFFFFFFFF:FFFFFFFFFFFFFF:FFFFFFF:FFFFFFFFFFFFFFFFF:FF,FFFFFFFFFFFFFFFFFF:FFFF,FFFFFFFFF
@A01757:155:HFTYTDRX3:1:2101:8160:22858 2:N:0:CCTACCTA
GGACTACACGGGTATCTAATCCCTTTCGCTCCCCTGGCCTTCGTGCCTCAGCGTCAGTTAATGTCCAGGAACCCGCCTTCGCCACGAGTGTTCCTCTCGATATCTACGCATTTCACTGCTACACCGAGAATTCCGGTTCCCCCTCCATTACTCTAGTCTCGCAGTATCATGTGCCGTCCGCGGGTTGAGCCCGCGCCTTTCACACACGACTTACGAAACAGCCTACGCACGCTTTACGCCCAGTGATTCCG
+
FFFFFFFFFFFFFFFFFFFFFFFFFFFFFFFFFFFFFFFFFFFFFFFFFFFFFFFFFFFFFFFFFFFFFFFFFFFFFFFFFFFFFFFFFFFFFFFFFFFFFFFFFFFFFFFFFFFFFFFFFFFFFFFFF:FFFFFFFFFFFFF:FF,FFFFFFFFF:FFFFFFFFFFFFFFFFFFFFFFF:FFFFFFFFFFFFFFFFFFFFFF:FFFFFFFFFFFF,FFFFFFFFFFFF:FFFFFFFFFFF:FFFFFFFFF
@A01757:155:HFTYTDRX3:1:2101:7328:22921 2:N:0:CCTACCTA
GGACTACACGGGTTTCTAATCCTGTTCGCTACCCATGCTTTCGAGCCTCAGCGTCAGTTGCAGACCAGACAGCCGCCTTCGCCACTGGTGTTCTTCCATATATCTACGCATTCCACCGCTACACATGGAGTTCCACTGTCCTCTTCTGCACTCAAGTCGCCCGGTTTCCGATGCACTTCTTCGGTTAAGCCGAAGGCTTTCACATCAGACCTAAGCAACCGCCTGCGCTCGCTTTACGCCCAATAAATCCG
+
FFFFFFFFFFFFFFFFFFFFFFFFFFFFFFFFFFFFFFFFFFFFFFFFFFFFFFFFFFFFFFFFFFFFFFFFFFFFFFFFFFFFFFFFFFFFFFFFFFFFFFFFFFFFFFFFFFFFFFFFFFFFFFFFFFFFFFFFFFFFFFFFFFFFFFFFFFFFFF:FFFFFFFFFFFFFFFFFFFFFFFFFFFFFFFFFFFFFFFFFFFFFFFFFFFFFFFFFFFFFFFFFFFFFFFFFFFFFFFFFFFFFFFFFFFF
@A01757:155:HFTYTDRX3:1:2101:14425:22936 2:N:0:CCTACCTA
GGACTACCAGGGTATCTAATCCCTTTCGCTCCCCTGGCCTTCGTGCCTCAGCGTCAGTTAATGTCCAGGAACCCGCCTTCGCCACGAGTGTTCCTCTCGATATCTACGCATTTCACTGCTACACCGAGACTTCCGGTTCCCCCTCCATTACTCTAGTCTCGCAGTATCATGTGCCGTCCGCGGGTTGAGCCCGCGCCTTTCACACACGACTTACGAAACAGCCTACGCACGCTTTACGCCCCGTGATTCCG
+
FFFFFFFF,FFFFFFFFFFFF:FFFF:FF:,F:FFFFFFFFFFFFFF:FFFFFFFFF,FF,FFFFFFFFFFFFFFFFFFFFFFFFF,FFF,FFFFFFF:FFFFFFFFF,FFFFFFFFFFFFFFFFFFFF,FFFFFFFFFFFFF:FFFFFFFFFFFFFFFFFFFFFFFFF:FFFF:FFFFFFFF:FFFFFFFFFFFF:FFFF:FFFFFFF:F,FFFF:F:FFFFFF::FFFFFFFFFFFFFF,:FFFFFFF:
@A01757:155:HFTYTDRX3:1:2101:20274:22983 2:N:0:CCTACCTA
GGACTACAAGGGTTTCTAATCCTGTTCGCTACCCATGCTTTCGAGCCTCAGCGTCAGTTGCAGACCAGACAGCCGCCTTCGCCACTGGTGTTCTTCCATATATCTACGCATTCCACCGCTACACATGGAGTTCCACTGTCCTCTTCTGCACTCAAGTCGCCCGGTTTCCGATGCACTTCTTCGGTTAAGCCGAAGGCTTTCACATCAGACCTAAGCAACCGCCTGCGCTCGCTTTACGCCCAATAAATCCG
+
FFFFFFFFFFFFFFFFFFFFFFFFFFFFFFFFFF:FFFFFFFFFFFFFFFFFFFFFFFFFFFFFFFFFFFFFFFFFF:FFFFFF:FFFFFFFF:FFFFFFFFFFFFFFFFFFFFFFFFFFFFFFFFFFFFFFFFFFFFFFFFFFFFFFFFFFFFFFFFFFFFFFFFFFFFFFFFFFFFFFFFFFFFFFFFFFFFFFF:FFF:FFFFFFFFFF:FFFF:FFFFFFFFFFFFFFFFFFFFFFFFFFFFFFFFF
@A01757:155:HFTYTDRX3:1:2101:23773:22999 2:N:0:CCTACCTA
GGACTACACGGGTATCTAATCCTGTTTGCTCCCCACGCTTTCGAGCCTCAACGTCAGTTACAGTCCAGTAAGCCGCCTTCGCCACTGGTGTTCCTCCTAATATCTACGCATTTCACCGCTACACTAGGAATTCCACTTACCTCTCCTGTACTCCAGCCGGACAGTTTCCAATGCAGTCCCGGGGTTGGGCCCCGACCTTTCACATCAGACTTGCCCTGCCGTCTACGCTCCCTTTACACCCAGTAAATCCG
+
FFFFFFFFFFFFFFFFFFFFFFFFFFFFFFFFFFFFFFFFFFFFFFFFFFFFFFFFFFFFFFFFFFFFFFFFFFFFFFFFFFFFFFFFFFFFFFFFFFFFFFFFFFFFFFFFFFFFFFFFFFFFFFFFFFFFFFFFFFFFFFFFFFF:FFFFFFFFFFFFFFFFFFFFFFFFFFFFFFFFFFFFFFFFFFFFFFFFFFF:FFFFFFFFFFFFFFFFFFFFFFFFFFFFFFFFFFFFFFFFFFFFF,FFFFF
@A01757:155:HFTYTDRX3:1:2101:24270:23140 2:N:0:CCTACCTA
GGACTACTCGGGTATCTAATCCCTTTCGCTCCCCTGGCCTTCGTGCCTCAGCGTCAGTTAATGTCCAGGAACCCGCCTTCGCCACGAGTGTTCCTCTCGATATCTACGCATTTCACTGCTACACCGAGAATTCCGGTTCCCCCTCCATTACTCTAGTCTCGCAGTATCATGTGCCGTCCGCGGGTTGAGCCCGCGCCTTTCACACACGACTTACGAAACAGCCTACGCACGCTTTACGCCCAGTGATTCCG
+
FFFFFFFFFFFFF:FFFFFFFFF:FFFFFFFFFFFFFFFFFFFFFFFFFFFFFFFFFF:FFFFFFFFFFFFFFFFFFFFFFFFFFF:FFFFFFFFFFFFFFFFFFFFFFFFFFFFFFFFFFFFFFFFFFFFFFFFFF:FFFFFFFFFFFFFFFFFFFFFFFFFFFFFFFFFFFFFFFFFFFFFFFFFFFFFFFFFFFFFFFFFFFFFFFFFFFFFFFFFFFFFFFFFFFFFFFFFFFFFFFFFFF,FFFFF
@A01757:155:HFTYTDRX3:1:2101:22245:23265 2:N:0:CCTACCTA
GGACTACCAGGGTTTCTAATCCTGTTCGATCCCCACGCTTTCGTGCCTCAGCGTCAGTCGGGCGCCGGTATGCTGCCTTCGCAATCGGAGTTCTGCGTGATATCTATGCATTTCACCGCTACACCACGCATTCCGCATACTTCTCGCCCACTCAAGATCCCCAGTTTCAACGGCCGGCCCGGGTTGAGCCCGGACATTTTACCGCTGACTTAAAAATCCGCCTACGCACCCTTTAAACCCAATAAATCCGG
+
FFFFFFFFF:,FFFFFFFFFFFF:FFFFFF:F:FFFFFFFFFFFFFFFFFFFFFFFFFF:FF:FFFFFFFFFFFFFFFFFFFFFFFFFFFF:FFFFFFFFFFFFFFFFFFFFFFF:FFFFFFFFFFFFFFFFFFFFFFFFFFFFFFF,FFFFFFFFFF:F,FFFFFFF:F:FF,FFFFFFF,FFFFFFFFFFFFFFFFFFFF,:FFFFFFFFFFFFFF,,FFFF:,F:F,FFFFFFF:::FFFFF:FF,F:
@A01757:155:HFTYTDRX3:1:2101:24089:23390 2:N:0:CCTACCTA
GGACTACTCGGGTATCTAATCCCTTTCGCTCCCCTGGCCTTCGTGCCTCAGCGTCAGTTAATGTCCAGGAACCCGCCTTCGCCACGAGTGTTCCTCTCGATATCTACGCATTTCACTGCTACACCGAGAATTCCGGTTCCCCCTCCATTACTCTAGTCTCGCAGTATCATGTGCCGTCCGCGGGTTGAGCCCGCGCCTTTCACACACGACTTACGAAACAGCCTACGCACGCTTTACGCCCAGTGATTCCG
+
FFFFFFFFFFFFFFFFFFFFFFFFFFFFFFFFFFFFFFFFFFFFFFFFFFFFFFFFFFFFFFFFFFFFFFFFFFFFFFFFFFFFFFFFFFFFFFFFFFFFFFFFFFFFFFFFFFFFFFFFFFFFFFFFFFFFFFFFFFFFFFFFFFFFFFFFFFFFFFFFFF:FFFF,FFFFFFFFFF,FFFFFFFFFFFFFFFFFFFFFFFFFFFFFFFFFFFFF:FFFFFFFFFFF:F:FFFFFFF:FFFFFFFF:FFF
@A01757:155:HFTYTDRX3:1:2101:32823:23390 2:N:0:CCTACCTA
GGACTACACGGGTTTCTAATCCTGTTTGCTACCCACGCTTTCGAACCTCAGAGTCAGTTACAGACCAGAGAGCCGCTTTCGCCACTGGTGTTCTTCCATATATCTACGCATTTCACCGCTACACATGGAGTTCCACTCTCCTCTTCTGCACTCAAGTCTCCCAGTTTCCAATGCACTACTCCGGTTAAGCCGAAGGCTTTCACATCAGACTTAAAAGACCGCCTGCGTTCCCTTTACGCCCCATAACTCCG
+
FFFFFFFFFFFFFFFFFFFFFFFFFFFFFF,FFFFFFFFFFFFFFFFFFFFFFFFFFFF:FFFFFFFFFFFFFFFF:FFFFFFFFFFF:FFFFFFFFFFFF,FFFFFFFFFF:FFFFFF:FFFFFFFFFFFFFFFFFF:FFFF,FFFFFFFFFFFFFFFFFFFF:FF,F:FFFFFFFFFFFFFF,FFFFFFFF:FFFFFFFFFFF:FFFFFFFFFF:FFFF:FFF:F,FFFFFFFFFFFFF,F:FF,FFFF
@A01757:155:HFTYTDRX3:1:2101:8784:23406 2:N:0:CCTACCTA
GGACTACCAGGGTATCTAATCCTGTTTGCTCCCCACGCCTTCGAGCCTCAACGTCAGTTACAGTCCAGTAAGCCGCCTTCGCCACTGGTGTTCCTCCTAATATCTACGCATTTCACCGCTACACTAGGAATTCCACTTACCTCTCCTGCACTCTAGCTACACAGTTTCCAAAGCAGTTCCAGTGTTGAGCACTGGCATTTCACTTCAGACTTGCGTCGCCGTCTACGCTCCCTTTACACCCAGTAAATCCG
+
FFFFFFFFFFFF:FFFFFFFFFFFFFFFFFFFFFFFFFFFFFFFFFFFFFFFFFFFFFFFFFFFFFFFFFFFFFFFFFFFFFFFFFFFFFFFFFFFFFFFFF:FFFFFF:FFFFFFFFFF:FFFF,FFFFFFFFFFFFFFFFFFFFFFFFFFFFFFFFFFFF,FFFFFFFFFFFFFFFFFFFFFFFFFFFFFFFFFFF:FFFFFF:FFFFFFFFF,FFFFFFFFF,FFFFFFFFFFFFFFFFFFF,F:FFF
@A01757:155:HFTYTDRX3:1:2101:29848:23437 2:N:0:CCTACCTA
GGACTACACGGGTTTCTAATCCTGTTCGCTACCCATGCTTTCGAGCCTCAGCGTCAGTTGCAGACCAGACAGCCGCCTTCGCCACTGGTGTTCTTCCATATATCTACGCATTCCACCGCTACACATGGAGTTCCACTGTCCTCTTCTGCACTCAAGTCGCCCGGTTTCCGATGCACTTCTTCGGTTAAGCCGAAGGCTTTCACATCAGACCTAAGCAACCGCCTGCGCTCGCTTTACGCCCAATAAATCCG
+
FFFFFFFF:FFFFFFFFFFFFFFFFFFFFFFFFFFFFFFFFFFFFFFFFFFFFFFFFFFFFFFFFFFFFFFFFFFFFFFFFFFFFFFFFFFFFFFF:FFFFFFFFFFFFFFFFFFFFFFFFF:FF:FFFFFFFFFFFFFFFFFFFFFFFFFFFFFFFFFFFFFFFFFFFFFFFFFFFFFFFFFFFF:FFFFFFFFFFFF:FFFFFFFFFFFFFFFFFFFFFFFFFFFFFFFF,FFFFFFFFFF:F,FFF:F
@A01757:155:HFTYTDRX3:1:2101:10276:23610 2:N:0:CCTACCTA
GGACTACTAGGGTATCTAATCCTGTTTGCTACCCACGCTTTCGAACCTCAGCGTCAGTTACAGACCAGAGAGCCGCTTTCGCCACTGGTGTTCTTCCATATATCTACGCATTTCACCGCTACACATGGAGTTCCACTCTCCTCTTCTGCACTCAAGTCTCCCAGTTTCCAATGCACTACTCCGGTTAAGCCGAAGGCTTTCACATCAGACTTAAAAGACCGCCTGCGTTCCCTTTACGCCCAATAAATCCG
+
FFFFFFFFFFFFFFFFFFFFFFFFFFFFFFFFFFFFFFFFFFFFFFFFFFFFFFFFFFFFFFFFFFFFFFFFFFFFFFFFFFFFFFFFFFFFFFFFFFFFFFFFFFFFFFFFFFFFFFFFFFFFFFFFFFFFFFFFFFFFFFFFFFFFFFFFFFFFFFFFFFFFFFFFFFFFFFFFFFFFFFFFFFFFFFFFFFFFFFFF:FFFFFFFFFFFFFFF,FFFFFFFFFFFF:FFFFFFFFFF:FFFFFFF:FF
@A01757:155:HFTYTDRX3:1:2101:10330:23610 2:N:0:CCTACCTA
GGACTACTCGGGTTTCTAATCCTGTTCGCTACCCATGCTTTCGAGCCTCAGCGTCAGTTGCAGACCAGAGAGCCGCCTTCGCCACTGGTGTTCTTCCATATATCTACGCATTCCACCGCTACACATGGAGTTCCACTCTCCTCTTCTGCACTCAAGTTCAACAGTTTCTGATGCAATTCTCCGGTTGAGCCGAAGGCTTTCACATCAGACTTATTGAACCGCCTGCACTCGCTTTACGCCCAATAAATCCG
+
FFFFFFFFFFFFFFFFFFFFFFFFFFFFFFFFFFFFFFFFFFFFFFFFFFFFFFFFFFFFFFFFFFFFFFFFFFFFFFFFFFFFFFFFFFFFFFFFFFFFFFFFFFFFFFFFFFFFFFFFFFFFFFFFFFFFFFFFFFFFFFFFFFFFFFFFFFFFFFF:FFF:FFFFF:FFF:FFFFFFFFFFFFFFFFFFFFFFFFFFFFFFFFFFFFFFFFFFF::F:F:FFFFFFFFFFFFFFFFFFFFFFFFFF:F
@A01757:155:HFTYTDRX3:1:2101:2311:23688 2:N:0:CCTACCTA
GGACTACTCGGGTTTCTAATCCTGTTCGCTACCCATGCTTTCGAGCCTCAGCGTCAGTTGCAGACCAGACAGCCGCCTTCGCCACTGGTGTTCTTCCATATATCTACGCATTCCACCGCTACACATGGAGTTCCACTGTCCTCTTCTGCACTCAAGTTGCCCGGTTTCCGATGCACTTCTTCGGTTAAGCCGAAGGCTTTCACATCAGACCTAAGCAACCGCCTGCGCTCGCTTTACGCCCAATAAATCCG
+
FFFFFFFFFFFFFFFFFFFFFFFFFFFFFFFFFFFFFFFFFFFFFFFFFFFFFFFFFFFFFFFFFFFFFFFFFFFFFFFFFFFFFFFFFFFFFFFFFFFFFFFFFFFFFFFFFFFFFFFFFFFFFFFFFFFFFFFFFFFFFFFFFFFFFFFFFFFFFFFFFFFFFFFFFFFFFFFFFFFFFF:FFFFF,FFFFFFFFFFFFFFFFFFFFFFFFFFFFFFF:FFFFFFFFFFFFFFFFFFFFFFFFFFFFFF
@A01757:155:HFTYTDRX3:1:2101:5466:23766 2:N:0:CCTACCTA
GGACTACTCGGGTATCTAATCCTGTTCGCTACCCATGCTTTCGAGCCTCAGCGTCAGTTGCAGACCAGAGAGCCGCCTTCGCCACTGGTGTTCTTCCATATATCTACGCATTCCACCGCTACACATGGAGTTCCACTCTCCTCTTCTGCACTCAAGTTCAACAGTTTCTGATGCAATTCTCCGGTTGAGCCGAAGGCTTTCACATCAGACTTATTGAACCGCCTGCACTCGCTTTACGCCCAATAAATCCG
+
FFFFFFFFFFFFFFFFFFFFFFFFFFFFFFFFFFFFFFFFFFFFFFFFFFFFFFFFFFFFFFFFFFFFFFFFFFFFFFFFFFFFFFFFFFFF:FFFFFFFFFFFFFFFFFFFFFFFFFFFFFFFFFFFFFFFFFFFF:FFFFFFFFFFFFFFFFFFFFFFFFFFFFFFFFFFFFFFFFFFFFFFFFFFFFFFF:FFFFFFFFFFFFFFFFFFFFF:FFFFFFFFFFFFFFFF,FFFFFFFFFFFFFFFFFF
@A01757:155:HFTYTDRX3:1:2101:6307:23782 2:N:0:CCTACCTA
GGACTACAAGGGTTTCTAATCCTGTTTGCTACCCACGCTTTCGAACCTCAGCGTCAGTTACAGACCAGAGAGCCGCTTTCGCCACTGGTGTTCTTCCATATATCTACGCATTTCACCGCTACACATGGAGTTCCACTCTCCTCTTCTGCACTCAAGTCTCCCAGTTTCCAATGCACTACTCCGGTTAAGCCGAAGGCTTTCACATCAGACTTAAAATACCGCCTGCGTTCCCTTTACGCCCAATAAATCCG
+
FFFFFFFFFFFFFFFFFFFFFFFFFFFFFFFFFFFFFFFFFFFFFFFFFFFFFFFFFFF:FFFFFFFFFFFFFFFFFFFF,FFFFF:F:FFFF,FFFFFFFFFFFFFF:FFFFFFFFFFFFFFFFFF:FFFFFFFFF,FFFF:FFFFFFFFFFFFFF:F,FFFFFFFFF,FFF,,FFFFFFF,FFFFFFFFFFF,F:FFFFFFFFFF,FF,FF,FF,:,FFF:,,F:,F:FFFFFFFFFF,:FFFF:FFFF
@A01757:155:HFTYTDRX3:1:2101:28384:23844 2:N:0:CCTACCTA
GGACTACACGGGTATCTAATCCTGTTCGCTACCCATGCTTTCGAGCCTCAGCGTCAGTTGCAGACCAGACAGCCGCCTTCGCCACTGGTGTTCTTCCATATATCTACGCATTTCACCGCTACACATGGAGTTCCACTCTCCTCTTCTGCACTCAAGTCTCCCAGTTTCCAATGCACTACTCCGGTTAAGCCGAAGGCTTTCACATCAGACTTAAAAGACCGCCTGCGTTCCCTTTACGCCCAATAAATCCG
+
FFFFFFFFFFFFFFFFFFFFFFFFFFFFFFFFFFFFFFFFFFFFFFFFFFFFFFFFFFFFFFFFFFFFFFFFFFFFFFFFFFFFFFFFFFFFFFFFF:FFFFFFFFFFFFFFFF:FFFF:FFFFFFFFFFFFFFFFFFFFFFFFFFFFFFFFFFFFFFFFFFFFFFFFF,FFFFFFFF:FF::FFFFFFFFFFFFFFFFFFFFFFFFFF:FFFFFFFFFFFFFFFFFFF:FFFFFFFFFFFFFFFFF::FF
@A01757:155:HFTYTDRX3:1:2101:5339:23860 2:N:0:CCTACCTA
GGACTACTCGGGTATCTAATCCTGTTCGCTACCCATGCTTTCGAGCCTCAGCGTCAGTTGCAGACCAGAGAGCCGCCTTCGCCACTGGTGTTCTTCCATATATCTACGCATTCCACCGCTACACATGGAGTTCCACTCTCCTCTTCTGCACTCAAGTTCAACAGTTTCTGATGCAATTCTCCGGTTGAGCCGAAGGCTTTCACATCAGACTTATTGAACCGCCTGCACTCGCTTTACGCCCAATAAATCCG
+
FFFFFFFFFFFFFFFFFFFFFFFFFFFFFFFFFFFFFFFFFFFFFFFFFFFFFFFFFFFFFFFFFFFFFFFFFFFFFFFFFFFFFFFFFFFFFFFFFFFFFFFFFFFFFFFFFFFFFFFFFFFFFFFFFFFFFFFFFFFFFFFFFFFFFFFFFFFFFFFFFFFFFFFFFFFFFFFFFFFFFFFFFFFFFFFFF:FFFFFFFFFFFFFFFFFF,FFFFFFFFFFFFFFFFFFFFFFF:FFFF,FFFFFFFFF
@A01757:155:HFTYTDRX3:1:2101:15338:23860 2:N:0:CCTACCTA
GGACTACAAGGGTTTCTAATCCTGTTCGATACCCACGCTTTCGTGATTCAGCGTCAGTTGGGCGCCGGTATGCTGCCTTCGCAATCGGAGTTCTGCGTGATATCTATGCATTTCACCGCTACACCACGCATTCCGCATACTTCTCGCCCACTCAAGAACGCCAGTTTCAACGGCGGAGCGAGGTTGAGCCCCGCGATTTTACCGCTGACTTGGCAGTCCGCCTACGCACCCTTTAAACCCCATAAATCCGG
+
FFFFFFFFFFFFFFFFFFFFFFFFFFFFFFFFFFFFFFFFFFFFFFFFFFFFFFFFFFFFFFFFFFFFFFFFFFFFFFFFFFFFFFFFFFFFFFFFFFFF,FFFFFFFFFFFFFFFFF:FFFFFFFFFFF:FFFFFFFFFFFFFFFFFFFFFFFFF:FFFFF,FFFFFFFFFFFFFFFFFFFFFFFFFFFFFFFFFFFFFFFFFFFFFFFFFFFF,FFF:FFF:FF:FF:FFFF:FF:FF,FFFFFFFFFF
@A01757:155:HFTYTDRX3:1:2101:6551:23954 2:N:0:CCTACCTA
GGACTACAAGGGTTTCTAATCCTGTTTGCTACCCACGCTTTCGAACCTCAGCGTCAGTTACAGACCAGAGAGCCGCTTTCGCCACTGGTGTTCTTCCATATATCTACGCATTTCACCGCTACACATGGAGTTCCACTCTCCTCTTCTGCACTCAAGTCTCCCAGTTTCCAATGCACTACTCCGGTTAAGCCGAAGGCTTTCACATCAGACTTAAAATACCGCCTGCGTTCCCTTTAAGCCCAATAAAAACG
+
FFFFFFFFFFFFFFFFFFFFFFFFFFFFFFFFFFFFFFFFFFFFFFFFFFFFFFFFFFFFFFFFFFFFFFFFFFFFFFFFFFFF:FFFFFFFFFF:FFFFFFFFFFFFFFFFFFFFFFFFFFFFFFFFFFFFFFFFFFFFFF:FFFF:FFFFFFFFFFFFFFFFFFF,FFFF,FFFFFF::F:FFFFF,FFFFFFFFFFFFF::F:FFFFFFFFFF,F:,FFF:::FF::,F:FFF,,FF:FFFF:F,,,F
@A01757:155:HFTYTDRX3:1:2101:11342:23985 2:N:0:CCTACCTA
GGACTACTGGGGTATCTAATCCCTTTCGCTCCCCTGGCCTTCGTGCCTCAGCGTCAGTTAATGTCCAGGAACCCGCCTTCGCCACGAGTGTTCCTCTCGATATCTACGCATTTCACTGCTACACCGAGAATTCCGGTTCCCCCTCCATTACTCTAGTCTCGCAGTATCATGTGCCGTCCGCGGGTTGAGCCCGCGCCTTTCACACACGACTTACGAAACAGCCTACGCACGCTTTACGCCCAGTGATTCCG
+
FFFFFFFFFFFFFFFFFFFFFFFFFFFFFFFFFFFFFFFFFFFFFFFFFFFFFFFFFFFFFFFFFFFFFFFFFFFFFFFFFFFFFFFFFFFFFFFFFFFFF:FFFFFFFFFFFFFFFFFFFFFFFFFFFFFFFFFFFFFFFFFFFFFFFF:FFFFFFFFFFFFFFFFFFFFFFFFFFFFF,FFFFFFFFFFFFFFF,FFFFFFFFFFFFFFFFFFF:FFFFFFFF:FFFF:FFFFFFFFFFFFFFF:FFFF
@A01757:155:HFTYTDRX3:1:2101:20428:24126 2:N:0:CCTACCTA
GGACTACTGGGGTTTCTAATCCTCTTCGCTACCCAAGCTTTCGTTCCTCAGTGTCAGTAAAGAACCAGAAACCTGCCTTCGCAATTGGTATTCTTTCTAATATCTACAAATTTCACCTATACACAAGAAATTCTGCTTTCCTCTATCAAACTCTAGCTGAAAAGTTTTGATGGCAGATCCAGAGTTAAGCTCTGGGATTTCACCACCCACTATTACAACCACCTACGAACACTTTAAGCCCAGTAAATCCG
+
FFFFFFF,FFFFFFFFFFFFFFF:FFFFFF,FFFF,FFFFFFF,FFFFFFF,FFFFFFFF,FF,FFFFFFF,FFFFFFFFFF:FFFFFF:FFFFF,F,FFFFFFFFF,FFFF,FFFF:,FFFFF,::FFFFFF,:,F,FFF,FFF,FF,FFFF:FFF:,F,F,FF,,,,FF,FF,F,FFFF,FFFFFFF:F,FFF,FFFFFFF,,FF,FFF,F,::FFFFFFFFFFFF,F,FFFFFFFFFFF,FFF,FFFF
@A01757:155:HFTYTDRX3:1:2101:21160:24142 2:N:0:CCTACCTA
GGACTACCCGGGTATCTAATCCTGTTCGCTACCCATGCTTTCGAGCCTCAGCGTCAGTTGCAGACCAGACAGCCGCCTTCGCCACTGGTGTTCTTCCATATATCTACGCATTCCACCGCTACACATGGAGTTCCACTGTCCTCGTCTGCACTCAAGTCGCCCGGTTTCCGATGCACTTCTTCGGTTACGCCGAAGGCTTTCGCGTCAGACCTAAGCAACCGCCTGCGCTCGCTTTACGCCCAAGAAATCCG
+
FFFFFFFFFF:FFF:FFFFFFFFFFFFFFFFFFF,F:,FFFFFFFFFFF:FFFF:FF,FFFFFF:FFFFF,F:FFFF::FFFF:FFFF,FFFFF::FF:FFF:FFFFFFF:F:F,FFF:FFFFF,FFFFFF,,:FFFF,FFFF,FFFFFF:FFFFFFFF,FF::FFFFFFFFFFFF::FF:FFFFFF:F,FFFF:FF,F,:,F,FF,:::FFFFF:,:FFFF,FFFF,FFFF,FF::FFFF,:,,:,FFFF
@A01757:155:HFTYTDRX3:1:2101:11035:24205 2:N:0:CCTACCTA
GGACTACTCGGGTTTCTAATCCTGTTTGCTACCCACGCTTTCGAACCTCAGCGTCAGTTACAGACCAGAGAGCCGCTTTCGCCACTGGTGTTCTTCCATATATCTACGCATTTCACCGCTACACATGGAGTTCCACTCTCCTCTTCTGCACTCAAGTCTCCCAGTTTCCAATGCACTACTCCGGTTAAGCCGAAGGCTTTCACATCAGACTTAAAAGACCGCCTGCGTTCCCTTTACGCCCAATAAATCCG
+
FFFFFFFFFFFFFFFFFFFFFFFFFFFFFFFFFFFFFFFFFFFFFFFFFFFFFFFFFFFFFFFFFFFFFFFFFFFFFFFFFFFFFFFFFFFFF:FFFFFFFFFFFFFFFFFFFFFFFFFFFFFFFFFFFFFFFFFFFFFFFFFFFFFFFFFFFFFFFFFFFFFFFFFFFFFFFFFFFFFFFFFFFFFFFFFFFF:FF:FFFFFFFFFFFFFFFFFF:FFFFFFFFFF,FFFFF:F:FFFFFFFFFFFFF:F
@A01757:155:HFTYTDRX3:1:2101:21341:24236 2:N:0:CCTACCTA
GGACTACTGGGGTTTCTAATCCCTTTCGCTCCCCTGGCCTTCGTGCCTCAGCGTCAGTTAATGTCCAGGAACCCGCCTTCGCCACGAGTGTTCCTCTCGATATCTACGCATTTCACTGCTACACCGAGAATTCCGGTTCCCCCTCCATTACTCTAGTCTCGCAGTATCATGTGCCGTCCGCGGGTTGAGCCCGCGCCTTTCACACACGACTTACGAAACAGCCTACGCACGCTTTACGCCCAGTGATTCCG
+
FFFFFFFFFFFFFFFFFFFFFFFFFFFFFFFFFFFFFFFFFFFFFFFFFFFFFFFFFFFFFFFFFFFFFFFFFFFFFFFFFFFFFFFFFFFFFFFFFFFFFFFFFFFFFFFFFFFFFFFFFFFFFFFFFFFFFFFFFFFFFFF:FFFFFFFFFFFFFFFFFFFFFFFFFFFFFFFFFFFFFFFFFFFFFFFFFFFF,FFFFFFFFFFFFFFFFFFF,:F:FFFFFFFFFFF:FFFFFFFFF,FFFFFFFFF
@A01757:155:HFTYTDRX3:1:2101:10574:24251 2:N:0:CCTACCTA
GGACTACACGGGTATCTAATCCTGTTCGCTACCCATGCTTTCGAGCCTCAGCGTCAGTTGCAGACCAGAGAGCCGCCTTCGCCACTGGTGTTCTTCCATATATCTACGCATTTCACCGCTACACATGGAGTTCCACTCTCCTCTTCTGCACTCAAGTCTCCCAGTTTCCAATGCACTACTCCGGTTAAGCCGAAGGCTTTCACATCAGACTTAAAAGACCGCCTGCGTTCCCTTTACGCCCAATAAATCCG
+
FFFFFFFFFFFFFFFFFFFFFFFFFFFFFF:FFFFFFFFFFFFFFFFFFFFFFFFFFFFFFFFFFFFFFFFFFFFFFFFFF:FFFFFFFFFFFFFFFFFFFFFFFFFFFFFFFFFFFFFFFFFFFFFFFFFFFFFFFFFFFFF,FFFFFFFFFFFFFFFFFFFFFFFFFFFFFFFFFFFFFFFFFFFFFFFFFFFFFFFFFFFF:FFFFFFFFFF:FFFFFFFFFFFFFFF:FFFFF:FFFFFFFFFFFFF
@A01757:155:HFTYTDRX3:1:2101:6885:24283 2:N:0:CCTACCTA
GGACTACCAGGGTTTCTAATCCTGTTTGCTCCCCACGCTTTCGAGCCTCAACGTCAGTTACAGTCCAGTAAGCCGCCTTCGCCACTGGTGTTCCTCCTAATATCTACGCATTTCACCGCTACACTAGGAATTCCACTTACCTCTCCTGTACTCCAGCCGGACAGTTTCCAATGCAGTCCCGGGGTTGGGCCCCGACCTTTCACATCAGACTTGCCCTGCCGTCTACGCTCCCTTTACACCCAGTAAATCCG
+
FFFFFFFFFFFFFFFFFFFFFFFFFFFFFFFFFFFFFFFFFFFFFFFFFFFFFFFFFFFFFFFFFFFFFFFFFFFFFFFFFFFFFFFFFFFFFFFFFFFFFFFFFFFFFFFFFFFFFFFFFFFFFFFFFFFFFFFFFFFFFFFFFFFFFFFFFFFFFFFFFFFFFFFFF,FFF:FFFFFFFFFF::FFFFFFF:FFFFFFFFFFFFFFFFFFFFFFFFFFFF:FFFFFFFFFFFFFFFFFFFFF:F,FFFF
@A01757:155:HFTYTDRX3:1:2101:21432:24330 2:N:0:CCTACCTA
GGACTACACGGGTATCTAATCCTGTTCGATACCCACGCTTTCGTGCTTCAGCGTCAGTTGGGCGCCGGTATGCTGCCTTCGCAATCGGAGTTCTGCGTGATATCTATGCATTTCACCGCTACACCACGCATTCCGCATACTTCTCGCCCACTCAAGAACGCCAGTTTCAACGGCGGAGCGAGGTTGAGCCCCGCGATTTTACCGCTGACTTGGCATTCCGCCTACGCACCCTTTAAACCCAATAAATCCGG
+
FFFFFFFFFFFFFFFFFFFFFFFFFFFFFFFFFFFFFFFFFFFFFFFFFFFFFFFFFFFFFFFFFFFFFFFFFFFFFFFFFFFFFFFFFFFFFFFFFFFFF:FFF,:FFFFFFFFFFFFFFFFFFFFFFFFFFFFFFFF:FFFFFFFFFFFFFFFFFFFFFFFFFFFFFFFFFFFFFFFFFFFFFF::FFFFFFFFFFFFFFFFFFFFFFFFFFFFFFFFFFFFFFF,FFFFFFFF:FFFF:FFF,FFFFF
@A01757:155:HFTYTDRX3:1:2101:18936:24361 2:N:0:CCTACCTA
GGACTACTAGGGTATCTAATCCTGTTTGCTACCCACGCTTTCGAACCTCAGCGTCAGTTACAGACCAGAGAGCCGCTTTCGCCACTGGTGTTCTTCCATATATCTACGCATTTCACCGCTACACATGGAGTTACACTCTCCTCTTCTGCACTCAAGTCTCCCAGTTTCCAATGCACTACTCCGGTTAAGCCGAAGGCTTTCACATCAGACTTAAAAGACCGCCTGCGTTCCCTTTACGCCCAATAAATCCG
+
FFFFFFFFFFFFFFFFFFFFFFFFFFFFFFFFFFFFFFFFFFFFFFFFFFFFFFFFFFFFFFFFFFFFFFFFFFFFFFFFFFFFFFFFFFFFFFFFFFFFFFFFFFFFFFFFFFFFFFFFFFFFFFFFFFFFFFFFFFFFFFF,FFFFFFFFFFFFFFFFFFFFFFFFF:FFFFFFFF,FFFFFFFFFFFFFFFFFF:FFFFFF::FFFFFFFFFFFFF:FFFFFFFFFFFF:FFF:FFFFFFFFFFFFFF
@A01757:155:HFTYTDRX3:1:2101:5746:24439 2:N:0:CCTACCTA
GGACTACAAGGGTATCTAATCCTGTTCGCTACCCATGCTTTCGAGCCTCAGCGTCAGTTGCAGACCAGACAGCCGCCTTCGCCACTGGTGTTCTTCCATATATCTACGCATTCCACCGCTACACATGGAGTTCCACTGTCCTCTTCTGCACTCAAGTCGCCCGGTTTCCGATGCACTTCTTCGGTTAAGCCGAAGGCTTTCACATCAGACCTAAGCAACCGCCTGCGCTCGCTTTACGCCCAATAAATCCG
+
FFFFFFFFFFFFFFFFFFFFFFFFFFFFFFFFFFFFFFFFFFFFFFFFFFFFFFFFFFFFFFFFFFFFFFFFFFFFFFFFFFFFFFFFFFFFFFFFFFFFFFFFFFFFFFFFFF,FFFFFFFFF:FFFFFFFFFFFFFFFFFFFFFFFFFFFFFFFFFFFFFFFFFFFFFFFFFFFFFFFFF:FFF,F:FFFFFFF:FFFFFFFFFFFFFFFFFFFFFFFFFFFFFFFFFFFFF:FFFFFFFF,FFFFFFF
@A01757:155:HFTYTDRX3:1:2101:16468:24439 2:N:0:CCTACCTA
GGACTACAAGGGTATCTAATCCTGTTTGCTACCCACGCTTTCGAACCTCAGCGTCAGTTACAGACCAGAGAGCCGCTTTCGCCACTGGTGTTCTTCCATATATCTACGCATTTCACCGCTACACATGGAGTTCCACTCTCCTCTTCTGCACTCAAGTCTCCCAGTTTCCAATGCACTACTCCGGTTAAGCCGAAGGCTTTCACATCAGACTTAAAAGACCGCCTGCGTTCCCTTTACGCCCAATACATACG
+
FFFFFFFFFFFFFFFFFFFFFFFFFFFFFFFFFFFFFFFFFFFFFFFFFFFFFFFFFFFFFFFFFFFFFFFFFFFFFFFFFFFFFFFFFF::FFFFF,FFFFFFFFFFFFFFFFFFFFFFFFFFFFFFFFFF,FFFFFFFFFFFFFFFF::FFF,FFFFFFFFF,FFFFFFFFFFFFFFFFFF:FFFFFFFFFFFFFFFFFFFFF:FFFFFFFFFF:F,FFFFFFFFFF:FFFFFFFFFFFFFFF,F,,FF
@A01757:155:HFTYTDRX3:1:2101:19054:24439 2:N:0:CCTACCTA
GGACTACAAGGGTATCTAATCCTGTTCGATACCCACGCTTTCGTGCCTCAGCGTCAGTAGGGCGCCGGTATGCTGCCTTCGCAATCGGAGTTCTGCGTGATATCTATGCATTTCACCGCTACACCACGCATTCCGCATACTTCTCGCCCACTCGAGGCCGCCAGTTTCAACGGCAGGCCGGGGTTGAGCCCCGACATTTGACCGCTGACTTAACAGCCCGCCTACGCACCCTTTAAACCCAATAAATCCGG
+
FFFF:FFFF:FFFFFFFFF:FFFFFFFFFFFFFFFFFFFFFFFFFFFFFFFFFFFFFFFF:FFFFFFFFFFFFFFFFFFFFFFFFFFF:FFFFFFFFFFFFFFFFFFFFF:FFFFFFFFFFFFFFFFFFF:,FFFFFFFFFFFFFFFFF,FFF:FFFFFFFFFFFFFFFFFFFFFFFFFFFFFFFFFFFFFFFFF,:FFF:FFFFFF,:FFFFFFFFFFFFFFFFFFF:FFF,FFFFF,FFFFF,FFFFFF
@A01757:155:HFTYTDRX3:1:2101:23556:24439 2:N:0:CCTACCTA
GGACTACCAGGGTTTCTAATCCTGTTCGATCCCCACGCTTTCGTGCTTCAGCGTCAGTTGGGCGCCGGTATGCTGCCTTCGCAATCGGAGTTCTGCGTGATATCTATGCATTTCACCGCTACACCACGCATTCCGCATACTTCTCGCCCACTCAAGAACGCCAGTTTCAACGGCGGAGCGAGGTTGAGCCCCGCGATTTTACCGCTGACTTGGCATTCCGCCTACGCACCCTTTAAACCCAATAAATCCGG
+
FFFFFFFFFFFFFFFFFFFFFFFFFFFFFFFFFFFFFFFFFFFFFFFFFFFFFFFFFFFFFFFFFFFFFFFFFFFFFFFFFF:FFFFFFFFFFFFFFFFFFFFFFFFFFFF:FFFFFFF:FFFFFFFFFFFFFFFFFFFFFFFFFFFFFFFFFFFFFFFFFFFFFFFFFFFFFFFFFFFFFFFFFFFFFFFFFFFFFFFFFFFFFFFFF:FFFF:FFFFFFFFFFFFFFFFFFFFFFFFF:FFFFFFFFFF
@A01757:155:HFTYTDRX3:1:2101:22914:24486 2:N:0:CCTACCTA
GGACTACCAGGGTTTCTAATCCTGTTCGATCCCCACGCTTTCGTGCTTCAGCGTCAGTTGGGCGCCGGTATGCTGCCTTCGCAATCGGAGTTCTGCGTGATATCTATGCATTTCACCGCTACACCACGCATTCCGCATACTTCTCGCCCACTCAAGAACGCCAGTTTCAACGGCGGAGCGAGGTTGAGCCCCGCGATTTTACCGCTGACTTGGCATTCCGCCTACGCACCCTTTAAACCCAATAAATCCGG
+
FFFFFFFFFFFFFFFFFFFFFFFFFFFFFFFFFFFFFFFFFFFFFFFFFFFFFFFFFFFFFFFFFFFFFFFFFFFFFFFFFFFFFFFFFFFFFFFFFFFFFFFFFFFFFFFFFFFFFFFFFFFFFFFFFFFFFFFFFFFFFFFFFFFFFFFFFFFF:FFFFFFFFFFFFFFFFFFFFFFFFFFFFFFF:FFFFFFFFFFFFF:FFFFFFFFFFFFFFFFF:F:,FFFFFFFFFFFFFFFFFFF:FFFFFF:
@A01757:155:HFTYTDRX3:1:2101:20952:24502 2:N:0:CCTACCTA
GGACTACACGGGTATCTAATCCTGTTCGATACCCACGCTTTCGTGCTTCAGCGTCAGTTGGGCGCCGGTATGCTGCCTTCGCAATCGGAGTTCTGCGTGATATCTATGCATTTCACCGCTACACCACGCATTCCGCATACTTCTCGCCCACTCAAGAACGCCAGTTTCAACGGCGGAGCGAGGTTGAGCCCCGCGATTTTACCGCTGACTTGGCATTCCGCCTACGCACCCTTTAAACCCAATAAATCCGG
+
FFFFFFFFFFFFFFFFFFFFFFFFFFFFFFFFFFFFFFFFFFFFFFFFFFFFFFFFFFFFFFFFFFFFFFFFFFFFFFFFFFF:FFFFFFFFFFFFFFFFFFFFFFFFFFFFFFFFFFFFFFFFFFFFFFFFFFFFFFFFFFFFFFFFFFFFFFFFFFFFFFFFFFFFFFFFFFFFFFFF:FFFFFFFFFFFFFFFF:FFFFFFFFFFFFFFFF,FFFFFFFFFFFF:FFFFFFFFFFFF::FFFFFFFFF
@A01757:155:HFTYTDRX3:1:2101:21504:24549 2:N:0:CCTACCTA
GGACTACTGGGGTTTCTAATCCCTTTCGCTCCCCTGGCCTTCGTGCCTCAGCGTCAGTTAATGTCCAGGAACCCGCCTTCGCCACGAGTGTTCCTCTCGATATCTACGCATTTCACTGCTACACCGAGAATTCCGGTTCCCCCTCCATTACTCTAGTCTCGCAGTATCATGTGCCGTCCGCGGGTTGAGCCCGCGCCTTTCACACACGACTTACGAAACAGCCTACGCACGCTTTACGCCCAGTGATTCCG
+
FFFFFFFFFFFFFFFFFFFFFFFFFFFFFFFFFFFFFFFFFFFFFFFFFFFFFFFFFFFFFFFFFFFFFFFFFFFFFFFFFFFFFFFFFFFFFFFFFFFFFFFFFFFFFFFFFFFFFFFFFFFFFFFFFFFFFFFFFFFFFFFFFFFFFFFFFFFFFFFFFFFFFFFFFFFFFFF:FFFFFFFF:FFFFFFFFFFFFFFFFFF:FFFFFFF,FFFFFFFFFFFFFFFFFFFFFFFF:FFF:FF:FFFFFF,
@A01757:155:HFTYTDRX3:1:2101:22354:24549 2:N:0:CCTACCTA
GGACTACACGGGTATCTAATCCTATTTGCTCCCCACGCTTTCGTGCCTCAGCGTCCGTTACAGGCCAGTTAGCCGCCTTCGCCACTGGTGTTCCTCCATATATCTACGCATTTTACCGCTACACATGGAATTCCACTAACCTCTCCTGCACGCTAGCTTAACAGTTTCCAAAGCTTACGTTGGTTGAGCCAACGCCTTTTACTTCAGACTTATTTTGCCGCCTACGCACCCTTTACGCCCAATCATTCCGG
+
FFFFFFFFFFFFFFFFFFFFFFFFFFFFFFFFFFFFFFFFFFFFFFFFFFFFFFFFFFFFFFFFFFFFFFFFFFFFFFFFFFFFFFFFFFFFFFFFFFF:FFFFFFFFFFFFFFFFFFFFFFFFF::FFFFFFFFFFFFFFFFFFFFFFFFFFFFFFFFFFFFFFFFFFF:,FFFFFFFFFFFFFFFFFFFFFFFFFFFF:FFFF:FFFFFFFFFF,FFFFFF:FFFF:FFFFFFFFFFFFFFFFFF:FFF
@A01757:155:HFTYTDRX3:1:2101:30843:24565 2:N:0:CCTACCTA
GGACTACCCGGGTTTCTAATCCTGTTCGCTACCCATGCTTTCGAGCCTCAGCGTCAGTTGCAGACCAGACAGCCGCCTTCGCCACTGGTGTTCTTCCATATATCTACGCATTCCACCGCTACACATGGAGTTCCACTGTCCTCTTCTGCACTCAAGTCGCCCGGTTTCCGATGCACTTCTTCGGTTAAGCCGAAGGCTTTCACATCAGACCTAAGCAACCGCCTGCGCTCGCTTTACGCCCAATAAATCCG
+
FFFFFFFFFFFFFFFFFFFFFFFFFFFFFFFFFFFFFFFFFFFFFFFFFFFFFFFFFFFFFFFFFFFFFFFFFFFFFFFFFFFFFFFFFFFFFFFFFFF:FFFFFFFFFFFFFFFFFFFFFFFFFFFFFFFFFF:FFFFFFFFFFFFFFFFFFFFFFFFFFFFFFFF:FFFFFFFFFFFFFFFFFFFF:FFFFFFFFFFFFFFFF:FFFFFFFF,FFFFFFFFFFFFFFFFFFFFFFFFFFF,FF:FF:FF
@A01757:155:HFTYTDRX3:1:2101:26386:24706 2:N:0:CCTACCTA
GGACTACAGGGGTATCTAATCCTGTTTGCTCCCCACGCTTTCGAGCCTCAACGTCAGTTACAGTCCAGTAAGCCGCCTTCGCCACTGGTGTTCCTCCTAATATCTACGCATTTCACCGCTACACTAGGAATTCCACTTACCTCTCCTGCACTCTAGTCGCACAGTTTCCAGAGCAGTCCGGGGGTTGGGCCCCCGCCTTTCACTCCAGACTTGCACTACCGTCTACGCTCCCTTTACACCCAGTACATCCG
+
FFFFF,FF::FFFFF:FFFF:FFFFF,,FF:FFF:::FFFFF,FFFFFFFF:FF,F:FFFF:FFF:FFFFF,FFFFF,:F,FFFFFFFFF:FF,FFF:FFFFFF:F,:,:F,FFFFF,FFFF:F,F,:FFF:F,,F,FFFFFF:,:FFFFFFF:FFFF,FFFF,:::FFFFF:FFF,:FF:FF:F::,FFFFF,:,FF,FFF,FFFFFF:F:F,:F,FF:::FFFF,FFF,FF:FFFFF,FFFFF,FF:FF
@A01757:155:HFTYTDRX3:1:2101:21432:24737 2:N:0:CCTACCTA
GGACTACTGGGGTTTCTAATCCCTTTCGCTCCCCTGGCCTTCGTGCCTCAGCGTCAGTTAATGTCCAGGAACCCGCCTTCGCCACGAGTGTTCCTCTCGATATCTACGCATTTCACTGCTACACCGAGAATTCCGGTTCCCCCTCCATTACTCTAGTCTCGCAGTATCATGTGCCGTCCGCGGGTTGAGCCCGCGCCTTTCACACACGACTTACGAAACAGCCTACGCACGCTTTACGCCCCGTGATTCCG
+
FFFFFFFFFFFFFFFFFFFFFFFFFFFFFFFFFFFFFFFFFFFFFFFFFFFFFFFFFFFFFFFFFFFFFF:FFF:FFFFFFFFFFFFFFFFFFFFFFFFFF:FFFFFFFFFFFFFFFFFFFFFFFFFFFFFFFFFFFFFFFFFFFFFFFFF:FFF:FFFFFFFFFFFFFFFFFF:FFFFFFFFF:FFFFFFFFFFFFFFFFFFFFFFFF:FFFFFFF:FFFFFFFFFF:FFF:FF:FFFFF,FF:F,F,FF
@A01757:155:HFTYTDRX3:1:2101:31828:24799 2:N:0:CCTACCTA
GGACTACAAGGGTTTCTAATCCTGTTCGATACCCACGCTTTCGTGCTTCAGCGTCAGTTGGGCGCCGGTATGCTGCCTTCGCAATCGGAGTTCTGCGTGATATCTATGCATTTCACCGCTACACCACGCATTTCGCATACTTCTCGCCCACTCAAGAACGCCAGTTTCAACGGCGGAGCGAGGTTGAGCCCCGCGATTTTACCGCTGACTTGGCATTCCGCCTACGCACCCTTTAAACCCAATAAATCCGG
+
FFFFFFFFF:FFFFFFFFFFFFF:FFFFFFFFFFFFFFFFFFFFFFFFFFFFFFFFF,FFFFFFFFFFFFFFFFFFFFFFFFF:FFF:FFFFFFFFFFFF,FFFF:FFFFF,FFFFFFFF,FFFFFFFFFFFFFFFFFFFFFFFFFFFFFFF:FFFFFFFFFFFFFFF:FFFFFFFFFFFFFFFFFFFFFFFFFFFFFFF:FFFFFFFFFFFF::FFFFFF::FFFF,FFFFFF,:FFFF:FFFFFFF:FF
@A01757:155:HFTYTDRX3:1:2101:3215:24815 2:N:0:CCTACCTA
GGACTACCCGGGTTTCTAATCCTGTTCGATACCCACGCTTTCGTGCTTCAGCGTCAGTTGGGCGCCGGTATGCTGCCTTCGCAATCGGAGTTCTGCGTGATATCTATGCATTTCACCGCTACACCACGCATTCCGCATACTTCTCGCCCACTCAAGAACGCCAGTTTCAACGGCGGAGCGAGGTTGAGCCCCGCGATTTTACCGCTGACTTGGCATTCCGCCTACGCACCCTTTAAACCCAATAAATCCGG
+
FFFFFFFFFFFFFFFFFFFFFFFFFFFFFFFFFFFFFFFFFFFFFFFFFFFFFFFFFFFFFFFFFFFFFFFFFFFFFFFFFFFFFFF:FFFFFFFFFFFFFFFFF,FFFFFFFFFFFFFFFFFFFFFFFFFFFFFFFFFFFFFFFFFFFFFFFFFFFFFFFFFFFFFFFFFFFFFFFFFFFFFFFFFFF:FFFFFFFFFFFFFFFFFF:FFFFFFFFFFFFFFFFFF:FFFFFFFFFFFFF:FF::FFFFF
@A01757:155:HFTYTDRX3:1:2101:13783:24893 2:N:0:CCTACCTA
GGACTACAAGGGTTTCTAATCCTGTTCGCTACCCATGCTTTCGAGCCTCAGCGTCAGTTGCAGACCAGAGAGCCGCCTTCGCCACTGGTGTTCTTCCATATATCTACGCATTCCACCGCTACACATGGAGTTCCACTCTCCTCTTCTGCACTCAAGTTCAACAGTTTCTGATGCAATTCTCCGGTTGAGCCGAAGGCTTTCACATCAGACTTATTGAACCGCCTGCACTCGCTTTACGCCCAATAAATCCG
+
FFFFFFFFFFFFFFFFFFFFFFFFFFFFFFFFFFFFFFFFFFFFFFFFFFFFFFFFFFFFFFFFFFFFFFFFFFFFFFFFFFFFFFFFFFFFFFFFFFFFFFFFFFFFFFFFFFFFFFFFFFFFFFFFFFFFFFFFFFFFFFFFFFFFFFFFFFFFFFF:FFFFFFFFFFFFFFFFFFFFFFFFFFFFFFFFFFFFFFFFFFFFFFFFFFFFFFFFFFF,FFFFFFFFFF:FFFFFFFFFFFFFFFFFFFF
@A01757:155:HFTYTDRX3:1:2101:25861:24893 2:N:0:CCTACCTA
GGACTACAAGGGTATCTAATCCTGTTCGATACCCACGCTTTCGTGCTTCAGCGTCAGTTGGGCGCCGGTATGCTGCCTTCGCAATCGGAGTTCTGCGTGATATCTATGCATTTCACCGCTACACCACGCATTCCGCATACTTCTCGCCCACTCAAGAACGCCAGTTTCAACGGCGGAGCGAGGTTGAGCCCCGCGATTTTACCGCTGACTTGGCATTCCGCCTACGCACCCTTTAAACCCAATAAATCCGG
+
FFFFFFFFFFFFFFFFFFFFFFFFFFFFFFFFFFFFFFFFFFFFFFFFFFFFFFFFFFFFFFFFFFFFFFFFFFFFFFFFFFFFFF:FFFFFFFFFFFFFF,FFF:FFFFFFFFFFFFFFFFFFFFFFFFF:FFFFFFFFFFFFFFFFFF:FFFFFFFFFFFFFFFFFFFFFFFFFFFFFFFFFFFFFF:FFFFFFF:FFFFFFFFFFFFFFFFFFFFFFF,FFFFF,FFFFFF::FFFF:FF,FFFFFFF
@A01757:155:HFTYTDRX3:1:2101:5764:24909 2:N:0:CCTACCTA
GGACTACAAGGGTATCTAATCCTGTTCGCTACCCATGCTTTCGAGCCTCAGCGTCAGTTGCAGACCAGACAGCCGCCTTCGCCACTGGTGTTCTTCCATATATCTACGCATTCCACCGCTACACATGGAGTTCCACTGTCCTCTTCTGCACTCAAGTCGCCCGGTTTCCGATGCACTTCTTCGGTTAAGCCGAAGGCTTTCACATCAGACCTAAGCAACCGCCTGCGCTCGCTTTACGCCCAATAAATCCG
+
FFFFFFFFFFFFFFFFFFFFFFFFFFFFFFFFFFFFFFFFFFFFFFFFFFFFFFFFFFFFFFFFFFFFFFFFFFFFFFFFFFFFFFFFFFFFFFFFFFFFFFFFFFFFFFFFFFFFFFFFFFFFFFFFFFFFFFFFFFFFFFFFFFFFFFFFFFFFFF:FFFFFFFFFFFFFFFFFFFFFFFFFFFFFFFFFFFFFFFFFFFF,FFFFFFFFFFF:FFFFFFFFFFFFFFFFFFFFFFFFFFFF:,FFFFF
@A01757:155:HFTYTDRX3:1:2101:19018:24940 2:N:0:CCTACCTA
GGACTACCAGGGTTTCTAATCCTGTTTGCTACCCACGCTTTCGAACCTCAGCGTCAGTTACAGACCAGAGAGCCGCTTTCGCCACTGGTGTTCTTCCATATATCTACGCATTTCACCGCTACACATGGAGTTCCACTCTCCTCTTCTGCACTCAAGTCTCCCAGTTTCCAATGCACTACTCCGGTTAAGCCGAAGGCTTTCACATCAGACTTAAAAGACCGCCTGCGTTCCCTTTACGCCCAATAAATCCG
+
FFFFFFFFFFFFFFFFFFFFFFFFFFFFFFFFFFFFFFFFFFFFFFFFFFFFFFFFFFFFFFFFFFFFFFFFFFFFFFFFFFFFFFFFFF:FFFFFFFFFFF::FFFFFFFFFFFFFFFFFFFFFFFFFFFFFFFFFFFFFFFFFFFFFF:FFFFF::FFFFFFFFFFFFFFFFF:FFFFFFFFFFFFFFFFFFFFFFFFFFFFFFF:FFFF:FFFFFFFFFFFFFFFFFFFFFFFFFFFF:FFFF:,FFF
@A01757:155:HFTYTDRX3:1:2101:2193:24987 2:N:0:CCTACCTA
GGACTACCGGGGTTTCTAATCCTGTTTGCTACCCACGCTTTCGAACCTCAGCGTCAGTTACAGACCAGAGAGCCGCTTTCGCCACTGGTGTTCTTCCATATATCTACGCATTTCACCGCTACACATTGAGTTCCACTCTCCTCTTCTGCACTCAAGTCTCCCAGTTTCCAATGCACTAATCCGGTTAAGCCGAAGGCTTTCACATAAGACTTAAAATACCGCCTGCGTTCACTTTAAGCCCAATAAATCCG
+
FFFFFFFFFFFFFFFFFFFFFFFFFFFFFFFFFFF:FFFFFFFFFFFFFFFFFFFFFFFFFFF,FFF:FFFFFFFFFFFFF:FFF:FFFFFF:FF,FFFFF::FFFF:FFFF,,FFFFFFFFFFF:,FF:FFF:FF::F:F,:FFFFFF:,FFFFFF,:F::F::FF,,F:,,FFFFF,F:FFFFFF:,FF::F,,FF,FFFFF,,:FF:FF:F:F,F:,:FFFF,FFFF,F,FFF:,F,FFFFFFF:,F,
@A01757:155:HFTYTDRX3:1:2101:2573:24987 2:N:0:CCTACCTA
GGACTACACGGGTATCTAATCCCTTTCGCTCCCCTGGCCTTCGTGCCTCAGCGTCAGTTAATGTCCAGGAACCCGCCTTCGCCACGAGTGTTCCTCTCGATATCTACGCATTTCACTGCTACACCGAGAATTCCGGTTCCCCCTCCATTACTCTAGTCTCGCAGTATCATGTGCCGTCCGCGGGTTGAGCCCGCGCCTTTCACACACGACTTACGAAACAGCCTACGCACGCTTTACGCCCAGTGATTCCG
+
FFFFFFFFFFFFFFFFFFFFFFFFFFFFFFFFFFFFFFFFFFFFFFFFFFFFFFFFF:FFFFFFFFFFFF,FFFFFFFFFFFFFFFFFFFFFFFFFFFFFFFFFFFFFFFFFFFFFFFFFFFFFFFFFFFFFFFFFFFFFFFFFFFFFFFFFFFFFFFFFFFFFFFFFFFFFFFFFFFFFFFFFFFFFFFFFFFFFFFFFFFFFFFFFFFFFFFFFFFFFFFFFFFFFFFFFFFFFFFFFFFFFFFFFFFF
@A01757:155:HFTYTDRX3:1:2101:17933:25003 2:N:0:CCTACCTA
GGACTACTAGGGTATCTAATCCTGTTCGCTACCCATGCTTTCGAGCCTCAGCGTCAGTTGCAGACCAGAGAGCCGCCTTCGCCACTGGTGTTCTTCCATATATCTACGCATTCCACCGCTACACATGGAGTTCCACTCTCCTCTTCTGCACTCAAGTTCAACAGTTTCTGATGCAATTCTCCGGTTGAGCCGAAGGCTTTCACATCAGACTTATTGAACCGCCTGCACTCGCTTTACGCCCAATAAATCCG
+
FFFFFFFFFFFFFFFFFFFFFFFFFFFFFFFFFFFFFFFFFFFFFFFFFFFFFFFFFFFFFFFFFFFFFFFFFFFFFFFFFFFFFFFFFFFFFFFFFFFFFFFFFFFFFFFFFFFFFFFFFFFFFFFFFFFFFFFFFFFFFFFFFFFFFFFFF:FFFFFFFFFFFFFFFFFFFFFFFFFF:FFFFFFFFFFFFFFFFFFFFFFFFFFFFFFFFFFFFFFFFFFF:F:FFFFFFFF:FFFFFFFFFFFFFFF
@A01757:155:HFTYTDRX3:1:2101:13205:25019 2:N:0:CCTACCTA
GGACTACCCGGGTATCTAATCCTGTTTGCTACCCACGCTTTCGAACCTCAGCGTCAGTTACAGACCAGAGAGCCGCTTTCGCCACTGGTGTTCTTCCATATATCTACGCATTTCACCGCTACACATGGAGTTCCACTCTCCTCTTCTGCACTCAAGTCTCCCAGTTTCCAATGCACTACTCCGGTTAAGCCGAAGGCTTTCACATCAGACTTAAAAGACCGCCTGCGTTCCCTTTACGCCCAATAAATCCG
+
FFFFFFFFFFFFFFFFFFFFFFFFFFFFFFFFFFFFFFFFFFFFFFFFFFFFFFFFFFFFFFFFFFFFFFFFFFFFFFFFFFFFFFFFFFFFFFFFFFFFFFFFFFFFFF:FFFF:FFFFFFFFFFFFFFFFFFFFFFFFFF:FFFFFFFFFF:FFFFFFFFFFFFFFFFFFFFFFFFFFFFFFFFFF,FFFFFFFFFFFFFFFFFFF::FFFFF:FFF:FFFFFFFFFFFFFFFFFFFFFFFFF,F:,FF
@A01757:155:HFTYTDRX3:1:2101:5782:25191 2:N:0:CCTACCTA
GGACTACAAGGGTATCTAATCCTGTTCGCTACCCATGCTTTCGAGCCTCAGCGTCAGTTGCAGACCAGACAGCCGCCTTCGCCACTGGTGTTCTTCCATATATCTACGCATTCCACCGCTACACATGGAGTTCCACTGTCCTCTTCTGCACTCAAGTCGCCCGGTTTCCGATGCACTTCTTCGGTTAAGCCGAAGGCTTTCACATCAGACCTAAGCAACCGCCTGCGCTCGCTTTACGCCCAATAAATCCG
+
FFFFFFFFFFFFF:FFFFFFFFFFFFFFFFFFFFFFFFFFFFFFFFFFF:FFFFFFFFFFFFFFFFFFFFFFFFFFFFF:FFFFFFFFFFFFFFFFFFFFFFFFFFFFFFFFFFFFFFFFFFFF:FFFFFFFFFFFFFF:FFFFFFFFFFFFFFFFFFFFFFFFFFFFFFFFFFFFFFFFFFFFFFFF:FFFFFFFFFFFFFFFFFFFF:FFFFFFFFFFFFFFFFFFFFFFFFFFFFFFFFFFF,F::FF
@A01757:155:HFTYTDRX3:1:2101:32208:25238 2:N:0:CCTACCTA
GGACTACAAGGGTATCTAATCCCTTTCGCTCCCCTGGCCTTCGTGCCTCAGCGTCAGTTAATGTCCAGGAACCCGCCTTCGCCACGAGTGTTCCTCTCGATATCTACGCATTTCACTGCTACACCGAGAATTCCGGTTCCCCCTCCATTACTCTAGTCTCGCAGTATCATGTGCCGTCCGCGGGTTGAGCCCGCGCCTTTCACACACGACTTACGAAACAGCCTACGCACGCTTTACGCCCAGTGATTCCG
+
FFFFFFFFFFFFFFFFFFFFFFFFFFFFFFFFFFFFFFFFFFFFFFFFFFFFFFFFFFFFFFFFFFFFFFF:FFFFFFFFFFFFFFFFFF:FFFFFFFF:FFFFFFFFFFFFFFFFFFFFFFFFFFFFFFFFFFFFFFFFFFFFFFFFFFFFFFFFFFFFFFFFFFFFFF,FFFFFFFFFFFFFFFFF,FFFFFFFF:FFFFFFFFFFFFFFF:FFF,FFFFFFFFFFFF,FFFFF:FFFFFF,,FF:FFF
@A01757:155:HFTYTDRX3:1:2101:30255:25269 2:N:0:CCTACCTA
GGACTACTAGGGTATCTAATCCTGTTCGCTACCCATGCTTTCGAGCCTCAGCGTCAGTTGCAGACCAGACAGCCGCCTTCGCCACTGGTGTTCTTCCATATATCTACGCATTCCACCGCTACACATGGAGTTCCACTGTCCTCTTCTGCACTCAAGTTGCCCGGTTTCCGATGCACTTCTTCGGTTAAGCCGAAGGCTTTCACATCAGACCTAAGCAACCGCCTGCGCTCGCTTTACGCCCAATAAATCCG
+
FFFFFFFFFFFFFFFFFFFFFFFFFFFFFFFFFFFFFFFFFFFFFFFFFFFFFFFFFFFFFFFFFFFFFFFFFFFFFFFFFFFFFFFFFFFFFFFFFFFFFFFFFFFFFFFFFFFFFFFFFFFFFFFFFFFFFFFFFFFFFFFFFFFFFFFFFFFFFF:FFFFF:FFFFFFFFFFFFFFFFFFFFFFFFFFFFFFFFF:FFFFFFFFFFFFFFFFFFFFFFFFFFFFFFFFFFFFFFFFFF:FFF:F:FFF
@A01757:155:HFTYTDRX3:1:2101:15194:25300 2:N:0:CCTACCTA
GGACTACAAGGGTATCTAATCCTGTTTGCTACCCACGCTTTCGAACCTCAGCGTCAGTTACAGACCAGAGAGCCGCTTTCGCCACTGGTGTTCTTCCATATATCTACGCATTTCACCGCTACACATGGAGTTCCACTCTCCTCTTCTGCACTCAAGTCTCCCAGTTTCCAATGCACTACTCCGGTTAAGCCGAAGGCTTTCACATCAGACTTAAAAGACCGCCTGCGTTCCCTTTACGCCCAATAAATCCG
+
FFFFFFFFFFFFFFFFFFFFFFFFFFFFFFFFFFFFFFFFFFFFFFFFFFFFFFFFFFFFFFFFFFFFFFFFFFFFFFFFFFFFFFFFFF:FFFFFFFFFFFF:FFFFFFFFFFFFFFFFFFFFFFFFFFFFFFFFFFF:FFFFF:FFFFFFFFFFFFFFFFFFFFFFFFFFFFFFFF,FFFFFFFFF:FFFFFFFF,FF:FFFFFFFFFFFFFFFFF:FFFF:FF:FFFFFFFFFFFFFFFF:FF:F::F
@A01757:155:HFTYTDRX3:1:2101:3803:25332 2:N:0:CCTACCTA
GGACTACTAGGGTTTCTAATCCTATTTGCTCCCCACGCTTTCGTTCCTCAGCGTCAGTAATGGCCCAGCAAGCCGCCTTCGCCACTGGTGTTCCTTCTAATATCTACGCATTTAACCGCTACACTAGAAATTCCACTTGCCTCTACCACACTCAAGTCTGCCAGTTTCTAAAACGAACCGAGGTTAAGCCTCGGGCTTGAATTTTAGACTTAACAAACCGCCTACGAACTCTTTACGCCCAATAAATCCGG
+
FFFFFFFFFFFFFFFFFFFFFFFFFFFFFFFFFFFFFFFFFFFFFFFFFFFFFFFFFFF:FFFFFFFFFFFFFFFFFF:FFFF,FFFFFFFFFFFFFFFFFFFFFFFFFFFFFFFFFFFFFFFFFFFFFFFFFFFF:FFFFFFF:FFFFFFFFFFFFFFFFFFFFFFFFFFFFFFFFFFFFFFFFFFFFFFFFFFFFFFFFFFFFFFFFFFFFF:FFFFFF:FFFFFFFFFF:FFFFFFF:FFF,:FFF:F
@A01757:155:HFTYTDRX3:1:2101:11360:25332 2:N:0:CCTACCTA
GGACTACCGGGGTATCTAATCCTGTTCGCTACCCATGCTTTCGAGCCTCAGCGTCAGTTGCAGACCAGAGAGCCGCCTTCGCCACTGGTGTTCTTCCATATATCTACGCATTCCACCGCTACACATGGAGTTCCACTCTCCTCTTCTGCACTCAAGTTCAACAGTTTCTGATGCAATTCTCCGGTTGAGCCGAAGGCTTTCACATCAGACTTATTGAACCGCCTGCACTCGCTTTACGCCCAATAAATCCG
+
FFFFFFFFFFFFFFFFFFFFFFFFFFFFFFFFFFFFFFFFFFFFFFFFFFFFFFFFFFFFFFFFFFFFFFFFFFFFFFFFFFFFFFFFFFFFFFFFFFFFFFFFFFFFFFFFFFFFFFFFFFFFFFFFFFFFFFFFFFFFFFFFFFFFFFFFFFFFFFFFFFFFFFFFFFFFFFFFFFFFF:FFFFFFFFFFFFFFFFFFFFFFFFFFFFFFFFF:FFFFFFFFFFFFFFFFFFFF:FF:FFFFFFFF::F
@A01757:155:HFTYTDRX3:1:2101:15329:25347 2:N:0:CCTACCTA
GGACTACAAGGGTATCTAATCCTGTTTGCTACCCACGCTTTCGAACCTCAGCGTCAGTTACAGACCAGAGAGCCGCTTTCGCCACTGGTGTTCTTCCATATATCTACGCATTTCACCGCTACACATGGAGTTCCACTCTCCTCTTCTGCACTCAAGTCTCCCAGTTTCCAATGCACTACTCCGGTTAAGCCGAAGGCTTTCACATCAGACTTAAAAGACCGCCTGCGTTCCCTTTACGCCCAATAAATCCG
+
FFFFFFFFFFFFFFFFFFFFFFFFFFFFFFFFFFFFFFFFFFFFFFFFFFFFFFFFFFFFFFFFFFFFFFFFFFFFFFFFFFFFFFFFFFFFFFFFFFFFFFFFFFFFFFFFFFFFFFFFFFFFFFFFFFFFFFFFFFFFFFFFFFFFFFFFFFFFFFFFFFFFFFFFFFFFFFFFFFFFFFFFFFFF:FFFFFFFFFFFFFFFFFFFFFFFFFFF,:FFFFFF:FFFFF:FFFFFFFFFFFFFF,FFFFF
@A01757:155:HFTYTDRX3:1:2101:32289:25347 2:N:0:CCTACCTA
GGACTACAAGGGTATCTAATCCCTTTCGCTCCCCTGGCCTTCGTGCCTCAGCGTCAGTTAATGTCCAGGAACCCGCCTTCGCCACGAGTGTTCCTCTCGATATCTACGCATTTCACTGCTACACCGAGAATTCCGGTTCCCCCTCCATTACTCTAGTCTCGCAGTATCATGTGCCGTCCGCGGGTTGAGCCCGCGCCTTTCACACACGACTTACGAAACAGCCTACGCACGCTTTACGCCCAGTGATTCCG
+
FFFFFFF:FFFFF:FFFFFFFFFFF:FFFFFFFFFFFFFFFFFFFFFFFFFFFFF:FFFFFFFFFFFFFFFFFFFFFFFFFFFFFFFFFFFFFFFFFFFFFFFFFFFFF:FFFFFFFFFFFFFFFFFFFFFFFFFFF:FFFFFFFFFFFFFFFFFFFFFFFFFFFFF,FFFFFFFFFFFFFFFFFFFFFFFFFFFFFF:FFFFFFFFF,FFF::FFFFFFFFFFF:F:FFFFFFFF:FFFF,FFFFF::FF
@A01757:155:HFTYTDRX3:1:2101:8612:25363 2:N:0:CCTACCTA
GGACTACTAGGGTATCTAATCCTGTTCGCTACCCATGCTTTCGAGCCTCAGCGTCAGTTGCAGACCAGAGAGCCGCCTTCGCCACTGGTGTTCTTCCATATATCTACGCATTCCACCGCTACACATGGAGTTCCACTCTCCTCTTCTGCACTCAAGTTCAACAGTTTCTGATGCAATTCTCCGGTTGAGCCGAAGGCTTTCACATCAGACTTATTGAACCGCCTGCACTCGCTTTACGCCCAATAAATCCG
+
FFFFFFFFFFFFFFFFFFFFFFFFFFFFFFFFFFFFFFFFFFFFFFFFFFFFFFFFFFFFFFFFFFFFFFFFFFFFFFFFFFFFFFFFFFFFFFFFFFFFFFFFFFFFFFFFFFFFFFFFFFFFFFFFFFFFFFFFFFFFFFFFFFFFFFFFFFFFFFFFFFFFFFFFFFFFFFFFFFFFFFFFFFFFFFFFFFFFFFFFFFFFFFFFFFFFFFFF:FFF:FFFFFFFFF:FFFFFFFFFFF:FFFF,FFF
@A01757:155:HFTYTDRX3:1:2101:19533:25394 2:N:0:CCTACCTA
GGACTACCAGGGTATCTAATCCCTTTCGCTCCCCTGGCCTTCGTGCCTCAGCGTCAGTTAATGTCCAGGAACCCGCCTTCGCCACGAGTGTTCCTCTCGATATCTACGCATTTCACTGCTACACCGAGAATTCCGGTTCCCCCTCCATTACTCTAGTCTCGCAGTATCATGTGCCGTCCGCGGGTTGAGCCCGCGCCTTTCACACACGACTTACGAAACAGCCTACGCACGCTTTACGCCCAGTGATTCCG
+
FFFFFFFFFFFFFFFFFFFFFFFFFFFFFFFFFFFFFFFFFFFFFFFFFFFFFFFFFFFFFFFFFFFFFFFFFFFFFFFFFFFFFFFFFFFFFFFFFFFFFFFFFFFFFFFFFFFFFFFFFFFFFFFFFFFFFFFFFFFFFFFFFFFFFFFFFFFFFFFFFFFFFFFFFFFFFFFFFFFFFFFFFFFFFFFFFFFFFFFFFFFFFFFFFFFFFFFFFFFFFFFFFFFFFFFFFFFFFFFFFFFF:FFFFFF
@A01757:155:HFTYTDRX3:1:2101:27670:25394 2:N:0:CCTACCTA
GGACTACACGGGTATCTAATCCTGTTTGCTCCCCACGCTTTCGAGCCTCAACGTCAGTTACAGTCCAGTAAGCCGCCTTCGCCACTGGTGTTCCTCCTAATATCTACGCATTTCACCGCTACACTAGGAATTCCACTTACCTCTCCTGCACTCTAGTCGCACAGTTTCCAGAGCAGTCCGGGGGTTGGGCCCCCGCCTTTCACTCCAGACTTGCACTACCGTCTACGCTCCCTTTACACCCAGTAAATCCG
+
FFFFFFFFFFFFFFFFFFFFFFFFFFFFFFFFFFFFFFFFFFFFFFFFFFFFFFFFFFFFFFFFFFFFFFFFFFFFFFFFFFFFFFFFFFFFFFFFFFFFFFF:FFFF:FFFFFFFFFFFFF,FFFFFFFFFFFFF:FFFFFFFFFFFFFFFFFFFFFFFFFFFFFFFFFFFFFFFF:FFFF:FFFFF:FFFFFFFFFFFFF,FFFFFFFFFFFFFFF:FFFFFF:F::FFFFFF,FF,FFF:FFFFFFFF
@A01757:155:HFTYTDRX3:1:2101:20518:25410 2:N:0:CCTACCTA
GGACTACAGGGGTTTCTAATCCTGTTTGCTACCCACGCTTTCGAACCTCAGCGTCAGTTACAGACCAGAGAGCCGCTTTCGCCACTGGTGTTCTTCCATATATCTACGCATTTCACCGCTACACATGGAGTTCCACTCTCCTCTTCTGCACTCAAGTCTCCCAGTTTCCAATGCACTACTCCGGTTAAGCCGAAGGCTTTCACATCAGACTTAAAAGACCGCCTGCGTTCCCTTTACGCCCAATAAATCCG
+
FFFFFFFFFFFFFFFFFFFFFFFFFFFFFFFFFFFFFFFFFFFFFFFFFFFFFFFFFFFFFFFFFFFFFFFFFFFFFFFFFFFFFFFFFFFFFFF:FFFFFFFFFFFFFFFFFFFFFFFFFFFFFFFFFFFF:FFFFFFFFFFFFFFFFFFFFFFFFFFFFFFFFFF:FFF::FFFFFFF:FFFFFFF,,FFFFFFFFFF:FFFFFFFF:FFFFFFFF,F:FFFF:FFFF:FFFFF:F:FFFFFFFF:,FF
@A01757:155:HFTYTDRX3:1:2101:9914:25426 2:N:0:CCTACCTA
GGACTACTCGGGTTTCTAATCCTGTTTGCTACCCACGCTTTCGAACCTCAGCGTCAGTTACAGACCAGAGAGCCGCTTTCGCCACTGGTGTTCTTCCATATATCTACGCATTTCACCGCTACACATGGAGTTCCACTCTCCTCTTCTGCACTCAAGTCTCCCAGTTTCCAATGCACTACTCCGGTTAAGCCGAAGGCTTTCACATCAGACTTAAAAGACCGCCTGCGTTCCCTTTACGCCCAATAAATCCG
+
FFFFFFFFFFFFFFFFFFFFFFFFFFFFFFFFFFFFFFFFFFFFFFFFFFFFFFFFFFFFFFF:FFFFFFFFFFFFFFFFFFFFFFFFFFFFFFFFFFFFFFFFFFFFFFFFFFFFFFFFFFFFFFFFFFFFFFFFFFFFFFF,FFFFFFFFFFFFFFFFFFFFFFFFFFFF:FFFFFFFFFFFFFFFFFFFFFFFFFFFFFFFF,FFFFFFFFFFF:,FFFFFFFFFFFFF:FFFFFFFFFFFF:FFFFF
@A01757:155:HFTYTDRX3:1:2101:32334:25457 2:N:0:CCTACCTA
GGACTACAAGGGTATCTAATCCCTTTCGCTCCCCTGGCCTTCGTGCCTCAGCGTCAGTTAATGTCCAGGAACCCGCCTTCGCCACGAGTGTTCCTCTCGATATCTACGCATTTCACTGCTACACCGAGAATTCCGGTTCCCCCTCCATTACTCTAGTCTCGCAGTATCATGTGCCGTCCGCGGGTTGAGCCCGCGCCTTTCACACACGACTTACGAAACAGCCTACGCACGCTTTACGCCCAGTGATTCCG
+
FFFFFFFFFFFFFFFFFFFFFFFFFFFFFFFFFFFFFFFFFFFFFFFFFFFFFFFFFFFFFFFFFFFFFFFFFFFFF:FFFFFFFFFFFFFFFFFFFFFFFFFFFFFFFFFFFFFFFFFFFFFFFFFFFFFFFFFFFFFFFFFFFFFFFFFFFFFFFFFFFFFFF:FFF:FFFFFFFFFFFFFFFFFFFFFFFFFFF:FFFFFFFFFFFFFFFFFFFFFFFFFFFF:FFF,FFFFFFFFFF:FFFF:FFFF
@A01757:155:HFTYTDRX3:1:2101:16495:25520 2:N:0:CCTACCTA
GGACTACAAGGGTATCTAATCCTGTTTGCTACCCACGCTTTCGAACCTCAGCGTCAGTTACAGACCAGAGAGCCGCTTTCGCCACTGGTGTTCTTCCATATATCTACGCATTTCACCGCTACACATGGAGTTCCACTCTCCTCTTCTGCACTCAAGTCTCCCAGTTTCCAATGCACTACTCCGGTTAAGCCGAAGGCTTTCACATCAGACTTAAAAGACCGCCTGCGTTCCCTTTACGCCCAATAAATCCG
+
FFFFFFFFFFFFFFFFFFFFFFFFFFFFFFFFFFFFFFFFFFFFFFFFFFFFFFFFFFFFFFFFFFFFFFFFFFFFFFFFFFFFFFFFFFFFFFFFFFFFFFFFFFFFFFFFFFFFFFFFFFFFFFFFFFFFFFFFFFFFFFFFFFFFFFFFFFFFFFF:FFFFFFFFFFFFFFFFFFFFFFFFFFFF,FFFFF,FFFFF,FFFFFFFFFFF:FFFFFFFFFFF:F:FFF:FFFFFF:FFFFFFFFF,:FF
@A01757:155:HFTYTDRX3:1:2101:1832:25551 2:N:0:CCTACCTA
GGACTACACGGGTTTCTAATCCTGTTTGCTACCCACGCTTTCGAACCTCAGCGTCAGTTACAGACCAGAGAGCCGCTTTCGCCACTGGTGTTCTTCCATATATCTACGCATTCCACCGCTACACATGGAGTTCCACTGTCCTCTTCTGCACTCAAGTCGCCCGGTTTCCGATGCACTTCTTCGGTTAAGCCGAAGGCTTTCACATCAGACCTAAGCAACCGCCTGCGCTCGCTTTACGCCCAATAAATCCG
+
FFFFFFFFFFFFFFFFFFFFF:FFFFFFFFFFFFFFFFFFFFFFFFFFFFFFFFFFFFFFFFFFFFFFFFFFFFF,FFFFFFFFFFFFFFFFFFFFFFFFFFFFFFFFFFFFFFFFFFFFFFFFF:FFFFFFFFFFFFFFFFFFFFFFFFFFFFFFFFFFFFFFFFFFFFFFFFFFFFFFFFFFFFFFFFFFFFFFFFFFFFFFFFFFFFF::FFFFFFFFF,,FFFFFFFFFFFF,FFFFFFFF,FF,FF
@A01757:155:HFTYTDRX3:1:2101:1877:25598 2:N:0:CCTACCTA
GGACTACTGGGGTTTCTAATCCTGTTCGATACCCACGCTTTCGTGCTTCAGCGTCAGTTGGGCGCCGGTATGCTGCCTTCGCAATCGGAGTTCTGCGTGATATCTATGCATTTCACCGCTACACCACGCATTCCGCATACTTCTCGCCCACTCAAGAACGCCAGTTTCAACGGCGGAGCGAGGTTGAGCCCCGCGATTTTACCGCTGACGTGGCATTCCGCCTACGCACCCTTTAAACCCAATAAATCCGG
+
FFFFFFFFFFFFFFFFFFFFFFFFFFFFFFFFFFFFFFFFFFFFFFFFFFFFFFFFFFFFFFFFFFFFFFFFFFFFFFFFFFFFFFFFFFFFFFFFFFFFFFFFFFFFFFFFFFFFFFFFFFFFFFFFFFFFFFFFFFF:FFFFFFFFFFF,FFFFFFFFFFFFFFFFF:FFF:FFFFFFFFF:FFFFFFFFFFFFFFFFFFFFFFFFF,FFFF,FFFFFFFFFFFF:F:FFFFFFFFFFFFF,:FFFFFF
@A01757:155:HFTYTDRX3:1:2101:5348:25692 2:N:0:CCTACCTA
GGACTACAAGGGTATCTAATCCTGTTCGCTACCCATGCTTTCGAGCCTCAGCGTCAGTTGCAGACCAGACAGCCGCCTTCGCCACTGGTGTTCTTCCATATATCTACGCATTCCACCGCTACACATGGAGTTCCACTGTCCTCTTCTGCACTCAAGTTGCCCGGTTTCCGATGCACTTCTTCGGTTAAGCCGAAGGCTTTCACATCAGACCTAAGCAACCGCCTGCGCTCGCTTTACGCCCAATAAATCCG
+
FFFFFFFFFFFFFFFFFFFFFFFFFFFFFFFFFFFFFFFFFFFFFFFFFFFFFFFFFFFFFFFFFFFFFFFFFFFFFF:FFFF:FFFFFFFFFFFFFFFFF:FFFFFFFFFFFFFFFFFFFFFFFFFFFFFFFFFFFFFFFFFFFFFFFFFFFFFFFFFFFFFFFFFFFFFFFFFFFFFFFF:FFFFFFFFFFFFFFFFFFFFFFFFFFFFF:FFFFFFFFF:FFFFFFFFFFFFFFFFFFFFFFFFFFFF
@A01757:155:HFTYTDRX3:1:2101:9236:25692 2:N:0:CCTACCTA
GGACTACTAGGGTTTCTAATCCTGTTCGCTACCCATGCTTTCGAGCCTCAGCGTCAGTTGCAGACCAGACAGCCGCCTTCGCCACTGGTGTTCTTCCATATATCTACGCATTTCACCGCTACACATGGAGTTCCACTCTCCTCTTCTGCACTCAAGTCTCCCAGTTTCCAATGCACTACTCCGGTTAAGCCGAAGGCTTTCACATCAGACTTAAAAGACCGCCTGCGTTCCCTTTACGCCCAATAAATCCG
+
FFFFFFFFFFFFFFFFFFFFFFFFFFFFFFFFFFFFFF:FFFFFFFFFFFFFFFFFFFFFFFFFFFFFFFFFFFFFFFFFFFFFFFFFFFFFFFFFFFFFFFFFFFFFFFFFFFFFFFFFFFFFFFFFFFFFFFFFFFFFFFFFFFFFFFFFFFFFFFFFFFFFFFFFFFFFFFFFFFFFFFFFFFFFFFFFFFFFFFFFFFFFFF:F:FFFFFF::,F:FFFFFFFFFF,FFFFFFFFFFFF,::FFFFF
@A01757:155:HFTYTDRX3:1:2101:20030:25848 2:N:0:CCTACCTA
GGACTACAGGGGTTTCTAATCCTGTTCGCTACCCATGCTTTCGAGCCTCAGCGTCAGTTGCAGACCAGAGAGCCGCCTTCGCCACTGGTGTTCTTCCATATATCTACGCATTCCACCGCTACACATGGAGTTCCACTCTCCTCTTCTGCACTCAAGTTCAACAGTTTCTGATGCAATTCTCCGGTTGAGCCGAAGGCTTTCACATCAGACTTATTGAACCGCCTGCACTCGCTTTACGCCCAATAAATCCG
+
FFFFFFFFFFFFFFFFFFFFFFFFFFFFFFFFFFFFFFFFFFFFFFFFFFFFFFFFFFFFFFFFFFFFFFFFFFFFFFFFFFFFFFFFFFFFFFFFFFFFFFFFFFFFFFFFFFFFFFFF:FFFFFFFFFFFFFFFFFFFFFFFFFFFF,FFFFFFFFFFFFFF:FF:FFFFFFFFFFFFFFFFFFFF:FFFFFFFFFFFFFFFFF:FF,FFFFF,FFFFFFFFF:FFFFFFFFFFFFFFFFFFFFFF,FF
@A01757:155:HFTYTDRX3:1:2101:4345:25864 2:N:0:CCTACCTA
GGACTACCGGGGTATCTAATCCTGTTCGATACCCACGCTTTCGTGCTTCAGCGTCAGTTGGGCGCCGGTATGCTGCCTTCGCAATCGGAGTTCTGCGTGATATCTATGCATTTCACCGCTACACCACGCACTCCGCATACTTCTCGCCCACTCAAGAACGCCAGTTTCAACGGCGGAGCGAGGTTGAGCCCCGCGATTTTACCGCTGACTTGGCATTCCGCCTACGCACCCTTTAAACCCAGTGATTCCGA
+
FFFFFFFFFFFFFFFFFFFFFFFFFFFFFFFFFFFFFFFFFFFFFFFFFFFFFFFFFFFFFFFFFFFFFFFFFFFFFFFFFFFFFFFFFFFFFFFFFFF:FFFFFFFFFFFFFFFFFFFFFFFFFFFFFFFFFFFFF:FFFFFFFFFFFF:FFFFF,FFFFFFFFFFFFFFFFFFF:FFFF:FFFFFFFFFFFFFFFFFFFFFFFFFF:FFFFFFFFFFFF:FFFF:F,FFF:FFFF:FFFFFF,FFFFFF
@A01757:155:HFTYTDRX3:1:2101:28239:25942 2:N:0:CCTACCTA
GGACTACAAGGGTATCTAATCCTGTTTGCTACCCACGCTTTCGAACCTCAGCGTCAGTTACAGACCAGAGAGCCGCTTTCGCCACTGGTGTTCTTCCATATATCTACGCATTTCACCGCTACACATGGAGTTCCACTCTCCTCTTCTGCACTCAAGTCTCCCAGTTTCCAATGCACTACTCCGGTTAAGCCGAAGGCTTTCACATCAGACTTAAAAGACCGCCTGCGTTCCCTTTACGCCCAATAAATCCG
+
FFFFFFFFFFFFFFFFFFFFFFFFFFFFFFFF:FFFFFFFFFFFFFFFFF:FFFFFFFFFFFFFFFFFFFFFFFFFF:FFFFFFFFFFFFFFF,FFF::FFFFFFFFFFFFFFFFFF:F:FFFFFF:FFFFFFF,F:F,FFFF,FFFFFFF,FFFFFFF,FF:F,FFFFFFFFFFFFFFF,FFFFFFF,FFF:FFFFFF:FFF:,FFFFFFFFFFF,FFFFFFF:FF:FF,FF:FF:FFFFF:F:FF,FFF
@A01757:155:HFTYTDRX3:1:2101:10511:25989 2:N:0:CCTACCTA
GGACTACTAGGGTTTCTAATCCCTTTCGCTCCCCTGGCCTTCGTGCCTCAGCGTCAGTTAATGTCCAGGAACCCGCCTTCGCCACGAGTGTTCCTCTCGATATCTACGCATTTCACTGCTACACCGAGAATTCCGGTTCCCCCTCCATTACTCTAGTCTCGCAGTATCATGTGCCGTCCGCGGGTTGAGCCCGCGCCTTTCACACACGACTTACGAAACAGCCTACGCACGCTTTACGCCCAGTGATTCCG
+
FFFFFFFFFFFFFFFFFFFFFFFFFFFFFFFFFFFFFFFFFFFFFFFFFFFF:FFFFFFFFFFFFFF:FF,FFFFFFFFFFFFFFFFFFFFFFFFFFFFFFFFFFFFFFFFFFFFFFFFFFFFFFFFFFF:FFFFFFFF:FFFFFFFFFFFFFFF:FFFFFFFF:FFFFFFFFFFFFFFFFFFFFFFFFFFFF:F:FFFFFFF,::FF:FFFFFF,FFFFF:F,FFFFFFFFFF:FFF:FF:FFFFF:F::
@A01757:155:HFTYTDRX3:1:2101:7274:26083 2:N:0:CCTACCTA
GGACTACCAGGGTTTCTAATCCTATTTGCTCCCCACGCTTTCGTGCCTCAGCGTCCGTTACAGGCCAGTTAGCCGCCTTCGCCACTGGTGTTCCTCCATATATCTACGCATTTTACCGCTACACATGGAATTCCACTAACCTCTCCTGCACGCTAGCTTAACAGTTTCCAAAGCTTACGTTGGTTGAGCCAACGCCTTTTACTTCAGACTTATTTTGCCGCCTACGCACCCTTTACGCCCAATCATTCCGG
+
FFFFFFFFFFFFFFFFFFFFFFFFFFFFFFFFFFFFFFFFFFFFFFFFFFFFFFFFFFFFFFFFFF:FFFFFFFFFFFFFFFFFFFFFFFFFFFFFFFFFFFFFFFFFFFFFFFFFFFFF:FFFFFFF:FFFFFFFFFFFFFFFFFFFFFFFFFFFFFFFFFFFFFFFFFFFFFFFFFF:FFFFFFFFFFFFFFF:FFFFFFFFF:FF,FFFFFFFF:FFFFFFFFFFFFFFFFFFFFFF:FFFFFF,FFF
@A01757:155:HFTYTDRX3:1:2101:19623:26146 2:N:0:CCTACCTA
GGACTACAGGGGTATCTAATCCTGTTCGATACCCACGCTTTCGTGCTTCAGCGTCAGTTGGGCGCCGGTATGCTGCCTTCGCAATCGGAGTTCTGCGTGATATCTATGCATTTCACCGCTACACCACGCATTCCGCATACTTCTCGCCCACTCAAGAACGCCAGTTTCAACGGCGGAGCGAGGTTGAGCCCCGCGATTTTACCGCTGACTTGGCATTCCGCCTACGCACCCTTTAAACCCAATAAATCCGG
+
FFFFFFFFFFFFFFFFFFFFFFFFFFFFFFFFFFFFFFFFFFFFFFFFFFFFFFFFFFFFFFFFFFFFFFFFFFFFFFFFFFFFFFFFFFFFFFFFFFFFFFFFFFFFFFFFFFFFFFFFFFFFFFFFFFFFFFFFFFFFFFFFFFFFFFFFFFFFFFFFFFFFFFFFF:FFFFFFFFFFFFFFFFFFFFFFFFFFFFFFFFFFFFFF::FFF:FFFFFFFFF:FFF,FFFFFFFFFFFFFFFF,:FFFFF
@A01757:155:HFTYTDRX3:1:2101:16306:26162 2:N:0:CCTACCTA
GGACTACAAGGGTATCTAATCCTGTTCGATACCCACGCTTTCGTGCTTCAGCGTCAGTTGGGCGCCGGTATGCTGCCTTCGCAATCGGAGTTCTGCGTGATATCTATGCATTTCACCGCTACACCACGCATTCCGCATACTTCTCGCCCACTCAAGAACGCCAGTTTCAACGGCGGAGCGAGGTTGAGCCCCGCGATTTTACCGCTGACTTGGCATTCCGCCTACGCACCCTTTAAACCCAATAAATCCGG
+
FFFFFFFFFFFFFFFFFFFFFFFFFFFFFFFFFFFFFFFFFFFFFFFFFFFFFFFFFFFFFFFFFFFFFFFFFFFFFFFFFFFFFFFFFFFFFFFFFFF:F,FFF:FFFFF:FFFFFFFFFF,FFFFFF:F:FFFF:F:F:FFFFFFF:F:FFFFF::FFFFFFFFFF::FFFFFFFFFFFFFFFFFF:FFFFFFFF:FFFFFFFFF::FFFF:FFF,FFFFFFFFF::FF:FF,FF::FF:,FF:F,FFF
@A01757:155:HFTYTDRX3:1:2101:7826:26193 2:N:0:CCTACCTA
GGACTACTCGGGTATCTAATCCCTTTCGCTCCCCTGGCCTTCGTGCCTCAGCGTCAGTTAATGTCCAGGAACCCGCCTTCGCCACGAGTGTTCCTCTCGATATCTACGCATTTCACTGCTACACCGAGAATTCCGGTTCCCCCTCCATTACTCTAGTCTCGCAGTATCATGTGCCGTCCGCGGGTTGAGCCCGCGCCTTTCACACACGACTTACGAAACAGCCTACGCACGCTTTACGCCCAGTGATTCCG
+
FFFFFFFFFFFFFFFFFFFFFFFFFFFFFFFFFFFFFFFFFFFFFFFFFFFFFFFFFFFFFFFFFFFFFFFFFFFFFFFFFFFFFFFFFFFFFFFFFFFFFFFFFFFFFFFFFFFFFFFFFFFFFFFFFFFFFFFFFFFFFFFFFFFFFFFFFFFFFFFFFFFFFFFFFFFFFFFFFFFFFFFFFFFFFFFFFFFFFFFFFFFFFFFFFFFFFFFFFFFFFFFFFFFFFFFFFFFFFFF:FFFFFFFFFFF
@A01757:155:HFTYTDRX3:1:2101:5213:26240 2:N:0:CCTACCTA
GGACTACAAGGGTATCTAATCCTGTTCGCTACCCATGCTTTCGAGCCTCAGCGTCAGTTGCAGACCAGAGAGCCGCCTTCGCCACTGGTGTTCTTCCATATATCTACGCATTCCACCGCTACACATGGAGTTCCACTCTCCTCTTCTGCACTCAAGTTCAACAGTTTCTGATGCAATTCTCCGGTTGAGCCGAAGGCTTTCACATCAGACTTATTGAACCGCCTGCACTCGCTTTACGCCCAATAAATCCG
+
FFFFFFFFFFFFFFFFFFFFFFFFFFFFFFFFFFFFFFFFFFFFFFFFFFFFFFFFFFFFFFFFFFFFFFFFFFFFFFFFFFFFFFFFFFFFFFFFFFF:FFFFFFFFFFFFFFFFFFFFFFFFFFFFFFFFFFFFFFFFFFFFFFFFFFFFFFFFFFFFFFF:FFFFFFFFFFF:FFFFFFFFFFFFFFFFFFFFFFFFFFFFFFFFFFFFFFFFFFFF,FFFFFFFFFFFFFFF:FFFFFFFFFFFFFF
@A01757:155:HFTYTDRX3:1:2101:8142:26240 2:N:0:CCTACCTA
GGACTACACGGGTTTCTAATCCCTTTCGCTCCCCTGGCCTTCGTGCCTCAGCGTCAGTTAATGTCCAGGAACCCGCCTTCGCCACGAGTGTTCCTCTCGATATCTACGCATTTCACTGCTACACCGAGAATTCCGGTTCCCCCTCCATTACTCTAGTCTCGCAGTATCATGTGCCGTCCGCGGGTTGAGCCCGCGCCTTTCACACACGACTTACGAAACAGCCTACGCACGCTTTACGCCCAGTGATTCCG
+
FFFFFFFFF:FFFFFFFFFFFFFFFFFFFFFFFFFFFFFFFFFFFFFFFFFFFFFFFFFFFFFFFFFFFFFFFFFFFFFFFFFFFFFFFFFFFFFFFFFFF:FFFFFFFFFFFFFFFFFFFFFFFFFFFFFFFFFFFFFFFFFFFFFFFFFFFFFFFFFFFFFFFFFFFFFFFFFFFFFFFFFFFFFFFFFFFFFFFFFFFFFFFFFFFFFFFFFFFFFFFFFFFFFFFFFFFFFFFFFFFFFFF:FFFFF
@A01757:155:HFTYTDRX3:1:2101:7175:26256 2:N:0:CCTACCTA
GGACTACTGGGGTTTCTAATCCTGTTCGATACCCACGCTTTCGTGCTTCAGCGTCAGTTGGGCGCCGGTATGCTGCCTTCGCAATCGGAGTTCTGCGTGATATCTATGCATTTCACCGCTACACCACGCATTCCGCATACTTCTCGCCCACTCAAGAACGCCAGTTTCAACGGCGGAGCGAGGTTGAGCCCCGCGATTTTACCGCTGACTTGGCATTCCGCCTACGCACCCTTTAAACCCAATAAATCCGG
+
F:FFFFFFFFFFFFFFFFFFFFFFFFFFFFFFFFFFFFFFFFFFFFFFFFFFFFFFFFFFFFFFFFFFFFFFFFFFFFFFFFFFFFFFFFFFFFFFFFFFF:FFFFFFFFFFFFFFFFFFFFFFFFFFFFFFFFFFFFFFFFFFFFFFFFFFFFFFFFFFFFFFFFFFFFFFFFFFFFFFFFFFFFFFFFFFFFFFFFFFFFFFFFFFFFFFFFFFFFFFFFFFFFFFFFFFFFFFFFFFFFFFFFFFFFF
@A01757:155:HFTYTDRX3:1:2101:16830:26256 2:N:0:CCTACCTA
GGACTACCAGGGTATCTAATCCTGTTTGCTACCCACGCTTTCGAACCTCAGCGTCAGTTACAGACCAGAGAGCCGCTTTCGCCACTGGTGTTCTTCCATATATCTACGCATTTCACCGCTACACATGGAGTTCCACTCTCCTCTTCTGCACTCAAGTCTCCCAGTTTCCAATGCACTACTCCGGTTAAGCCGAAGGCTTTCACATCAGACTTAAAAGACCGCCTGCGTTCCCTTTACGCCCAATAAAACCG
+
FFFFFFFFFFFFFFFFFFFFFFFFFFFFFFFFFFFFFFFFFFFFFFFFFFFFFFFFFFFFFFFFFFFFFFFFFFFFFFF:FFFFFFFF:FFFFFFFFFFFFFFFFFFFFFFFF,FFFFFFFFFFFF:FFFFFFFFFFFF:FFFFFFFFFFFFF:FFFFF:FFFFFFF,:FFFFFFF:FFFF:FFFFFF:FFFFF:FFFFF,FF:F:FFFFFFFFFFFF:FFFFFF:FFF,FFFFF:FFFFFFFFFFF,:FF
@A01757:155:HFTYTDRX3:1:2101:7808:26287 2:N:0:CCTACCTA
GGACTACTCGGGTATCTAATCCCTTTCGCTCCCCTGGCCTTCGTGCCTCAGCGTCAGTTAATGTCCAGGAACCCGCCTTCGCCACGAGTGTTCCTCTCGATATCTACGCATTTCACTGCTACACCGAGAATTCCGGTTCCCCCTCCATTACTCTAGTCTCGCAGTATCATGTGCCGTCCGCGGGTTGAGCCCGCGCCTTTCACACACGACTTACGAAACAGCCTACGCACGCTTTACGCCCAGTGATTCCG
+
FFFFFFFFFFFFFFFFFFFFFFFFFFFFFFFFFFFFFFFFFFFFFFFFFFFFFFFFFFFFFFFFFFFFFFFFFFFFFFFFFFFFFFFFFFFFFFFFFFFFFFFFFFFFFFFFFFFFFFFFFFFFFFFFFFFFFFFFFFFFFFFFFFFFFFFFFFFFFFFFFFFFFFFFFFFFFFFFFFFFFFFFFFFFFFFFFFFFFFFFFFFFFFFFFFFFFFFFFF:FFFFFFFFFFFFFFFFF:FFFFFFFFFFFFFF
@A01757:155:HFTYTDRX3:1:2101:5502:26303 2:N:0:CCTACCTA
GGACTACAAGGGTATCTAATCCTGTTCGCTACCCATGCTTTCGAGCCTCAGCGTCAGTTGCAGACCAGAGAGCCGCCTTCGCCACTGGTGTTCTTCCATATATCTACGCATTCCACCGCTACACATGGAGTTCCACTCTCCTCTTCTGCACTCAAGTTCAACAGTTTCTGATGCAATTCTCCGGTTGAGCCGAAGGCTTTCACATCAGACTTATTGAACCGCCTGCACTCGCTTTACGCCCAATAAATCCG
+
FFFFFFFFFFFFFFFFFFFFFFFFFFFFFFFFFFFFFFFFFFFFFFFFFFFFFFFFFFFFFFFFFFFFFFFFFFFFFFFFFFFFFFFFFFFFFFFFFFFFFFFFFFFFFFFFFFFFFFFFFFFFFFFFFFFFFFFFFFFFFFFFFFFFFFFFFFFFFFFFFFFFFFFFFFFFFFFFFFFFFFFFFFFFFFFFFFFFFFFFFFFFFFFFFFFFFFFFFFFFFFFFFFFFFFFFFFFFFFFFFFFFFFFFFFF
@A01757:155:HFTYTDRX3:1:2101:13910:26365 2:N:0:CCTACCTA
GGACTACAAGGGTATCTAATCCTGTTCGCTACCCATGCTTTCGAGCCTCAGCGTCAGTTGCAGACCAGACAGCCGCCTTCGCCACTGGTGTTCTTCCATATATCTACGCATTTCACCGCTACACATGGAGTTCCACTCTCCTCTTCTGCACTCAAGTCTCCCAGTTTCCAATGCACTACTCCGGTTAAGCCGAAGGCTTTCACATCAGACTTAAAAGACCGCCTGCGTTCCCTTTACGCCCAATAAATCCG
+
FFFFFFFFFFFFFFFFFFFFFFFFFFFFFFFFFFFFFFFFFFFFFFFFFFFFFFFFFFFFFFFFFFFFFFFFFFFFFFFFFFFFFFFFFFFFFFFFFFFFFFFFFFFFFFFFFFFFFFFFFFFFFFFFFFFFFFFFFFFFFFFFFFFFFFFFFFFFFFFFFFFFFFFFFFFFF:FFFFFFFFFFFFFFFFFFFFFFFFFFFFFFFFFFFFFFFF,FFFF:FFFFFFFFFF:FFFFFFF:FFFFFFFFFFFF
@A01757:155:HFTYTDRX3:1:2101:11080:26381 2:N:0:CCTACCTA
GGACTACAGGGGTTTCTAATCCTGTTCGCTACCCATGCTTTCGAGCCTCAGCGTCAGTTGCAGACCAGACAGCCGCCTTCGCCACTGGTGTTCTTCCATATATCTACGCATTTCACTGCTACACCGAGAATTCCGGTTCCCCCTCCATTACTCTAGTCTCGCAGTATCATGTGCCGTCCGCGGGTTGAGCCCGCGCCTTTCACACACGACTTACGAAACAGCCTACGCACGCTTTACGCCCAGTGATTCCG
+
FFFFFFFFFFFFFFFFFFFFFFFFFFFFFFFFFFFFFFFFFFFFFFFFFFFFF:FFFFFFFFFFFFFFFFFFFFFFFFFFFFFFFFFFFFFFFFFFFFFFFFFFFFFFFFFFFFFFFFFFFFFFFFFFFFFFFFFFFFFFFFFFFFFFFFFFFFFFFFFFFFFFFFFFFFFFFFFFFFFFFFFFFFFFFFFFFFFFFFFFFFFFFFFFFFF:FFFFFFFFFFFFFFFFFFFFFFFFFFFFFFFFFFFF:FF
@A01757:155:HFTYTDRX3:1:2101:2537:26490 2:N:0:CCTACCTA
GGACTACAGGGGTATCTAATCCTGTTTGCTACCCACGCTTTCGAACCTCAGCGTCAGTTACAGACCAGAGAGCCGCTTTCGCCACTGGTGTTCTTCCATATATCTACGCATTTCACCGCTACACATGGAGTTCCACTCTCCTCTTCTGCACTCAAGTCTCCCAGTTTCCAATGCACTACTCCGGTTAAGCCGAAGGCTTTCACATCAGACTTAAAAGACCGCCTGCGTTCCCTTTACGCCCAATAAATCCG
+
FFFFFFFFFFFFFFFFFFFFFFFFFFFFFFFFFFFFFFFFFFFFFFFFFFFFFFFFFFFFFFFFFFFFFFFFFFFFFFFFFFFFFFFFFFFFFFFFF:FFFFFFFFFFFFFFFFFFFFFFFFFFFFFFFFFFFFFFFFFFFFFFFFFFFFFFFFFFF:FFFFFFFFFFF::FF,FFFFFFFFFFFFFFFFFFFFFFFFFFFFFFFFFFFFFF,FFFFF,FFFFFFFFFF,:,FFFFFFFF,:F:FF,FFFF
@A01757:155:HFTYTDRX3:1:2101:6912:26553 2:N:0:CCTACCTA
GGACTACTCGGGTTTATAATCCCTTTCGCTCCCCTGGCCTTCGTGCCTCAGCGTCAGTTAATCTCCAGGAACCCGCCATAGCCACGAGTGTTCCTCTCGATATCTTCGCATTTCACTGCTACACCGAGAATTCCGGTTCACCCACCATTACTCTAGTCTCGCAGTATCAAGTGCCGTCCGCGGGTTGAGCCCGCGCCTTTCACACACGACTTACGAAACAGTCTACGCACGCTTTACGCCCAGTGATTCCG
+
,F:,,F,:F,,,,,F,F::FFF,:FF::F,FFFF:,F,FF,FF,FFFF,::F,:FFFFFFF,,FF,:F,F:F,,FFF,,,,::FF:FFF:F,F,FF,FFFFFF,,,F:FF:,,,F,,,FFF:FFF,F,F::FFF:,FFF,,F:,F,F,:FFFFF::FFFFFFFF,FF,F:,,FF,,F:F,,:FF,F,F:FFF,FFFFFF:FFF,FFFFFF,:FFFF,,,:F:FFFFFFFFFF,FFF,F:,F:,FFFFFFF:
@A01757:155:HFTYTDRX3:1:2101:25789:26553 2:N:0:CCTACCTA
GGACTACAAGGGTATCTAATCCTGTTCGCTACCCATGCTTTCGAGCCTCAGCGTCAGTTGCAGACCAGACAGCCGCCTTCGCCACTGGTGTTCTTCCATATATCTACGCATTCCACCGCTACACATGGAGTTCCACTGTCCTCTTCTGCACTCAAGTCGCCCGGTTTCCGATGCACTTCTTCGGTTAAGCCGAAGGCTTTCACATCAGACCTAAGCAACCGCCTGCGCTCGCTTTACGCCCAATAAATCCG
+
FFFFFFFFFFFFFFFFFFFFFFFFFFFFFF:FFFFFFFFFFFFFFFFFFFFFFFFFFFFFFFFFFFFFFFFFFFFFFFFFFFFFFFFFFFFFFFFFFFFFFFFFFFFFFFFFFFFFFFFFFFFFFFFFFFFFFFFFFFFFFFFFFFFFFFFFFFFFFFFFFFFFFFFFFFFFFFFFFFFFFFFFFFFFFFFFFFFFFFFFFFFFFFFFFF:F:FF::FFFFFFFFFFFFFFF:FFFFFFFFFF,FF:FFFF
@A01757:155:HFTYTDRX3:1:2101:14986:26600 2:N:0:CCTACCTA
GGACTACCAGGGTTTCTAATCCCTTTCGCTCCCCTGGCCTTCGTGCCTCAGCGTCAGTTAATGTCCAGGAACCCGCCTTCGCCACGAGTGTTCCTCTCGATATCTACGCATTTCACTGCTACACCGAGAATTCCGGTTCCCCCTCCATTACTCTAGTCTCGCAGTATCATGTGCCGTCCGCGGGTTGAGCCCGCGCCTTTCACACACGACTTACGAAACAGCCTACGCACGCTTTACGCCCAGTGATTCCG
+
FFFFFFFFFFFFFFFFFFFFFFFFFFFFFFFFFFFFFFFFFFFFFFFFFFFFFFFFFFFFFFFFFFFFFF:FFFFFFFFFFFFFFFFFFFFFFFFFFFFFFFFFFFFFFFFFFFFFFFFFFFFFFFFFFFFFFFFFFFFFFFFFFFFFFFFFFF:FFFFFFFFFFFFFFFFFFFFFFFFFFFFFF::FFFFFFFFFFFFFF:FFFFFFF:FFFFFFFFFFFFFFFFFFFFFFFFFFFFFFF,FFF,FFFFF
@A01757:155:HFTYTDRX3:1:2101:26377:26631 2:N:0:CCTACCTA
GGACTACCAGGGTTTCTAATCCTGTTCGATACCCACGCTTTCGTGCTTCAGCGTCAGTTGGGCGCCGGTATGCTGCCTTCGCAATCGGAGTTCTGCGTGATATCTATGCATTTCACCGCTACACCACGCATTCCGCATACTTCTCGCCCACTCAAGAACGCCAGTTTCAACGGCGGAGCGAGGTTGAGCCCCGCGATTTTACCGCTGACTTGGCATTCCGCCTACGCACCCTTTAAACCCAATAAATCCGG
+
FFFFFFFFFFFFFFFFFFFFFFFFFFFFFFFFFFFFFFFFFFFFFFFFFFFFFFFFFFFFFFFFFFFFFFFFFFFFFFFFFFFFFFFFFFFFFFFFFFFFFF:FFFFFFFFFFFFFFFFFFFFFFFFFFFFFFFFFFFFFFFFFFFFFFFFFFFFFFFFFFFFFFFFFF,FFFFFFFFFFFFFFFFFFFFFFFFFFFFFFFFFFFFFFFFFFFFFFFFFFFFFFFFFF:FFFFFFFFFFFFFF:F:FFFFF
@A01757:155:HFTYTDRX3:1:2101:5990:26710 2:N:0:CCTACCTA
GGACTACCGGGGTATCTAATCCTGTTCGATACCCACGCTTTCGTGCTTCAGCGTCAGTTGGGCGCCGGTATGCTGCCTTCGCAATCGGAGTTCTGCGTGATATCTATGCATTTCACCGCTACACCACGCATTCCGCATACTTCTCGCCCACTCAAGAACGCCAGTTTCAACGGCGGAGCGAGGTTGAGCCCCGCGATTTTACCGCTGACTTGGCATTCCGCCTACGCACCCTTTAAACCCAATAAATCCGG
+
FFFFFFFFFFFFFFFFFFFFFFFFFFFFFFFFFFFFFFFFFFFFFFFFFFFFFFFFFFFFFFFFFFFFFFFFFFFFFFFFFFFFFFFFFFFFFFFFFFFFFFFFF:FFFFFFFFFFFFFFFFFFF:FFFFFFFFFFFFFFFFFFFFFFFFFFFFFFFFF:FFFFFFFFFFFFFFFFFFFFFFFFFFFFFFFFFFFFFFFFFFFFFFFFFFFFFFFFFFFFFFFF:FFFF:FFFFFFFFF:FF,FFFFFFFF
@A01757:155:HFTYTDRX3:1:2101:7048:26725 2:N:0:CCTACCTA
GGACTACAGGGGTTTCTAATCCTGTTCGATACCCACGCTTTCGTGCTTCAGCGTCAGTTGGGCGCCGGTATGCTGCCTTCGCAATCGGAGTTCTGCGTGATATCTATGCATTTCACCGCTACACCACGCATTCCGCATACTTCTCGCCCACTCAAGAACGCCAGTTTCAACGGCGGAGCGAGGTTGAGCCCCGCGATTTTACCGCTGACTTGGCATTCCGCCTACGCACCCTTTAAACCCAATAAATCCGG
+
FFFFFFFFFFFFFFFFFFFFFFFFFFFFFFFFFFFFFFFFFFFFFFFFFFFFFFFFFFFFFFFFFFFFFFFFFFFFFFFFFFFFFFFFFFFFFFFFFFFF:FFFFFFFFFFFFFFFFFFFFFFFFFFFFFFFFFFFFFFFFFFFFFFFFFFFFFFF:FFFFFFFFFFFFFFFFFFFFFFFFFFFFFFFFFFFFFFFFFFFFFFFFFFFFFFFFFFFFFF:FFFFFFFFFFFFFF:F,FFFFFFFFFFFFFF
@A01757:155:HFTYTDRX3:1:2101:25997:26725 2:N:0:CCTACCTA
GGACTACCAGGGTTTCTAATCCTGTTCGATACCCACGCTTTCGTGCTTCAGCGTCAGTTGGGCGCCGGTATGCTGCCTTCGCAATCGGAGTTCTGCGTGATATCTATGCATTTCACCGCTACACCACGCATTCCGCATACTTCTCGCCCACTCAAGAACGCCAGTTTCAACGGCGGAGCGAGGTTGAGCCCCGCGATTTTACCGCTGACTTGGCATTCCGCCTACGCACCCTTTAAACCCAATAAATCCGG
+
FFFFFFFFFFFFFFFFFFFFFFFFFFFFFFFFFFFFFFFFFFFFFFFFFFFFFFFFFFFFFFFFFFFFFFFFFFFFFFFFFFFFFFFFFFFFFFFFF,FFFF:FFFFFFFFFFFFFFFFFFFFFFFFFFFFFFFFFFFFFFFFFFFFFFFFFFFFF:FFFFFFF,FFFFFFFFFFFFFFFFFFF:FFFFFFFFFFFFFFF:,FFFFFF:FFFFFFFFFFFFFFFFFFFFFFFFFFFFFFFFFFFF:,FFFF
@A01757:155:HFTYTDRX3:1:2101:2013:26772 2:N:0:CCTACCTA
GGACTACCCGGGTTTCTAATCCTGTTTGCTACCCACGCTTTCGAACCTCAGCGTCAGTTACAGACCAGAGAGCCGCTTTCGCCACTGGTGTTCTTCCATATATCTACGCATTTCACCGCTACACATGGAGTTCCACTCTCCTCTTCTGCACTCAAGTCTCCCAGTTTCCAATGCACTACTCCGGTTAAGCCGAAGGCTTTCACATCAGACTTAAAAGACCGCCTGCGTTCCCTTTACGCCCAATAAATCCG
+
FFFF:FFFFFFFFFFFFFFFFFFFFFFFFFFFFF:FFFFFFFFFF:FFFFFFFFFFFFFFFFFFFFFFFFFFFFFFFFFFFFFFF:FFFFFFFFF:FFFFFFFFFFFFFFFFFFFFFFFFFFFFFFF::FFFFF::FFFFFFFFFFFFFFFF,:FFFFFFFFF,FFF:FFFFFFFFFFFFFFF:FFFFFFFF,FFFFFFFFFFFFFFFFFFFFFF,,FF::FFFFFFFF:FFFFFFF:F:F:FFFF:,:FF
@A01757:155:HFTYTDRX3:1:2101:31268:26804 2:N:0:CCTACCTA
GGACTACCCGGGTTTCTAATCCTGTTCGCTACCCATGCTTTCGAGCCTCAGCGTCAGTTGCAGACCAGACAGCCGCCTTCGCCACTGGTGTTCTTCCATATATCTACGCATTCCACCGCTACACATGGAGTTCCACTGTCCTCTTCTGCACTCAAGTCGCCCGGTTTCCGATGCACTTCTTCGGTTAAGCCGAAGGCTTTCACATCAGACCTAAGCAACCGCCTGCGCTCGCTTTACGCCCAATAAATCCG
+
,:,F,F:,F,:FFFF,FFF:,F:F:FF:FF:,FF:::FF,FFFFFFF,FFFFFFFFF,FFF,:FFFF,FF::FF,FF::F,FFFF,::,FFFFF,FFFF:FFF:F,:FFF:FFFFF::FFFFFFF:FFFFFFFFFF:FF,FFF,FFF::FFFFFF,:FFFFFF:FFFFFFFF:F,,:FFFFFFFFFFFFFF::FFFFFFFFFFF:FF:FFFFFFFFFF:FFFFFFFFF,FFF:FFFFFFFF,F:F:::FF:
@A01757:155:HFTYTDRX3:1:2101:31241:26850 2:N:0:CCTACCTA
GGACTACCCGGGTTTCTAATCCTGTTCGCTACCCATGCTTTCGAGCCTCAGCGTCAGTTGCAGACCAGACAGCCGCCTTCGCCACTGGTGTTCTTCCATATATCTACGCATTCCACCGCTACACATGGAGTTCCACTGTCCTCTTCTGCACTCAAGTCGCCCGGTTTCCGATGCACTTCTTCGGTTAAGCCGAAGGCTTTCACATCAGACCTAAGCAACCGCCTGCGCTCGCTTTACGCCCAATAAATCCG
+
FFFFFFFFFFFFFFFFFF:FFFFFFFF:FFFFFFFFFF:FFFFFFFFFFFFFFFFFFFFFFFFFFFFFFFFFFFFFFFFFFFFFFFFFFFFFFFFFFFFFF:FFFFFFF:FFFFFFFFFF,FFFFFFFFFFFFFFFFFFFFFFFFFFFFFFFFFFFFFFFFFFFFFFFFFFFFF:FFFFFFFFFFFFF:FFFFFFFFFFFFFF:FFFF:FFFFF,FFFFFFFFFFFFFFF,FFFFFFFFFFF,FFFFFFFF
@A01757:155:HFTYTDRX3:1:2101:15926:26882 2:N:0:CCTACCTA
GGACTACCCGGGTTTCTAATCCTGTTCGCTACCCATGCTTTCGAGCCTCAGCGTCAGTTGCAGACCAGAGAGCCGCCTTCGCCACTGGTGTTCTTCCATATATCTACGCATTCCACCGCTACACATGGAGTTCCACTCTCCTCTTCTGCACTCAAGTTCAACAGTTTCTGATGCAATTCTCCGGTTGAGCCGAAGGCTTTCACATCAGACTTATTGAACCGCCTGCACTCGCTTTACGCCCAATAAATCCG
+
FFFFFFFFFFFFFFFFFFFFFFFFFFFFFFFFFFFFFFFFFFFFFFFFFFFFFFFFFFFFFFFFFFFFFFFFFFFFFFFFFFFFFFFFFFFFF:FFFFFFFFFFFFFFFFFFFFFFFFFFFFFF:FFFFFFFF:FFFFFFFFFFFFFFFFFFFFFF,FFF:FFFFFFFFFFFFFFFFFFFFF:FFFFFFFFFF:FFFFFFFFFFFFFFFFFFFFF:,:FFFFFFFFF:F:FFF:F,F:FF:FFFFFFFFFF
@A01757:155:HFTYTDRX3:1:2101:17797:26897 2:N:0:CCTACCTA
GGACTACACGGGTTTCTAATCCTGTTCGCTACCCATGCTTTCGAGCCTCAGCGTCAGTTGCAGACCAGACAGCCGCCTTCGCCACTGGTGTTCTTCCATATATCTACGCATTCCACCGCTACACATGGAGTTCCACTGTCCTCTTCTGCACTCAAGTCGCCCGGTTTCCGATGCACTTCTTCGGTTAAGCCGAAGGCTTTCACATCAGACCTAAGCAACCGCCTGCGCTCGCTTTACGCCCAATAAATCCG
+
FFFFFFFFFFFFFFFFFFFFFFFFFFFFFFFFFFFFFFFFFFFFFFFFFFFFFFFFFFFFFFFFFFFFFFFFFFFFFFFFFFFFFFFFFFFFFFFFFFFFFFFFFFFFFFFFFFFFFFFFFFFFFFFFFFFFFFFFFFFFFFFFFFFFFFFFFFFFFFFFFFFFFFFFFFFFFFFFFFFFFFFFFFFFFFFFFFFFFFFFFFFFFFF:FFFFFFFFFFFFFFFFFFFFFFFFFFFFFFFFFFFFFFFFFFF
@A01757:155:HFTYTDRX3:1:2101:24966:26913 2:N:0:CCTACCTA
GGACTACACGGGTATCTAATCCCTTTCGCTCCCCTGGCCTTCGTGCCTCAGCGTCAGTTAATGTCCAGGAACCCGCCTTCGCCACGAGTGTTCCTCTCGATATCTACGCATTTCACTGCTACACCGAGAATTCCGGTTCCCCCTCCATTACTCTAGTCTCGCAGTATCATGTGCCGTCCGCGGGTTGAGCCCGCGCCTTTCACACACGACTTACGAAACAGCCTACGCACGCTTTACGCCCAGTGATTCCG
+
FFFFFFFFFFFFFFFFFFFFFFFFFFFFFFFFFFFFFFFFFFFFFFFFFFFFFFFFFFFFFFFFFFFFFFFFFFFFFFFFFFFFFFFFFFFFFFFFFFFFFFFFFFF:FFF:FFFFFFFFFFFFFFFFFFFFFFFFFFF:FFFFFFFFFFFFFFFFFFFFFFFFFFFFFFFFFFFFFFFFFFFFFFFFFFFFFFFFFFFFFFFFFFFFFFFFFFFFFFFFFFFFFFFFFF:FFFFFFFF:FFFFFFFF:F,
@A01757:155:HFTYTDRX3:1:2101:25644:26929 2:N:0:CCTACCTA
GGACTACAAGGGTATCTAATCCTGTTCGCTACCCATGCTTTCGAGCCTCAGCGTCAGTTGCAGACCAGACAGCCGCCTTCGCCACTGGTGTTCTTCCATATATCTACGCATTCCACCGCTACACATGGAGTTCCACTGTCCTCTTCTGCACTCAAGTCGCCCGGTTTCCGATGCACTTCTTCGGTTAAGCCGACGGCTTTCACATCAGGCCTACGCTACCGGCTGCGCTGGCTGTGGGCCCGCTATAGCGG
+
FFFFFFFFFFFFFFFFFFFFFFFFFFFFFFFFFFFFFFFFFFFFFFFFF:FFFFF,FFFFF:FF:F,FFFFFFFF:FFFFF::F,FFFFF:F,:F::FFF:FFFF::,F,,F:,::FF:F,::,:F:FFFFF:,,,:FFF,F,,:F,FF::F::,FFFF:F:FF,:FF,F,,F,,,,F:,:,FFF:,,F,:F,,FF:F,F,,:,::,F,,,F,,FF,:,,F,,,F,FFF,F,F:,,,F,,,,,,,,,F,,F
@A01757:155:HFTYTDRX3:1:2101:27154:26944 2:N:0:CCTACCTA
GGACTACCAGGGTATCTAATCCTGTTCGATACCCACGCTTTCGTGCTTCAGCGTCAGTTGGGCGCCGGTATGCTGCCTTCGCAATCGGAGTTCTGCGTGATATCTATGCATTTCACCGCTACACCACGCATTCCGCATACTTCTCGCCCACTCAAGAACGCCAGTTTCAACGGCGGAGCGAGGTTGAGCCCCGCGATTTTACCGCTGACCTGGCATTCCGCCTACGCACCCTTTAAACCCAATAAATCCGG
+
FFFFFFFFFFFFFFFFFFFFFFFFFFFFFFFFFFFFFFFFFFFFFFFFFFFFFFFFFFFFFFFFFFFFFFFFFFFFFFFFFFFFFFFFFFFFFFFFFFFF:FFF:FFFFFFFFFFFFFFFFFFFFFFFFFFFFFFFFFFFFFFF:FFFFFFFFFFFFFFFFF,FFFFFFFFFFFFFFFFFFFFFFFFFFFFFFFFFFFFFFFFFFFFFF:FFFFFFFF:FFFF:FFFFFFFFFFFFFFFF:FFFF,FFFFF
@A01757:155:HFTYTDRX3:1:2101:12726:27070 2:N:0:CCTACCTA
GGACTACCAGGGTATCTAATCCCTTTCGCTCCCCTGGCCTTCGTGCCTCAGCGTCAGTTAATGTCCAGGAACCCGCCTTCGCCACGAGTGTTCCTCTCGATATCTACGCATTTCACTGCTACACCGAGAATTCCGGTTCCCCCTCCATTACTCTAGTCTCGCAGTATCATGTGCCGTCCGCGGGTTGAGCCCGCGCCTTTCACACACGACTTACGAAACAGCCTACGCACGCTTTACGCCCAGTGATTCCG
+
FFFFFFFFFFFFFFFFFFFFFFFFFFFFFFFFFFFFFFFFFFFFFFFFFFFFFFFFFFFFFFFFFFFFFFFFFFFFFFFFFFFFFFFFFFFFFFFFFFFFFFFFFFFFFFFFFFFFFFFFFFFFFFFFFFFFF:FFFFFFFFFFFFFFFFFFFFFFFFFFFFFFFFFFFFFFFFFFFFFFFFFFFFFFFFFFFFFFFFFFFFFFFFFFFFFFFFFFFFFFFFFFFFFFFFFFFFFFFFFFFFFFFFFFFFF
@A01757:155:HFTYTDRX3:1:2101:8486:27085 2:N:0:CCTACCTA
GGACTACCCGGGTTTCTAATCCTGTTCGATACCCACGCTTTCGTGCTTCAGCGTCAGTTGGGCGCCGGTATGCTGCCTTCGCAATCGGAGTTCTGCGTGATATCTATGCATTTCACCGCTACACCACGCATTCCGCATACTTCTCGCCCACTCAAGAACGCCAGTTTCAACGGCGGAGCGAGGTTGAGCCCCACGATTTTACCGCTGACTTGGCATTCCGCCTACGCACCCTTTAAACCCAATAAATCCGG
+
FFFFFFFFFFFFFFFFFFFFFFFFFFFFFFFFFFFFFFFFFFFFFFFFFFFFFFFFFFFFFFFFFFFFFFFFFFFFFFFFFFFFFFFFFFFFFFFFFFFFFFFFFFFFFFFFFFFFFFFFFFFFFFFFFF:FFFFFFFFFFFFFFFFFFFFFFFFFFFFFFFFFFFFFFFFFFFFFFFFFFFFFFFFFF:FFFFFF:FFF,FFFFFFFFFFFFFFFFFFFF:F:FFFFFFFFFFFFFFFF:FFFF,FFFFF
@A01757:155:HFTYTDRX3:1:2101:2193:27242 2:N:0:CCTACCTA
GGACTACTAGGGTATCTAATCCTGTTTGCTACCCACGCTTTCGAACCTCAGCGTCAGTTACAGACCAGAGAGCCGCTTTCGCCACTGGTGTTCTTCCATATATCTACGCATTTCACCGCTACACATGGAGTTCCACTCTCCTCTTCTGCACTCAAGTCTCCCAGTTTCCAATGCACTACTCCGGTTAAGCCGAAGGCTTTCACATCAGACTTAAAAGACCGCCTGCGTTCCCTTTACGCCCAATAAATCCG
+
FFFFFFFFFFFFFFFFFFFFFFFFFFFFFFFFFFFFFFFFFFFFFFFFFFFFFFFFFFFFFFFFFFFFFFFFFFFFFFFFFFFFFFFFFFFFFFFFFFFFFFFFF:FFFFFFFFFFFFFFFFFFFFFFFFFFFFFFFFFFFFFFFFFFFFFFFFF:FFFFFFFFFFFFFFFFFFFFFFFFFFFFFFFF:FFFFFFFFFFFFFFFFFFFF:FFFFF:FFFF:FFFFFFFF,FFFFFFFFFFFFFFF:FF:FF
@A01757:155:HFTYTDRX3:1:2101:22851:27289 2:N:0:CCTACCTA
GGACTACTAGGGTATCTAATCCTGTTTGCTACCCACGCTTTCGAACCTCAGCGTCAGTTACAGACCATAGAGCCGCTTTCGCCAAAGTTGTTCTTCCATAAATCTACGCATTTCACCCCTACACATGGAGTTCCACTCTCCTCTTCTGCACTCAAGTCTACCAGTTTCCAAAGCACTACTACCGTTAACCCGAAGGCTTTAACAACAGACTTAAAAGACCGCCAGCGTTCCCTTTAAGCCCAATAAATCCG
+
FFFF:FFFFFFFFFFFFFF:F,F:F:FF,FF:FF:F:FF,F:FFF:F:FFF:FFFF::FFFFFFF::FFFFF,F:F:,F,,FF,,,,,:FF:,F:F,F,F,FF,F:,:F,,:F,:F:,F,:,FFF,,F:F:F,,F:FF:F,:FF,,F:,FF,FFF,,:F,,FF:,FF,,:F,,,,:FF,,,:,::F::,FF:,F,FF:FF,F,:,,F,FF,FFFFF,FF,:F:,,F,FF,F:,FFF,,FFF:F:FFFF,,F
@A01757:155:HFTYTDRX3:1:2101:20482:27352 2:N:0:CCTACCTA
GGACTACAGGGGTTTCTAATCCTGTTCGCTACCCATGCTTTCGAGCCTCAGCGTCAGTTGCAGACCAGAGAGCCGCCTTCGCCACTGGTGTTCTTCCATATATCTACGCATTCCACCGCTACACATGGAGTTCCACTCTCCTCTTCTGCACTCAAGTTCAACAGTTTCTGATGCAATTCTCCGGTTGAGCCGAAGGCTTTCACATCAGACTTATTGAACCGCCTGCACTCGCTTTACGCCCAATAAATCCG
+
FFFFFFFFFFFFFFFFFFFFFFFFFFFFFFFFFFFFFFFFFFFF:FFFFFFFFFFFFFFFFFFFFFFFFFFFFFFFFFFFFFFF:FFFFF:FFFFFFFFFFFFFFFFFFFFFFF:FFFFFFFFFFFFFFFFFFFFFFFFFFFFFFFFFFFFFFFFFFFFFFFFFFFFFFFFF:FFFFF,FFFFFFFFFFFFFFFFFFFFFFFFFFFFFFFFFFFFF:FFFFFFFFFFFFFFFFFFFFFFFFFFFFFFFFFF
@A01757:155:HFTYTDRX3:1:2101:23430:27383 2:N:0:CCTACCTA
GGACTACTAGGGTATCTAATCCCTTTCGCTCCCCTGGCCTTCGTGCCTCAGCGTCAGTTAATGTCCAGGAACCCGCCTTCGCCACGAGTGTTCCTCTCGATATCTACGCATTTCACTGCTACACCGAGAATTCCGGTTCCCCCTCCATTACTCTAGTCTCGCAGTATCATGTGCCGTCCGCGGGTTGAGCCCGCGCCTTTCACACACGACTTACGAAACAGCCTACGCACGCTTTACGCCCAGTGATTCCG
+
FFFFFFFFFFFFFFFFFFFFFFFFFFFFFFFFFFFFFFFFFFFFFFFFFFFFFFFFFFFFFFFFFFFFFFFFFFFFFFFFFFFFF:FFFFFFFFFFFFFFFFFFFFFFFFFFFFFFFFFF:FFFFFFFFFFFFFFFFFFFFFFF:FFFFFFFFFFFFFFFFFFFFFFFFFFFFFFFFFFFFFFFFFFFFFFFFFFFFFFFFFFFFFFFFFFFFFFFFFFFFFFFFFFFFF:FFFFFFFFFFFFFFFFFF:F
@A01757:155:HFTYTDRX3:1:2101:24695:27414 2:N:0:CCTACCTA
GGACTACACGGGTATCTAATCCCTTTCGCTCCCCTGGCCTTCGTGCCTCAGCGTCAGTTAATGTCCAGGAACCCGCCTTCGCCACGAGTGTTCCTCTCGATATCTACGCATTTCACTGCTACACCGAGAATTCCGGTTCCCCCTCCATTACTCTAGTCTCGCAGTATCATGTGCCGTCCGCGGGTTGAGCCCGCGCCTTTCACACACGACTTACGAAACAGCCTACGCACGCTTTACGCCCAGTGATTCCG
+
FFFFFFFFFFFFFFFFFFFFFFFFFFFFFFFFFFFFFFFFFFFFFFFFFFFFFFFFFFFFFFFFFFFFFFFFFFFFFFFFFFFFFFFFFFFFFFFFFFFFFFFFFFFFFFFFFFFFFFFFFFFFFFFFFFFFFFFFFFFFFFFFFFFFFFFFFFFFFFFFFFFFFFFFFFFFFFFFFFFFFFFFFFFFFFFFFFFFFFFFFFFFFFFFFFFFFFFFFFFFFFFFFFFFFFFFFFFFFFFFFFFFFFFFFFF
@A01757:155:HFTYTDRX3:1:2101:4499:27539 2:N:0:CCTACCTA
GGACTACTAGGGTATCTAATCCCTTTCGCTCCCCTGGCCTTCGTGCCTCAGCGTCAGTTAATGTCCAGGAACCCGCCTTCGCCACGAGTGTTCCTCTCGATATCTACGCATTTCACTGCTACACCGAGAATTCCGGTTCCCCCTCCATTACTCTAGTCTCGCAGTATCATGTGCCGTCCGCGGGTTGAGCCCGCGCCTTTCACACACGACTTACGAAACAGCCTACGCACGCTTTACGCCCAGTGATTCCG
+
FFFFFFFFFFFFFFFFFFFFFFFFFFFFFFFFFFFFFFFFFFFFFFFFFFFFFFFFF,FFFFFFFFFFFFFFFFFFFFFFFFFFFFFFFFFFFFFFFFFFFFFFFFFFFFFFFFFFFFFFFFFFFFFFFFFFFFFFFFFFFFFFFFFFFFFFFFFFFFFFFFFFFFFFFFFFFFFFFFFFFFFFFFFFFFFFFFFF:FFFFFF:FFFFFFFFFFFF:FFFFFFFFF,FFFFFFFFFFFFFFFFFFFFF,FF
@A01757:155:HFTYTDRX3:1:2101:16107:27539 2:N:0:CCTACCTA
GGACTACACGGGTTTCTAATCCTGTTTGCTACCCACGCTTTCGAACCTCAGCGTCAGTTACAGACCAGAGAGCCGCTTTCGCCACTGGTGTTCTTCCATATATCTACGCATTTCACCGCTACACATGGAGTTCCACTCTCCTCTTCTGCACTCAAGTCTCCCAGTTTCCAATGCACTACTCCGGTTAAGCCGAAGGCTTTCACATCAGACTTAAAAGACCGCCTGCGTTCCCTTTACGCCCAATAAATCCG
+
FFFFFFFFFFFFFFFFFFFFFFFFFFFFFFFFFFFFFFF:FFFFFFFFFFFFFFFFFFFFFFFFFFFFFFFFFFFFFFFFFFFFFFFFFFFFFFFFFFFFFFF:FFFFFFFFFFFFFFFFFFFFFFFFFFFFFFFFFFFFFFFFFFFFFFFFFFFFFFFFFFF:FFFFFFFFF,FF:FFF,FFFFFF:FFFFFFFFFF:FFFFFFFFFFFFFFFF:,F:F,FFF:FFFFFFFF:FF:FFFFFF:FFFFFFF
@A01757:155:HFTYTDRX3:1:2101:2817:27571 2:N:0:CCTACCTA
GGACTACTAGGGTTTCTAATCCTGTTTGCTCCCCACGCTTTCGAGCCTCAACGTCAGTTACAGTCCAGTAAGCCGCCTTCGCCACTGGTGTTCCTCCTAATATCTACGCATTTCACCGCTACACTAGGAATTCCACTTACCTCTCCTGTACTCCAGCCGGACAGTTTCCAATGCAGTCCCGGGGTTGGGCCCCGACCTTTCACATCAGACTTGCCCTGCCGTCTACGCTCCCTTTACACCCAGTAAATCCG
+
FFFFFFFFFFFFFFFFFFFFFFFFFFFFFFFFFFFFFFFFFFFFFFFFFFFFFFFFFFFFFFFFFFFFFFFFFFFFFFFFFFFFFFFFFFFFFFFFFFFFFFFFFFFFFFFFFFFFFFFF:FFFFFFFFFFF:FFFFF,FFFFFFFFFFFFFFFFFFFFFFFFFFFFFFFFFFFFFFFFFFFFFFFFFFF:FFFFFFFFFFFFFFFFFFFFFFFFFFFFFFFFFFFFFFFFFFFFFFFFFF:FFFFFFFFF
@A01757:155:HFTYTDRX3:1:2101:24713:27571 2:N:0:CCTACCTA
GGACTACAAGGGTATCTAATCCTGTTCGATACCCACGCTTTCGTGCTTCAGCGTCAGTTGGGCGCCGGTATGCTGCCTTCGCAATCGGAGTTCTGCGTGATATCTATGCATTTCACCGCTACACCACGCATTCCGCATACTTCTCGCCCACTCAAGAACGCCAGTTTCAACGGCGGAGCGAGGTTGAGCCCCGCGATTTTACCGCTGACTTGGCATTCCGCCTACGCACCCTTTAAACCCAATAAATCCGG
+
FFFFFFFFFFFFFFFFFFFFFFFFFFFFFFFFFFFFFFFFFFFFFFFFFFFFFFFFFFFFFFFFFFFFFFFFFF:FFFFFF:FFFFFFFFFFFFFFFFF:FFFFFFFF:FFFFFFFFFFFFFFFFFFF::FFFFFFFF:FFFFFFFFFF:FFFFFFFFFFFFFFF:FFF:FFFFFFFFFFFFFFFFFFFFFFF:FFFFFFFFFFFFFF:FFFFF,FFFFFFFFFFFF,FFFFFFFF:FFFFFFFFFF:FFF
@A01757:155:HFTYTDRX3:1:2101:24885:27618 2:N:0:CCTACCTA
GGACTACACGGGTTTCTAATCCTGTTCGATACCCACGCTTTCGTGCTTCAGCGTCAGTTGGGCGCCGGTATGCTGCCTTCGCAATCGGAGTTCTGCGTGATATCTATGCATTTCACCGCTACACCACGCATTCCGCATACTTCTCGCCCACTCAAGAACGCCAGTTTCAACGGCGGAGCGAGGTTGAGCCCCGCGATTTTACCGCTGACTTGGCATTCCGCCTACGCACCCTTTAAACCCAATAAATCCGG
+
FFFFFFFFFFFFFFFFFFFFFFFFFFFFFFFFFFFFFFFFFFFFFFFFFFFFFFFFFFFFFFFFFFFFFFFFFFFFFFFFFFFFFFFFFFFFFFFFFFFFFFFFFFFFFFFFFFFFFFFFFFFFFFFFFFFFFFFFFFFFFFFFFFFFFFFFFFFFFFFFFFFFFFFFFFFFFFFFFFFFFFFFFFFFFFFFFFFFFFFFFFFFFFFFFFFFFFFFFFFFFFFFFFFFFFFFFFFFFFFFFFFFFFFFFFF
@A01757:155:HFTYTDRX3:1:2101:31973:27712 2:N:0:CCTACCTA
GGACTACCCGGGTTTCTAATCCTGTTCGCTACCCATGCTTTCGAGCCTCAGCGTCAGTTGCAGACCAGACAGCCGCCTTCGCCACTGGTGTTCTTCCATATATCTACGCATTCCACCGCTACACATGGAGTTCCACTGTCCTCTTCTGCACTCAAGTTGCCCGGTTTCCGATGCACTTCTTCGGTTAAGCCGAAGGCTTTCACATCAGACCTAAGCAACCGCCTGCGCTCGCTTTACGCCCAATAAATCCG
+
FFFFFFFFFFFFFFFFFFFFFFFFFFFFFFFFFFFFFFFFFFFFFFFFFFFFFFFFFFFFFFFFFFFFFFFFFFFFFFFFFFFFFFFFFFFFFFFFFFFFFFFFFFFFFFFFFFFFFFFFFFFFFFFFFF:FFFFFFFFFFFFFFFFFFFFFFFFFFFFFFFFFFFFFFFFFFFFFFFFFFFFFFFFFFFFFFFFFFFFFF:F,FFFFFFFFFFFFFFFFFFFFFFFFFFFFFFF,FFFFFFFFF,FFFFF
@A01757:155:HFTYTDRX3:1:2101:3106:27759 2:N:0:CCTACCTA
GGACTACCGGGGTTTCTAATCCTGTTCGATCCCCACGCTTTCGTGCCTCAGCGTCAGTCGGGCGCCGGTATGCTGCCTTCGCAATCGGAGTTCTGCGTGATATCTATGCATTTCACCGCTACACCACGCATTCCGCATACTTCTCGCCCACTCAAGATCCCCAGTTTCAACGGCCGGCCCGGGTTGAGCCCGGACATTTTACCGCTGACTTAAAAATCCGCCTACGCACCCTTTAAACCCAATAAATCCGG
+
FFFFFFFFFFFFFFFFFFFFFFFFFFFFFFFFFFFFFFFFFFFFFFFFFFFFFFFFFFFFFFFFFFFFFFFFFFFFFFFFFFFFFFFFFFFFFFFFFFFFFFFFF,FFFFFFFFFFFFFFFFFFFFFFFF:FFFFFFFFFFFFFFFFFFFFFFFFFFFFFFFFFFFFFFFFFFFFFFFFFFFFFFF:FFF:FFF:FFFFFFFFFFFFFFFFFFFFFFFFFFFFFFFFFFFFFFFFFFFFFF:FFFFFFFFF
@A01757:155:HFTYTDRX3:1:2101:31910:27884 2:N:0:CCTACCTA
GGATTACTGGGGTATCTAATCCTGTTCGCTACCCATGCTTTCGAGCCTCAGCGTCAGTTGCAGACCAGACAGCCGCCTTCGCCACTGGTGTTCTTCCATATATCTACGCATTCCACCGCTACACATGGAGTTCCACTGTCCTCTTCTGCACTCAAGTCGCCCGGTTTCCGATGCACTTCTTCGGTTAAGCCGAAGGCTTTCACATCAGACCTAAGCAACCGCCTGCGCTCGCTTTACGCCCAATAAATCCG
+
FFFFFFFFFFFFFFFFFFFFFFFFFFFFFFFFFFFFFFFFFFFFFFFFFFFFFFFFFFFFFFFFFFFFFFF:FFFFFFFFFFFFFFFFFFFFFFFFFFFFFFFFFFFFFFFFFFFFFFFFFFFFFFFFFFFFFFFFFFFF:FFFFFFFFFFFF:FFFFFFFFFFFFFFFFFFFFFFFFF:FFFFFFFFFFFFFFFFFFFFFFFFFFFFFFFFFFFFFFFFFFFFFFFFFFFFFFFFF:FFFFFFF:FFFFF
@A01757:155:HFTYTDRX3:1:2101:18385:28009 2:N:0:CCTACCTA
GGACGACCGGGATTTCTAATCCTGTTCGCTACCCATGCTTTCGAGACTCAGCGTCAGTTGCAGACCAGACAGCCGCCTTCGCCACTGGTGGTCTTCCATATATATACGCATTCAACCCATACACATGTAGTTCCACTGTCCTCTACTGCAATCAAGTCTACCGGTTTCCGATCCACATCTTCGGTTAAGCAGAAGGCATTCAAATAAGAACTAAGCAACATCCTGAGCTCGCTTTACGCCCAATAAAGACG
+
,:F,,F,F:,:,,,F,:F:,,:FF,F:,,,FFF:,:,,F,,:,F,,FFFFF:,,,F:F,,,:FF,F:,F::,:,FF,F,,FFFF,,FF,,,F:FFFFFFF,FF,,FF,,F,:::FF,,,,:F::FF:::,,F,FF:,,,,:::F,,,,,F,,,FFF:F,,::,F:,F:F,FF,,:F,:,:FF,FF,:FF,,F,F,::,FF,F,:F,F,F,:FFFFFFFF,FF,:F,,F,F,FF,:F::,,F:F:F,:,,F,
@A01757:155:HFTYTDRX3:1:2101:10013:28040 2:N:0:CCTACCTA
GGACTACCAGGGTATCTAATCCCTTTCGCTCCCCTGGCCTTCGTGCCTCAGCGTCAGTTAATGTCCAGGAACCCGCCTTCGCCACGAGTGTTCCTCTCGATATCTACGCATTTCACTGCTACACCGAGAATTCCGGTTCCCCCTCCATTACTCTAGTCTCGCAGTATCATGTGCCGTCCGCGGGTTGAGCCCGCGCCTTTCACACACGACTTACGAAACAGCCTACGCACGCTTTACGCCCAGTGATTCCG
+
FFFFFFFFFFFFFFFFFFFFFFFFFFFFFFFFFFFFFFFFFFFFFFFFFFFFF:FFFFFFFFFFFFFFFFFFFFFFFFFFFFFFFFFFFFFFFFFFFFFFFFFFFFFFFFFFFFFFFFFFFFFFFFFFFFFFFFFFFFF:FFFFFFFFFFFFFFFFFFFFF:FFFFF:FFFF:FFFFF:FFFFFFFFFFFFFFFFFFF,FFFFFFFFFFFFFFFFFFFFFFFFFFFFFFFFFFFFFFFFFFFFFFFFFFFF
@A01757:155:HFTYTDRX3:1:2101:13982:28087 2:N:0:CCTACCTA
GGACTACTGGGGTATCTAATCCTGTTCGATACCCACGCTTTCGTGCTTCAGCGTCAGTTGGGCGCCGGTATGCTGCCTTCGCAATCGGAGTTCTGCGTGATATCTATGCATTTCACCGCTACACCACGCATTCCGCATACTTCTCGCCCACTCAAGAACGCCAGTTTCAACGGCGGAGCGAGGTTGAGCCCCGCGATTTTACCGCTGACTTGGCATTCCGCCTACGCACCCTTTAAACCCAATAAATCCGG
+
FFFFFFFFFFFFFFFFFFFFFFFFFFFFFFFFFFFFFFFFFFFFFFFFFFFFFFFFFFFFFFFFFFFFFFFFFFFFFFFFFFFFFFFFFFFFFFFFFFFF:FFFFFFFFFFFFFFFFFFFFFFFFFFF:FFFFFFFFFFFFFFFFFFFFFFFFFFFFFFFFFFFFFFFFFFFFFFFFFFFFFFFFFFFFFFFFFFFFFFF:FFFFFFFFFFFFF:FFF:FFFFFFF:FFFF,FF:FFFFF:F:FFFFFFFF
@A01757:155:HFTYTDRX3:1:2101:2672:28103 2:N:0:CCTACCTA
GGACTACCGGGGTTTCTAATCCTGTTCGATCCCCACGCTTTCGTGCCTCAGCGTCAGTCGGGCGCCGGTATGCTGCCTTCGCAATCGGAGTTCTGCGTGATATCTATGCATTTCACCGCTACACCACGCATTCCGCATACTTCTCGCCCACTCAAGATCCCCAGTTTCAACGGCCGGCCCGGGTTGAGCCCGGACATTTTACCGCTGACTTAAAAATCCGCCTACGCACCCTTTAAACCCAATAAATCCGG
+
FFFFFFFFFFFFFFFFFFFFFFFFFFFFFFFFFFFFFFFFFFFFFFFF:F:FFFFFFFFFFFFFFFFFFFFFFFF:FFF:FFFFFFF:FFFFFFFFF:FFFFFFFFFFFFFFFFFFFFFFFFFFFFFFFFFFFFFFFFF:F:FFF:FFFFFFFFFFFF:FFFF::FFFFFF:FFFFFFFFFF:FFFFFFFFFFFFFFFFFF,,:FFFFFFFFFFFF:,,F:FFF,:FFFFF::,FFF::F,FF,F:F,:FF
@A01757:155:HFTYTDRX3:1:2101:30996:28119 2:N:0:CCTACCTA
GGACTACAAGGGTATCTAATCCTGTTTGCTACCCACGCTTTCGAACCTCAGCGTCAGTTACAGACCAGAGAGCCGCTTTCGCCACTGGTGTTCTTCCATATATCTACGCATTTCACCGCTACACATGGAGTTCCACTCTCCTCTTCTGCACTCAAGTCTCCCAGTTTCCAATGCACTACTCCGGTTAAGCCGAAGGCTTTCACATCAGACTTAAAAGACCGCCTGCGTTCCCTTTACGCCCAATAAATCCG
+
FFFFFFFFFFFFFFFFFFFFFFFFFFFFFFFFFFFFFFFFFFFFFFFFFFFFFFFFFFFFFFFFFFFFFFFFFFFFFFFFFFFFFFFFFFFFFFFFFFFFFFFFFFFFFFFFFFFFFFFFFFFFFFFFFFFFFFFFFFFFFFFFFFFFFFFFFFFFFFFFFFFFFFFFFFFFFFFFFFFFFFFFFF:FFFFFFFFFFFFFFFF:FFFFFFFFFFFFFFFFFFFFFFFFF:FFFFFFFFFFFFFF:F:FFFF
@A01757:155:HFTYTDRX3:1:2101:11903:28150 2:N:0:CCTACCTA
GGACTACACGGGTATCTAATCCTGTTCGATACCCACGCTTTCGTGCTTCAGCGTCAGTTGGGCGCCGGTATGCTGCCTTCGCAATCGGAGTTCTGCGTGATATCTATGCATTTCACCGCTACACCACGCATTCCGCATACTTCTCGCCCACTCAAGAACGCCAGTTTCAACGGCGGAGCGAGGTTGAGCCCCGCGATTTTACCGCTGACTTGGCATTCCGCCTACGCACCCTTTAAACCCAATCAATCCGG
+
F:FFFFFFFFFFFFFFFFFFFFFF,FFFFFFFFFFF:FFFFFFFFF:FFFFFFFFFFFFFF,FFFFFFF:FFFFFFFFFFFFFFFFF:FFFFFFFFF:F::,,FFFFFFF,FFF,,FFF:FFFFFF,F,:F:FFFF:,,FFF:FFFF:FF:FFFFFFFFFFF,FF:FFFFFF:FFFFFFFFFFFF:,F:FFFFFF,FFFFF,FFFFF::FFFFFFF::FFFF:FFFFFFFFF,FFFFFFFF,:,FFF:FF:
@A01757:155:HFTYTDRX3:1:2101:29532:28150 2:N:0:CCTACCTA
GGACTACCCGGGTTTCTAATCCCTTTCGCTCCCCTGGCCTTCGTGCCTCAGCGTCAGTTAATGTCCAGGAACCCGCCTTCGCCACGAGTGTTCCTCTCGATATCTACGCATTTCACTGCTACACCGAGAATTCCGGTTCCCCCTCCATTACTCTAGTCTCGCAGTATCATGTGCCGTCCGCGGGTTGAGCCCGCGCCTTTCACACACGACTTACGAAACAGCCTACGCACGCTTTACGCCCCGTGATTCCG
+
FFFFFFFFFFFFFFFFFFFFFFFFFFFFFFFFFFFFFFFFFFFFFFFFFFFFFFFFFFFFFFFFFFFFFFFFFFFFFFFFFFFFFFFFFFFFFFFFFFFFFFFFFFFFFFFFFFFFFFFFFFF:FFFFFFFFFFFFFFFFF:FFFFFFFFFFFFFF:FFFFFFFFFFFFFFFFFFFFFFFFFFFFFFFF:FFFFFFFFFFFFFFFFFFFFFFFFFFF,:FFFFFFFFFFF:FFFFFFFFFF,FFFFFFFFF
@A01757:155:HFTYTDRX3:1:2101:3305:28197 2:N:0:CCTACCTA
GGACTACTCGGGTATCTAATCCTGTTTGCTACCCACGCTTTCGAACCTCAGCGTCAGTTACAGACCAGAGAGCCGCTTTCGCCACTGGTGTTCTTCCATATATCTACGCATTTCACCGCTACACATGGAGTTCCACTCTCCTCTTCTGCACTCAAGTCTCCCAGTTTCCAATGCACTACTCCGGTTAAGCCGAAGGCTTTCACATCAGACTTAAAAGACCGCCTGCGTTCCCTTTACGCCCAATAAATCCG
+
FFFFFFFFFFFFFFFFFFFFFFFFFFFFFFFFFFFFFFFFFFFFFFFFFFFFFFFFFFFFFFFFFFFFFFFFFFFFFFFFFFFFFFFFFFFFFFFFFFF:F:F:FFFFFFFFFFFFFFFFFFFFFFFFFFFFF:FFFFFFFFFFFFFFFFFFFFFFFFFFFFFFFFFFFFFFF::FFFFFFFFFFFFFFFFFFFFFFFFFFFFFFFFFFFFFFFFFFFFFFFFFFFFFFFFFFFFFFFFFF,FFFF:FFFF
@A01757:155:HFTYTDRX3:1:2101:18964:28260 2:N:0:CCTACCTA
GGACTACTCGGGTATCTAATCCTGTTCGATACCCACGCTTTCGTGCTTCAGCGTCAGTTGGGCGCCGGTATGCTGCCTTCGCAATCGGAGTTCTGCGTGATATCTATGCATTTCACCGCTACACCACGCATTCCGCATACTTCTCGCCCACTCAAGAACGCCAGTTTCAACGGCGGAGCGAGGTTGAGCCCCGCGATTTTACCGCTGACTTGGCATTCCGCCTACGCACCCTTTAAACCCAATAAATCCGG
+
FFFFFFFFFFFFFFFFFFFFFFFFFFFFFFFFFFFFFFFFFFFFFFFFFFFFFFFFFFFFFFFFFFFFFFFFFFFFFFFFFFFFFFFFFFFFFFFFFFFFFF,FFFFFFFFFFFFFFFFFFFFFFFFFFFFFFFFFFFFF:FFFFFFFFFFFFF:FFFFFFF,F::FFFFFFFFFFFFFFFFFFFFFFF:FFFFFFFF:F:FFFFFFF:FFFFFFFFFFFFFFFFFFFFFFFFF,FFFFFFFFFF,FFFFF
@A01757:155:HFTYTDRX3:1:2101:3115:28275 2:N:0:CCTACCTA
GGACTACTCGGGTATCTAATCCTGTTTGCTACCCACGCTTTCGAACCTCAGCGTCAGTTACAGACCAGAGAGCCGCTTTCGCCACTGGTGTTCTTCCATATATCTACGCATTTCACCGCTACACATGGAGTTCCACTCTCCTCTTCTGCACTCAAGTCTCCCAGTTTCCAATGCACTACTCCGGTTAAGCCGAAGGCTTTCACATCAGACTTAAAAGACCGCCTGCGTTCCCTTTACGCCCCATAACTCCG
+
FFFFFFFFFFFFFFFFFFFFFFFFFFFFFF:FFFFFFFFFFFFFFFFFFFFFFFFFFFFFFFFFFFFFFFFFFFFF:,FFFFFFFFFFFFFFFFFFFFFFF:FFFFFFFFFFFFFFFFFFFFFFFFFFFFFFFFFFFF,FFFFFFFFFF:FFF:FFFFFFFFFFFFFFF,FFFF:FFFFFFFFFFFF:,FFFFFFFFFFFFFFFFFFFFFFFFFFF:F,FFFFFFFFF:F:FFFFFFFFFF,:F,F,FFFF
@A01757:155:HFTYTDRX3:1:2101:9399:28291 2:N:0:CCTACCTA
GGACTACAAGGGTTTCTAATCCTGTTTGCTACCCACGCTTTCGAACCTCAGCGTCAGTTACAGACCAGAGAGCCGCTTTCGCCACTGGTGTTCTTCCATATATCTACGCATTTCACCGCTACACATGGAGTTCCACTCTCCTCTTCTGCACTCAAGTCTCCCAGTTTCCAATGCACTACTCCGGTTAAGCCGAAGGCTTTCACATCAGACTTAAAAGACCGCCTGCGTTCCCTTTACGCCCAATAAATCCG
+
FFFFFFFFFFFFFFFFFFFFFFFFFFFFFFFFFFFFFFFFFFFFFFFFFFFFFFFFFFFFFFFFFFFFFFFFFFFFFFFFFFFFFFFFFFFFFFFFFFFFFFFFFFFFFFFFFFFFFFFFFFFF,FFFFFFFFFFFFFFFFFFFFF,FFFFFFFFFF:FFFFFFFFFFFFFFFFFFFFFFFFFFFFFF:FFFFFFFFFFFF,:FFFF,FFFFFFFFFFFFFFFF:FF:F:FFFFFFFFFFFFFFF,FFFFF
@A01757:155:HFTYTDRX3:1:2101:9462:28307 2:N:0:CCTACCTA
GGACTACAAGGGTTTCTAATCCTGTTTGCTACCCACGCTTTCGAACCTCAGCGTCAGTTACAGACCAGAGAGCCGCTTTCGCCACTGGTGTTCTTCCATATATCTACGCATTTCACCGCTACACATGGAGTTCCACTCTCCTCTTCTGCACTCAAGTCTCCCAGTTTCCAATGCACTACTCCGGTTAAGCCGAAGGCTTTCACATCAGACTTAAAAGACCGCCTGCGTTCCCTTTACGCCCAATAAATCCG
+
FFFFFFFFFFFFFFFFFFFFFFFFFFFFFFFFFFFFFFFFFFFFFFFFFFFFFFFFFFFFFFFFFFFFFFFFFFFFFFFFFFFFFFFFFFFFFFFFFFFFFFFFFFFFFFFFFFFFFFFFFFFFFFFFFFFFFFFFFFFFFFFFFFFFFFFFFFFFFFFFFFFFFFFFFF:FFFFFFFFFFFFFFFFFFFFFFFFFFFFFFFFFF:FFFFFFFFFF:FFF:FFF,FFFF:FFFFFF,FFFF:FFFFFF:FF
@A01757:155:HFTYTDRX3:1:2101:32325:28385 2:N:0:CCTACCTA
GGACTACCCGGGTTTCTAATCCTGTTCGCTACCCATGCTTTCGAGCCTCAGCGTCAGTTGCAGACCAGACAGCCGCCTTCGCCACTGGTGTTCTTCCATATATCTACGCATTCCACCGCTACACATGGAGTTCCACTGTCCTCTTCTGCACTCAAGTTGCCCGGTTTCCGATGCACTTCTTCGGTTAAGCCGAAGGCTTTCACATCAGACCTAAGCAACCGCCTGCGCTCGCTTTACGCCCAATAAATCCG
+
FFFFFFFFFFFFFFFFFFFFFFFFFFFFFFFFFF:FFFFFFFFFFFFFFFFFFFFFFFFFFFFFFF:FFFFFFFFFFFFFFFFFFFFFFFFFFFFFFFFFFFFFFFFFFFFFFFFFFFFFFFFFFFFFFFFFFFF:FFFFFFFFFFFFFFFFFFFFFFF:FFFFFFFFFFFFFFFFFFFFFFFFFFFFFFFFFFFFFFF:::FFFFFFFFFFFFFFFFFFFFFFFFFFFFFFFFF,FFFFFFFFFFFFF:F
@A01757:155:HFTYTDRX3:1:2101:5547:28447 2:N:0:CCTACCTA
GGACTACCAGGGTATCTAATCCTGTTTGCTACCCACGCTTTCGAACCTCAGCGTCAGTTACAGACCAGAGAGCCGCTTTCGCCACTGGTGTTCTTCCATATATCTACGCATTTCACCGCTACACCACGCATTCCGCATACTTCTCGCCCACTCAAGAACGCCAGTTTCAACGGCGGAGCGAGGTTGAGCCCCGCGATTTTACCGCTGACTTGGCATTCCGCCTACGCACCCTTTAAACCCAATAAATCCGG
+
FFFFFFFFFFFFFFFFFFFFFFFFFFFFFFFFFFFFFFFFFFFFFFFFFFFFFFFFFFFFFFFFFFFFFFFFFFFFFFFFFFFFFFFFFF,FF::FFFFFFFFFFFFFFFFFF:FFFFF,FFFFFFFFFFFFFFFFFFFFFFFFFFFFFFFFFFFF:FFFFFFFFFFFFFFFFFFFFFFFFFFFFFFFFFFFFFFFFFFFFFFFFFFFF:FFFF,FF:FFFFFFFFFFF:FFFFFFFFFFFFFFFF::FFF
@A01757:155:HFTYTDRX3:1:2101:21124:28588 2:N:0:CCTACCTA
GGACTACTAGGGTATCTAATCCTGTTTGCTACCCACGCTTTCGAACCTCAGCGTCAGTTACAGACCAGAGAGCCGCTTTCGCCACTGGTGTTCTTCCATATATCTACGCATTTCACCGCTACACATGGAGTTCCACTCTCCTCTTCTGCACTCAAGTCTCGCAGTTTCCAATGCACTACTCCGGTTAAGCCGAAGGCTTTCACATCAGACTTAAAAGACCGCCTGCGTTCCCTTTACGCCCAATAAATCCG
+
FFFFFFFFFFFFFFFFFFFFFFFFFFFFFFFFFFFFFFFFFFFFFFFFFFFFFFFFFFF:FFFFFFFFFFFFFFFFFFFFFFF::FFFFFFFF:FFFFFFF:FFFFFFFFF:FFFFFFFFFFFF:FFFFFFFFFFFFFFFFFFFFFFF:FFFFFFFFFFF,FFFFFFFFFFFFFFFFFFFFFFFFFFF:F:FFFFFF:FF,FFFFFFFFFFFFFFF,,FFFF:FFFF,FF:FFF:,FFF:FF,FFF,F:,F
@A01757:155:HFTYTDRX3:1:2101:8133:28604 2:N:0:CCTACCTA
GGACTACTGGGGTATCTAATCCTGTTTGCTACCCACGCTTTCGAACCTCAGCGTCAGTTACAGACCAGAGAGCCGCTTTCGCCACTGGTGTTCTTCCATATATCTACGCATTTCACCGCTACACATGGAGTTCCACTCTCCTCTTCTGCACTCAAGTCTCCCAGTTTCCAATGCACTACTCCGGTTAAGCCGAAGGCTTTCACATCAGACCTAAGCAACCGCCTGCGCTCGCTTTACGCCCAATAAATCCG
+
FFFFFFFFFFFFFFFFFFFFFFFFFFFFFFFFFFFFFFFFFFFFFFFFFFFFFFFFFFFFFFFFFFFFFFFFFFFFFFFFFFF,FFFFFFFFFFFFFFFFFFFFFFFFFFF:F:FFFFFFFFFF:FFFFFFFFFFFFF:FFFFFFFFFFFFFFFF:FFFFFFFFFFFFFFFFF,F:FFFFFFFFFFFFFFFFFFFFFFFFFFFFFFFFFFFFFF:FF:FF:FFFFFFFFFFFFFFFFFFF:FFFFFFFFFF
@A01757:155:HFTYTDRX3:1:2101:25907:28792 2:N:0:CCTACCTA
GGACTACTAGGGTATCTAATCCTGTTCGCTACCCATGCTTTCGAGCCTCAGCGTCAGTTGCAGACCAGACAGCCGCCTTCGCCACTGGTGTTCTTCCATATATCTACGCATTCCACCGCTACACATGGAGTTCCACTGTCCTCTTCTGCACTCAAGTCGCCCGGTTTCCGATGCACTTCTTCGGTTAAGCCGAAGGCTTTCACATCAGACCTAAGCAACCGCCTGCGCTCGCTTTACGCCCAATAAATCCG
+
FFFFFFFFFFFF:FFFFFFFFFFFFFFFFFFFFFFFFFFFFFFFFFFFFFFFFFFFFFFFFFFFFFFFFFFFFFFFFFFFFFFFFFFFFFFFFFFFFFFFFFFFFFFFFFFFFFFFFFFFFFFFFFFFFFFFFFFFF:FFFFFFFFFFFFFFFFFFFF:FFFFFFFFFFFFFFFFFFFFFFFFFFFFFFFFFFFFFFFFFFFFFFFFFFFFFFFFFFFFFFFFFFFFFFF:FFFFFFFFFF:FFFFF:FFF
@A01757:155:HFTYTDRX3:1:2101:16532:28808 2:N:0:CCTACCTA
GGACTACCAGGGTATCTAATCCTGTTCGCTCCCCTAGCTTTCGCGCCTCAGCGTCAGTGGCGGCCCAGAGATCTGCCTTCGCCATCGGTGTTCTTCCCGATATCTGCGCATTCCACCGCTACACCGGGAATTCCGATCTCCCCTACCGCACTCGAGGCGCCCAGTTCGGGACCCGGCTCGGGGTTGAGCCCCGAGGTTAGAGGTCCCGCTTAGGCACCCGCCTACGCGCGCTTTACGCCCAATGAATCCGG
+
FFFFFFFFFFFFFFFFFFFFFFFFFFFFFFFFFFFFFFFFFFFFFFFFFFFF:FFFFFFFFFFFFFFFFF:FFFFFFFF:FFFFFFFFF:FFFFFFFFFFFFFFFFFFFFFFFFFFFFFFFF:FFFFFF:FFFFFFFFFFFFFFFFFFFFFFFFFFFFFFFFFFFFFFFFFFFFFFFFFFFFFFFFFFFFFFFFFFF:FFFFFFFFFFF,F:FF:FFF:FFF:FFFFFF:FF:FFFFFFFFFFF:FFF:FF
@A01757:155:HFTYTDRX3:1:2101:7690:28839 2:N:0:CCTACCTA
GGACTACAAGGGTATCTAATCCTGTTCGATACCCACGCTTTCGTGCTTCAGCGTCAGTTGGGCGCCGGTATGCTGCCTTCGCAATCGGAGTTCTGCGTGATATCTATGCATTTCACCGCTACACCACGCATTCCGCATACTTCTCGCCCACTCAAGAACGCCAGTTTCAACGGCGGAGCGAGGTTGAGCCCCGCGATTTTACCGCTGACTTGGCATTCCGCCTACGCACCCTTTAAACCCAATAAATCCGG
+
FFFFFFFFFFFFFFFFFFFFFFFFFFFFFFFFFFFFFFFFFFFFFFFFFFFFFFFFFFFFFFFFFFFFFFFFFFFFFFFFFFFFFFFFFFFFFFFFFFFFFFFFFFFFFFFFFFFFFFFFFFFF:FFFFFFFFFFFFFFFFFFFFFFFFFFFF:FF,FFFFFFF:FFFFFFFFFFFFFFFFFFFFFFFFFFFFFFFFFFF:FFFFFFFFFFFFFFFFFFFFFFFFFFFFFFFFFFFFFFFFFFF:,FFFFF
@A01757:155:HFTYTDRX3:1:2101:11559:28839 2:N:0:CCTACCTA
GGACTACCCGGGTATCTAATCCTGTTCGATACCCACGCTTTCGTGCTTCAGCGTCAGTTGGGCGCCGGTATGCTGCCTTCGCAATCGGAGTTCTGCGTGATATCTATGCATTTCACCGCTACACCACGCATTCCGCATACTTCTCGCCCACTCAAGAACGCCAGTTTCAACGGCGGAGCGAGGTTGAGCCCCGCGATTTTACCGCTGACTTGGCATTCCGCCTACGCACCCTTTAAACCCAATAAATCCGG
+
FFFFFFFFFFFFF:FFFFFFFFFFFFFFFFFFFFFFFFFFFFFFFFFFFFFFFFFFFFFFFFFFFFFFFFF:FFFFFFFFFFFFFFFFFFFFFFFFF:FFFFFFFFFFFFFFFFFFFFFFFFFFFFFFFFFFF:FFFFFFFFFFFFFFFFF:F,FF:FFFFF:F,FFFFFFFFFFFFFFFFFFFFFFFFFFFFFFF:FFFFFFFFFFFFFFFFFFFFF:FFFF:F:FFF:F:FFFF:FFF:FF:::FFFF,
@A01757:155:HFTYTDRX3:1:2101:1895:28855 2:N:0:CCTACCTA
GGACTACCGGGGTATCTAATCCTGTTTGCTCCCCACGCTTTCGAGCCTCAACGTCAGTTACAGTCCAGTAAGCCGCCTTCGCCACTGGTGTTCCTCCTAATATCTACGCATTTCACCGCTACACATGGAGTTCCACTCTCCTCTTCTGCACTCAAGTCTCCCAGTTTCCAATGCACTACTCCGGTTAAGCCGAAGGCTTTCACATCAGACTTAAAAGACCGCCTGCGTTCCCTTTACGCCCAATAAATCCG
+
FFFFFFFFFFFFFFFFFFFFFFFFFFFFFFFFFFFFFFFFFFFFFFFFFFFFFFFFFFFFFFFFFFFFFFFFFFFFFFFFFFFFFFFFFFFFFFFFFFFFFFFFFFFFFFFFFF:FFFFFFFFFFFFFFFFFFFFFFFF,FFFFFFFFFFFFFFFFFFFFFFFFFFF:FFFFFFFF:F:FFFFFFFFFF,FFFFFF:FFFF:FFFFFFFFFFFFFF:,F:FFFFFFFFFF,FFFFF,FF,FFFFF,F,,FF
@A01757:155:HFTYTDRX3:1:2101:9362:28886 2:N:0:CCTACCTA
GGACTACAAGGGTATCTAATCCTGTTTGCTACCCACGCTTTCGAACCTCAGCGTCAGTTACAGACCAGAGAGCCGCTTTCGCCACTGGTGTTCTTCCATATATCTACGCATTTCACCGCTACACATGGAGTTCCACTCTCCTCTTCTGCACTCAAGTCTCCCAGTTTCCAATGCACTACTCCGGTTAAGCCGAAGGCTTTCACATCAGACTTAAAAGACCGCCTGCGTTCCCTTTACGCCCAATAAATCCG
+
FFFFFFFFFFFFFFFFFFFFFFFFFFFFFFFFFFFFFFFFFFFFFFFFFFFFFFFFFFFFFFFFFFFFFFFFFFFFFFFFFFFFFFFFFFFFFFFFFFFFFFFFFFFFFFFFFFFFFFFFFFFFFFFFFFFFFFFFFFFFFFFFFFFFFFFFFFFFFFFF:FFFFFFFFFFFFFFFFFFFFFFFFFFF:FFFFFFFFFFFFFFFFFFFFFFFFFFFFFFFFFFFFFFFFF,FFFFFFFFFFF:FF,F:FFF
@A01757:155:HFTYTDRX3:1:2101:23954:28917 2:N:0:CCTACCTA
GGACTACTGGGGTATCTAATCCTGTTCGATACCCACGCTTTCGTGCTTCAGCGTCAGTTGGGCGCCGGTATGCTGCCTTCGCAATCGGAGTTCTGCGTGATATCTATGCATTTCACCGCTACACCACGCATTCCGCATACTTCTCGCCCACTCAAGAACGCCAGTTTCAACGGCGGAGCGAGGTTGAGCCCCGCGATTTTACCGCTGACTTGGCATTCCGCCTACGCACCCTTTAAACCCAATAAATCCGG
+
FFFFFFFFFFFFFFFFFFFFFFFFFFFFFFFFFFFFFFFFFFFFFFFFFFFFFFFFFFFFFFFFFFFFFFFFFFFFFFFFFFFFFF:FFFFFFFFFFFFFFFFFFFFFFFFFFFFFFFFFFFFFFFFFFFFFF:FFFFFFFFFF:FFFFF:FFFFFFFFFFFFFFFFFFFFFFFFFFFFFFFFFFFFFFFFFFFFFFFFFF,FFFFFF:FFFFFFFFF:FFFFFFFFFFFFFFFFF:,F:FFF,F:FFFFF
@A01757:155:HFTYTDRX3:1:2101:25491:28948 2:N:0:CCTACCTA
GGACTACAGGGGTTTCTAATCCTGTTTGCTACCCACGCTTTCGAACCTCAGCGTCAGTTACAGACCAGAGAGCCGCTTTCGCCACTGGTGTTCTTCCATATATCTACGCATTTCACCGCTACACATGGAGTTCCACTCTCCTCTTCTGCACTCAAGTCTCCCAGTTTCCAATGCACTACTCCGGTTAAGCCGAAGGCTTTCACATCAGACTTAAAAGACCGCCTGCGTTCCCTTTACGCCCAATAAATCCG
+
FFFFFFFFFFFFFF:FFFFFFFFFFFFFFFFFFFFFFFFFFFFFFFFFFFFFFFFFFFFFFFFF:FFFFFFFFFFFFFFFFFFFFFFFFFFFFFFFFFFFFF:F:FFFFFFFFFFFFFFFFFFFFFFFFFFFFFFF:FFFFFF,FFFFFFFFFFFFFFFFFFFFFFFFFFFFFFFFFFFFFFFFFFFF:FFFFFFFFFFFFFFFFFF,FFFFFFFF:,F,:FFFFFFFF,FF:FFFFFFFFFFFFFF::,F
@A01757:155:HFTYTDRX3:1:2101:25654:28980 2:N:0:CCTACCTA
GGACTACAGGGGTTTCTAATCCTGTTTGCTACCCACGCTTTCGAACCTCAGCGTCAGTTACAGACCAGAGAGCCGCTTTCGCCACTGGTGTTCTTCCATATATCTACGCATTTCACCGCTACACATGGAGTTCCACTCTCCTCTTCTGCACTCAAGTCTCCCAGTTTCCAATGCACTACTCCGGTTAAGCCGAAGGCTTTCACATCAGACTTAAAAGACCGCCTGCGTTCCCTTTACGCCCAATAAATCCG
+
FFFFFFFFFFFFFFFFFFFFFFFFFFFFFFFFFFFFFFFFFFFFFFFFFFFFFFFFFFFFFFFFFFFFFFFFFFFFFFFFFFFFFFFFFFFFFFFFFFFFFFFFFFFFFFFFFFFFFFFFFFFFFFFFFFFFFFFFFFFFFFFFFFFFFFFFFFFFFFFFFFFFFFFFFFFFFFFFFF:FFFFFFFFF:FFFFFFFFFFFFFFFFFFFFFFFFFFFFFFFFFFFFFF:FF:FFFFFF:FFFFFFFFFFF:F
@A01757:155:HFTYTDRX3:1:2101:28013:29058 2:N:0:CCTACCTA
GGACTACAAGGGTTTCTAATCCTGTTCGCTACCCATGCTTTCGAGCCTCAGCGTCAGTTGCAGACCAGAGAGCCGCCTTCGCCACTGGTGTTCTTCCATATATCTACGCATTCCACCGCTACACATGGAGTTCCACTCTCCTCTTCTGCACTCAAGTTCAACAGTTTCTGATGCAATTCTCCGGTTGAGCCGAAGGCTTTCACATCAGACTTAGTGAACCGCCTGCACTCGCTTTACGCCCAATAAATCCG
+
FFFFFFFF,FFFFFFFFFFFFFFFFFFF,FFFFFF:FFFFFFF:FFFFFFFFFFFFFFF::F:FF::FF,:FF,FFFFFFFF:F,,FFFFFFFFF:F,FFFFF:FF:FFFFF,FFFFFFF:FFFFF:F:FFFFF,F,::F:FFFFFFFFFFFF:FFF,F,F:FFFFF,,F::FFF::,F:F:FFFF:FFFFF,FF:F:F,F,F,:,,F,FF::,F:,::FFF:,F::F,FF,,F:F:FFFFF,FF:,:F:F
@A01757:155:HFTYTDRX3:1:2101:13277:29152 2:N:0:CCTACCTA
GGACTACTAGGGTATCTAATCCTGTTCGATACCCACGCTTTCGTGCTTCAGCGTCAGTTGGGCGCCGGTATGCTGCCTTCGCAATCGGAGTTCTGCGTGATATCTATGCATTTCACCGCTACACCACGCATTCCGCATACTTCTCGCCCACTCAAGAACGCCAGTTTCAACGGCGGAGCGAGGTTGAGCCCCGCGATTTTACCGCTGACTTGGCATTCCGCCTACGCACCCTTTAAACCCAATAAATCCGG
+
FFFFFFFFFFFFFFFFFFFFFFFFFFFFFFFFFFFFFFFFFFFFFFFFFFFFFFFFFFFFFFFFFFFFFFFFFF:FFFFFFFFFFFFFFFFFFFFFFFFFFFFFFFFFFFFFFFFFFFFFFFFFFFFFFF::FFFFFFFF:FFFFFF:FFF:FFFFFFFFFFFFFFFFFFFFF:FFFFFF,FFFFF,FFFFFFFFFFFFF,FF:FFFF:FFFFF:FFFFFFF:FFFFF:FF:FFFF,FFF:FF,F,FFFFF
@A01757:155:HFTYTDRX3:1:2101:10429:29168 2:N:0:CCTACCTA
GGACTACCAGGGTATCTAATCCTGTTCGCTACCCATGCTTTCGAGCCTCAGCGTCAGTTGCAGACCAGAGAGCCGCCTTCGCCACTGGTGTTCTTCCATATATCTACGCATTCCACCGCTACACATGGAGTTCCACTCTCCTCTTCTGCACTCAAGTTCAACAGTTTCTGATGCAATTCTCCGGTTGAGCCGAAGGCTTTCACATCAGACTTATTGAACCGCCTGCACTCGCTTTACGCCCAATAAATCCG
+
FFFFFFFFFFFFFFFFFFFFFFFFFFFFFFFFFFFFFFFFFFFFFFFFFFFFFFFFFFFFFFFFFFFFFFFFFFFFFFFFFFFFFFFFFFFFFFFFFFFFFFFFFFFFFFFFFFFFFFFFFFFFFFFFFFFFFFFFFFFFFFFFFFFFFFFFFFFFFFFFFFFFFFFFFFFFFFF::FFFFFFF:FFF:FFFFFFFFF:FFFFFFFFFFFFFFFFF:FFF:FFF:FFFFF:FFFFFFFFFF::FFF:FFFF
@A01757:155:HFTYTDRX3:1:2101:20681:29199 2:N:0:CCTACCTA
GGACTACAGGGGTATCTAATCCTGTTCGATACCCACGCTTTCGTGCTTCAGCGTCAGTTGGGCGCCGGTATGCTGCCTTCGCAATCGGAGTTCTGCGTGATATCTATGCATTTCACCGCTACACCACGCATTCCGCATACTTCTCGCCCACTCAAGAACGCCAGTTTCAACGGCGGAGCGAGGTTGAGCCCCGCGATTTTCCCGCTGACTTGGCATTCCGCCTCCGCTCCCTTTAAACCCCATAACTCCGG
+
FFFFFFFFFFFFFFFFFFFFFFFFFFFFFFFFFFFFFFFFFFFFFFFFFFFFFFFFF:FFFFFFFFFFFFFFFFFFFFFF,FFFFF,FF,:FF:FFFFF,,:,,FF:FF,,:FF,,FFFF,:FF:FFFF:F,FF,F:FF:F:,FFFFF:,F:F::F:F::FF:F,F,F:,FFF,FF:F:F,:FFFF,FF,:FFFFF,F:,:F,FFFF:,F:FFF,F:F,FF,F,:FF,:,:,,F:::,:F:,F,:,,,,FF
@A01757:155:HFTYTDRX3:1:2101:8757:29215 2:N:0:CCTACCTA
GGACTACAAGGGTTTCTAATCCTGTTTGCTACCCACGCTTTCGAACCTCAGCGTCAGTTACAGACCAGAGAGCCGCTTTCGCCACTGGTGTTCTTCCATATATCTACGCATTTCACCGCTACACATGGAGTTCCACTCTCCTCTTCTGCACTCAAGTCTCCCAGTTTCCAATGCACTACTCCGGTTAAGCCGAAGGCTTTCACATCAGACTTAAAAGACCGCCTGCGTTCCCTTTACGCCCAATAAATCCG
+
FFFFFFFFFFFFFFFFFFFFFFFFFFFFFFFFFFFFFFFFFFFFFFFFFFFFFFFF:FFFFFFFFFFFFFFFFFFF:FFFFFFFFFFFFFFFFFFFFFFFFFFFFF:FFFFFFFFFFFFFFFFFFFFF:FFFFFFFFFFF:FFFFFFFFFFFF:FFFFFF:FFFFFF,FFFF:FFFFF,FFFFFFFFFFFFFFFFFF:FFFFF,F:FFFFFFFFFFF:F,FFFFFFF,FFFFFFFFFFFFFFFFF,FF,FF
@A01757:155:HFTYTDRX3:1:2101:29107:29262 2:N:0:CCTACCTA
GGACTACTAGGGTATCTAATCCTGTTCGATACCCACGCTTTCGTGCTTCAGCGTCAGTTGGGCGCCGGTATGCTGCCTTCGCAATCGGAGTTCTGCGTGATATCTATGCATTTCACCGCTACACCACGCATTCCGCATACTTCTCGCCCACTCAAGAACGCCAGTTTCAACGGCGGAGCGAGGTTGAGCCCCGCGATTTTACCGCTGACTTGGCATTCCGCCTACGCACCCTTTAAACCCAATAAATCCGG
+
FFFFFFFFFFFFFFFFFFFFFFFFFFFFFFFFFFFFFFFFFFFFFFFFFFFFFFFFFFFFFFFFFFFFFFFFFFFFFFFFFFFFFFFFFFFFFFFFFFFFFFFFFFFFF:FFFFFFFFFF:FFFFFFFFFFFFFFFFFFFFFFFFFFFFFFFFFFFFFFFFFFFFFFFFFFFFFFFFFFFFFFFF:FFFFFFFFFFFFFFFFFFFFFF:FFFFFFFF:FFFFFFFFFFFFFFFFFFFFFFFF,FFFFFFFF
@A01757:155:HFTYTDRX3:1:2101:21658:29293 2:N:0:CCTACCTA
GGACTACACGGGTATCTAATCCCTTTCGCTCCCCTGGCCTTCGTGCCTCAGCGTCAGTTAATGTCCAGGAACCCGCCTTCGCCACGAGTGTTCCTCTCGATATCTACGCATTTCACTGCTACACCGAGAATTCCGGTTCCCCCTCCATTACTCTAGTCTCGCAGTATCATGTGCCGTCCGCGGGTTGAGCCCGCGCCTTTCACACACGACTTACGAAACAGCCTACGCACGCTTTACGCCCAGTGATTCCG
+
FFFFFFFFFFFFFFFFFFFFFFFFFFFFFFFFFFFFFFFFFFFFFFFFFFFFFFFFFFFFFFFFFFFFFFFFFFFFFFFFFFFFFFFFFFFFFFFFFFFFFFFFFFFFFF:FFFFFFFFFFFFFFFFFFFF:FFFFFFFFFFFFFFFF:FFFFFFFFFFFFFFFFF:FFFFFFFFFFFFFFFFFFFFFFFFFFFFFFFFFFFFFFFFFFFFFFFFFFFFFF:FFFFFFFFFFFFFFFFFFFFFFF:F:F:F
@A01757:155:HFTYTDRX3:1:2101:30707:29340 2:N:0:CCTACCTA
GGACTACAAGGGTTTCTAATCCTGTTCGCTACCCATGCTTTCGAGCCTCAGCGTCAGTTGCAGACCAGACAGCCGCCTTCGCCACTGGTGTTCTTCCATATATCTACGCATTCCACCGCTACACATGGAGTTCCACTGTCCTCTTCTGCACTCAAGTCGCCCGGTTTCCGATGCACTTCTTCGGTTAAGCCGAAGGCTTTCACATCAGACCTAAGCAACCGCCTGCGCTCGCTTTACGCCCAATAAATCCG
+
FFFFFFFFFFFFFFFFFFFFFFFFFFFFFFFFFFFFFFFFFFFFFFFFFFFFFFFFFFFFFFFFFFFFFFFFFFFFFFFFFFFFFFFFFFFFFFFFFFFFFFFFFFFFFFFFFFFFFFFFF:FFFFFFFFFFFFFFFFFFFFFFFFFFFFFFFFFFFFFFFFFFFFFFFFFFFFFFFFFFFFFFFFFFFFFFFFFFFFFFFFF,FFFFFFFFFFFFFFFFFFFFFFFFFFFFFFFFFFFFFFFFFFFFFFF
@A01757:155:HFTYTDRX3:1:2101:12924:29356 2:N:0:CCTACCTA
GGACTACCGGCGTTTCTAATCCCTTTCGCTCCCCTGGCCTTCGTGCCTCAGCGTCAGTTAATTTCCAGGAACCCGCCTTCGCCACGAGTGTTCCTCTCGATATCTACGCATTTCACTGCTACACCGAGAATTCCGGTTCCCCCTCCATTACTCTAGTCTCCCAGTATAATGTGCCGTCCGCGGGTTGATCCCCCGCCTTTCACACACCACTTAAGAAACATCCTACGCACGCTTTAAGCCCAGTGATTACG
+
FFFFFFFFFFFFF,FFFFF:::F:FFF,:F:FFFF,::F,FF:F:FF::F,FF:,:,FFFF,,F,FF:FFF,FF:FF:FFFFFF,,,,F,FFFF::F:,F:F::,F,FFF,FF,FF,,,,F:F,F,F:FF:,,:,:FF,FFFF,:FF,FF,,,,F,F:F,,F:,:F,,F,,F,,F,F:F,FFF::F,F,FFF,F,FF,::,F:F,,:,F,:FF,,FFF,F,FF,F,:FF:,FF::,,,FF::::,:FF:F,
@A01757:155:HFTYTDRX3:1:2101:16016:29387 2:N:0:CCTACCTA
GGACTACACGGGTATCTAATCCTGTTCGATACCCACGCTTTCGTGCTTCAGCGTCAGTTGGGCGCCGGTATGCTGCCTTCGCAATCGGAGTTCTGCGTGATATCTATGCATTTCACCGCTACACCACGCATTCCGCATACTTCTCGCCCACTCAAGAACGCCAGTTTCAACGGCGGAGCGAGGTTGAGCCCCGCGATTTTACCGCTGACTTGGCATTCCGCCTACGCACCCTTTAAACCCAATAAATCCGG
+
FFFFFFFFFFFFFFFFFFFFFFFFFFFFFFFFFF:FFFFFFFFFFFFFFFFFFFFFFFFFFFFFFFFFFFFFFFFFFFFFFFFFFFFFFFFFFFFFFFF:FFFF:FFFFFFFFFF:FFFF:F:FFFFFFFFFFFFFFFFF:FFFFFFFFFFFFF:F:FFFFFFFFFFFFFFFFFFFFFFFFFFFFFFFFFFFFFFFFFFFFFFFFFFFFFFFFFFFFFFFF:FFFFFFFFFFFFFFFFFFF,,FF:FFFFF
@A01757:155:HFTYTDRX3:1:2101:13467:29450 2:N:0:CCTACCTA
GGACTACTCGGGTATCTAATCCTGTTCGCTACCCATGCTTTCGAGCCTCAGCGTCAGTTGCAGACCAGAGAGCCGCCTTCGCCACTGGTGTTCTTCCATATATCTACGCATTCCACCGCTACACATGGAGTTCCACTCTCCTCTTCTGCACTCAAGTTCAACAGTTTCTGATGCAATTCTCCGGTTGAGCCGAAGGCTTTCACATCAGACTTATTGAACCGCCTGCACTCGCTTTACGCCCAATAAATCCG
+
FFFFFFFFFFFFFFFFFFFFFFFFFFFFFFFFFFFFFFFFFFFFFFFFFFFFFFFFFFFFFFFFFFFFFFFFFFFFFFFFFFFFFFFF,FFFFFFFFFFFFFFFFFFFFFFFFFFFFFFFFFFFFFFF:FFFFFFFFFFF:FFFFFFFF:FFFFFFFFFFFFFFFFFFFFFFFFF:FFFFF:FFFFFFFFFFFFFFFFFFFFFFFFFFFFFFFFF,FFFFFFFFFFFFFFFFFFFFFFFFFFFFFFFFFFF
@A01757:155:HFTYTDRX3:1:2101:26910:29465 2:N:0:CCTACCTA
GGACTACCGGGGTATCTAATCCCTTTCGCTCCCCTGGCCTTCGTGCCTCAGCGTCAGTTAATGTCCAGGAACCCGCCTTCGCCACGAGTGTTCCTCTCGATATCTACGCATTTCACTGCTACACCGAGAATTCCGGTTCCCCCTCCATTACTCTAGTCTCGCAGTATCATGTGCCGTCCGCGGGTTGAGCCCGCGCCTTTCACACACGACTTACGAAACAGCCTACGCACGCTTTACGCCCAGTGATTCCG
+
FFFFFFFFFFFFFFFFFFFFFFFFFFFFFFFFFFFFFFFFFFFFFFFFFFFFFFFFFFFFFFFFFFFFFFFFFFFFFFFFFFFFFFFFFFFFFFFFFFFFFFFFFFFFFFFFFFFFFFFFFFFFFFFFFFFFFFFFFFFFFFFFFFFFFFFFFFFFFFFFFFFFFFFFFFFFFFFFFFFFFFFFFFFFFFFFFFFFFFFFFFFFFFFFFFFFFFFFFFFFFFFFFFFFFFFFFFFFFFFFFFFFF:FFFFF
@A01757:155:HFTYTDRX3:1:2101:28194:29496 2:N:0:CCTACCTA
GGACTACAAGGGTTTCTAATCCTGTTCGCTACCCATGCTTTCGAGCCTCAGCGTCAGTTGCAGACCAGAGAGCCGCCTTCGCCACTGGTGTTCTTCCATATATCTACGCATTCCACCGCTACACATGGAGTTCCACTCTCCTCTTCTGCACTCAAGTTCAACAGTTTCTGATGCAATTCTCCGGTTGAGCCGAAGGCTTTCACATCAGACTTATTGAACCGCCTGCACTCGCTTTACGCCCAATAAATCCG
+
FFFFFFFFFFFFFFFFFFFFF:FFFFFFFF:FFFFFFFFFFFFFFFFFFFFFFFFFFFFFFFFFFFFFFFFFFFFFFFFFFFFFFFFF:F:FFFFFFFFFFFFFFFFFFFFFFFFFFFFFFFFFF:FFFFFFFFFFFFFFFFF,FFFFFFFFFFFFFFFFFFFFFFFFFFFFFFFFFFFFFFFFFFFFFFFFFFFFFFFFFFFFFFFFFFFFFFFFFFFFFFFFFFFFF:FFFFFFFFFFFFFF:FF:F:F
@A01757:155:HFTYTDRX3:1:2101:28221:29512 2:N:0:CCTACCTA
GGACTACAAGGGTTTCTAATCCTGTTCGCTACCCATGCTTTCGAGCCTCAGCGTCAGTTGCAGACCAGAGAGCCGCCTTCGCCACTGGTGTTCTTCCATATATCTACGCATTCCACCGCTACACATGGAGTTCCACTCTCCTCTTCTGCACTCAAGTTCAACAGTTTCTGATGCAATTCTCCGGTTGAGCCGAAGGCTTTCACATCAGACTTATTGAACCGCCTGCACTCGCTTTACGCCCAATAAATCCG
+
FFFFFFFFFFFFFFFFFFFFFFFFFFFFFFFFFFFFFFFFFFFFFFFFFFFFFFFFFFFFFFFFFFFFFFFFFFFFFFFFFFFFFFFFFFFFFFFFFFFFFFFFFFFFFFFFFFFFFFFFFFFFFFFF:FFFFFFFFFFFFFFFFFFFFFFFFFFFFFFFFFFFFFFFFFFFFFF:FFFFFFFFFFFFFF:FFFFFFFFFFFFFFFFFFFFFFF::FFFFFFFFFFFFFFFFFFFF,FFFFFFFF:FFF:F
@A01757:155:HFTYTDRX3:1:2101:16324:29575 2:N:0:CCTACCTA
GGACTACCAGGGTATCTAATCCCTTTCGCTCCCCTGGCCTTCGTGCCTCAGCGTCAGTTAATGTCCAGGAACCCGCCTTCGCCACGAGTGTTCCTCTCGATATCTACGCATTTCACTGCTACACCGAGAATTCCGGTTCCCCCTCCATTACTCTAGTCTCGCAGTATCATGTGCCGTCCGCGGGTTGAGCCCGCGCCTTTCACACACGACTTACGAAACAGCCTACGCACGCTTTACGCCCAGTGATTCCG
+
FFFFFFFFFFFFFFFFFFFFFFFFFFFFFFFFFFFFFFFFFFFFFFFFFFFFFFFFFFF:FFFFFFFFFFFFFFFFFFFFFFFFFFFFFFFFFFFFFFFFFFFFFFFFFFFFFF:FF:FFFFFFFFFFFFFFFFFFFFFFFFFFFF,:FFFFFFFFFFFFFFFFFFFFFFFFFFFFFFFF:FFFFFFFFFFFFFFFFFFFFFFFFFFFFFFFFFFFFF:FFFFFFFFFFF:FFFFFFFFFFFFFFFFFFFF
@A01757:155:HFTYTDRX3:1:2101:20573:29637 2:N:0:CCTACCTA
GGACTACAGGGGTATCTAATCCTGTTCGATACCCACGCTTTCGTGCTTCAGCGTCAGTTTGGCGCCGGTATGCTGACTTCGCAATCGGAGATCTGCGTGATATCTATGCATTTCACCGCTACACCACGCATACCGCATAATTCTCGCCCACTCAAGAACTCCAGTTTCAACGGCGGAGAGAGGTTGAGCCCCGCGATTTTACCGCTGACTTGGCAATCAGCCTACGAACCCTATAAACCCAATACTTCCGG
+
F:FF,FFFFFF::F,F,FF,F,F,,,F:FFF:F,FFF,FFF:FF,:FF,F,F,::F,FF,F::,F:,:,FF,F,F,:FFF,FFF:F,,F,,::,F,FF::,:FFFF,F,F:F:,FFF,F,FFF:,FF,FFF,,F,FF,F,,,F,FFFF,FFF::FFFFF,,FFFFFFFF,,FF,F,F,,:F,,F:,F:F,:,:F,F:,:FFFF::FFF,,,:,,F,FF,F,FFF:F,:FFF:,:F:FFF,:F:F,,,,,,,
@A01757:155:HFTYTDRX3:1:2101:16622:29653 2:N:0:CCTACCTA
GGACTACACGGGTATCTAATCCTGTTCGATACCCACGCTTTCGTGCTTCAGCGTCAGTTGGGCGCCGGTATGCTGCCTTCGCAATCGGAGTTCTGCGTGATCTCTATGCATTTCACCGCTACACCACGCATTCCGCATACTTCTCGCCCACTCAAGAACGCCAGTTTCAACGGCGGAGCGAGGTTGAGCCCCGCGATTTTACCGCTGACTTGGCCTTCCGCCTACGCACCCTTTAAACCCAATAAATCCGG
+
FFFFFFFFFFFFFFFFFFFFFFFF:FFFFFFFFFFFFFFFFFFFFFFFFFFFFFFFFFFFFFFFFFFFFFF:FFFFFF:FFFFFFFFFFFFFFFFFFFFF:,FFF,FFFFFFFFFFFFFFFFFFFF,FFFFFFFFFFF,FFFFFFFFFFFFFF:FFFFFFFFFFF:,FFFFFFFFFFFFF,FFFFF,FF::FFFFFF:FFF:FF,,FF,,FFFF,FFFFF:F,FFFFF,FFFFF,F,F:F,,F,,F:,FFF
@A01757:155:HFTYTDRX3:1:2101:16288:29763 2:N:0:CCTACCTA
GGACTACCAGGGTATCTAATCCCTTTCGCTCCCCTGGCCTTCGTGCCTCAGCGTCAGTTAATGTCCAGGAACCCGCCTTCGCCACGAGTGTTCCTCTCGATATCTACGCATTTCACTGCTACACCGAGAATTCCGGTTCCCCCTCCATTACTCTAGTCTCGCAGTATCATGTGCCGTCCGCGGGTTGAGCCCGCGCCTTTCACACACGACTTACGAAACAGCCTACGCACGCTTTACGCCCAGTGATTCCG
+
FFFFFFFFFFFFFFFFFFFFFFFFFFFFFFFFFFFFFFFFFFFFFFFFFFFFFFFFFFFFFFFFFFFFFFFFFFFFFFFFFFFFFFFFFFFFFFFFFFFFFFFFFFFFFFFFFFFFFFFFFFFFFFFFFFFFFFFFFFFFFFFFFFFFFFFFFFFFFFFF:FFFFFFFFFFFFFFFFFFFFFFFFFF:FFFFFFFFFFFFFFFFFFFFFFFF:FFFFFFFFFFF:FFFFFFFFFFF::FFFFFFFFFFFFF
@A01757:155:HFTYTDRX3:1:2101:10447:29794 2:N:0:CCTACCTA
GGACTACACGGGTATCTAATCCCTTTCGCTCCCCTGGCCTTCGTGCCTCAGCGTCAGTTAATGTCCAGGAACCCGCCTTCGCCACGAGTGTTCCTCTCGATATCTACGCATTTCACTGCTACACCGAGAATTCCGGTTCCCCCTCCATTACTCTAGTCTCGCAGTATCATGTGCCGTCCGCGGGTTGAGCCCGCGCCTTTCACACACGACTTACGAAACAGCCTACGCACGCTTTACGCCCAGTGATTCCG
+
FFFFFFFFFFFFFFFFFFFFFFFFFFFFFFFFFFFFFFFFFFFFFFFFFFFFFFFFFFFFF:FFFFFFFFFFFFFFFFFFFFFFFFFFFFFFFFFFFFFFFFFFFFFFFFFFFFFFFFFFFFFFF:FFFFFFFFFFFFFFFFFFFFFFFFFFFFFFFFFFFFFFFFFF:FF,F,:FFFFF:FFF::FFFFFFFFFFFFFFF:FFFFFFFFFFFFFFFFFFFF,FFFFFFFFFFF:F,:FFF,FFFF:FF:F
@A01757:155:HFTYTDRX3:1:2101:24731:29982 2:N:0:CCTACCTA
GGACTACACGGGTTTCTAATCCTGTTCGATACCCACGCTTTCGTGCTTCAGCGTCAGTTGGGCGCCGGTATGCTGCCTTCGCAATCGGAGTTCTGCGTGATATCTATGCATTTCACCGCTACACCACGCATTCCGCATACTTCTCGCCCACTCAAGAACGCCAGTTTCAACGGCGGAGCGAGGTTGAGCCCCGCGATTTTACCGCTGACTTGGCATTCCGCCTACGCACCCTTTAAACCCAATAAATCCGG
+
FFFFFFFFFFFFFFFFFFFFFFFFFFFFFFFFFFFFFFFFFFFFFFFFFFFFFFFFFFFFFFFFFFFFFFFFFFFFFFFFFFFFFFFFFFFFFFFFFFFFFFFFFFFFFFFFFFFFFFFFFFFFFFFFFFFFFFFFFFFFFFFFFFFFFFFFFFFFFFFFFFFFFFFFFFFFFFFFFFFFFFFFFFFFFFFFFFFFFFFFFFFFFFFFFFFFFFFFFFFFFFFFFFFFFFFFFFFFFFFFFFFFFFF:FF:
@A01757:155:HFTYTDRX3:1:2101:21305:29997 2:N:0:CCTACCTA
GGACTACTGGGGTATCTAATCCTGTTTGCTACCCACGCTTTCGAACCTCAGCGTCAGTTACAGACCAGAGAGCCGCTTTCGCCACTGGTGTTCTTCCATATATCTACGCATTTCACCGCTACACATGGAGTTCCACTCTCCTCTTCTGCACTCAAGTCTCCCAGTTTCCAATGCACTACTCCGGTTAAGCCGAAGGCTTTCACATCAGACTTAAAAGACCGCCTGCGTTCCCTTTACGCCCAATAAATCCG
+
FFFFFFFFFFFFFFFFFF:FF:FFFFFFFFFFFFFFFFFFFFFFFFFFFF:FFFFFFFFF:FFFFFFFFFFFFFFFFFFFFFFFFFFFF:FFFFFFFFFFFFFFFFFFFFFFFFFFFFFFFFFFFFFFFFFFFFFFFFFFFFFFFFFFFFFFFFFFFFFFFFFF:FFFFFFFFFFFFF:FF:FFFFFFF:FFFFFFFFFF:FFFF,F,FFFFFFFF,FFF:FF:FFF,F:FFF,FFF,FFFFFFFFFFF,:
@A01757:155:HFTYTDRX3:1:2101:13132:30029 2:N:0:CCTACCTA
GGACTACTGGGGTATCTAATCCTGTTCGATACCCACGCTTTCGTGCTTCAGCGTCAGTTGGGCGCCGGTATGCTGCCTTCGCAATCGGAGTTCTGCGTGATATCTATGCATTTCACCGCTACACCACGCATTCCGCATACTTCTCGCCCACTCAAGAACGCCAGTTTCAACGGCGGAGCGAGGTTGAGCCCCGCGATTTTACCGCTGACTTGGCATTCCGCCTACGCACCCTTTAAACACAATAAATCCGG
+
,FFFFFF:FFFF:FFFFFFFF:FF:F:,FFF,FFFFFFF:FF:FFFF:FFFFFFFFFFFFFFFFFF,FF::,FFFFFF:F,F:,,,FFFFFF,FFF,F,F:FF:F,F:F:F:F,FF,FFFF:FFFFFFFF:FFF:FFFF:F:FFF,FF:F:,FFF,FFF,FFFFFFF:FF,F:FF:FFFFFFFFFFFF:F,FFFFFFFFFF,FFFF:FFF:FF,F:FF,FF:FF,:FFFFFFF,F::,,FF::FF:F,,:F
@A01757:155:HFTYTDRX3:1:2101:3992:30264 2:N:0:CCTACCTA
GGAGGTCGGGGGTTTGGGCTGGTGGTGGCGGGGGGGGGGGTGGGGGCGGCGGGTGGGGTGGCGGGCTGGGGGCCGGGTGGGGGGGGGGGGGGGGGGGGGGGCGGGGGGGGGGGGCGGGGGTGGGGGGGGGGGGGGGGGGCGGGGGGGGGGCGGGGGGGGGGGGGGGGGGGGGGGGGGGGGGGGGGGGGGGGGGGGGGGGGGGGGGGGGGGGGGGGGGGGGGGGGGGGGGGGGGGGGGGGGGGGGGGGGGGG
+
FF,,:,,,,FFF,,,,F,,,,,,:,,:F,,:,:,,,F:,,,:F,,F,,:,F,F,,,FF,,F,F,:,,F,F,F,,F::,,,FF,,FF:F:FF::F,,,,:,,,FF:,,FF,:FFF,FFFF:,:F:F,FF,F,F,FF:FFF,FFFF,,FFFF,F,F,FF::F:,FFF:FF:F:FFFFFFFFFFFFFF::::,:FFFFFFF:FFFFFF:FFF:F:,FFFFFF,:FF:F,FFFF:FF:FF,F:,FFFFF::F:F:
@A01757:155:HFTYTDRX3:1:2101:15275:30264 2:N:0:CCTACCTA
GGACTACAAGGGTATCTAATCCCTTTCGCTCCCCTGGCCTTCGTGCCTCAGCGTCAGTTAATGTCCAGGAACCCGCCTTCGCCACGAGTGTTCCTCTCGATATCTACGCATTTCACTGCTACACCGAGAATTCCGGTTCCCCCTCCATTACTCTAGTCTCGCAGTATCATGTGCCGTCCGCGGGTTGAGCCCGCGCCTTTCACACACGACTTACGAAACAGCCTACGCACGCTTTACGCCCAGTGATTCCG
+
FFFFFFFFFFFFFFFFFFFFFFFFFFFFFFFFFFFFFFFFFFFFFFFFFFFFFFFFFFFFFFFFFFFFFFFFFFFFFFFFFFFFFFFFFFFFFFFFFFFFFFFFFFFFFFFFFFFFFFFFFFFFFFFFFFFFFFFFFFFFFFFFFFFFFFFFFFF:FFFFFFFFFFFFFFFFFFFFFFFFFFFFFFFFFFFFFFFFFFFFFFFFFFFFFFFFFFFFFFFFFFFFFFFFFFFFFFFFFFFFFFFFFFFFFFF
@A01757:155:HFTYTDRX3:1:2101:1606:30358 2:N:0:CCTACCTA
GGACTACCAGGGTATCTAATCCCTTTCGCTCCCCTGGCCTTCGTGCCTCAGCGTCAGTTAATGTCCAGGAACCCGCCTTCGCCACGAGTGTTCCTCTCGATATCTACGCATTTCACTGCTACACCGAGAATTCCGGTTCCCCCTCCATTACTCTAGTCTCGCAGTATCATGTGCCGTCCGCGGGTTGAGCCCGCGCCTTTCACACACGACTTACGAAACAGCCTACGCACGCTTTACGCCCAGTGATTCCG
+
FFFFFFFFFFFFFFFFFFFFFFFFFFFFFFFFFFFFFFFFFFFFFFFFFFFFFFFFFFFFFFFFFFFFFFFFFFFFFFFFFFFFFFFFFFFFFFFFFFFFFFFFFFFFFFFFFFFFFFFFFF:FFFFFFFFFFFFFFFFFFFFFFFFFFF:FFFFFFFFFFFFFFFFFFFFFFFFFFF:F:FFFFFFFFFFFFFFFFFFFFFFFFFFFFFFFFFF:FFFFFFFFFFFFFFFFFFFFFFF:FFFFFFFF,FF
@A01757:155:HFTYTDRX3:1:2101:7374:30389 2:N:0:CCTACCTA
GGACTACAGGGGTTTCTAATCCTGTTCGATACCCACGCTTTCGTGCTTCAGCGTCAGTTGGGCGCCGGTATGCTGCCTTCGCAATCGGAGTTCTGCGTGATATCTATGCATTTCACCGCTACACCACGCATTCCGCATACTTCTCGCCCACTCAAGAACGCCAGTTTCAACGGCGGAGCGAGGTTGAGCCCCGCGATTTTACCGCTGACTTGGCCTTCCGCCTACGCACCCTTTAAACCCAATAAATCCGG
+
FFFFFFFFFFFFFFFFFFFFFFFFFFFFFFFFFFFFFFFFFFFFFFFFFFFFFFFFFFFFFFFFFFFFFFFFFFFFFFFFFFF:FFFFFFFFFFFFFFFFFFFFF:FFFFFFFFFFFFFFFFFFFFFFFFFFFFFFFFFFFFFFFFFF:FFFFFFFFFFFFFFFF:FFFFFFFFFFFFFFFFF,FFFFFFFFFFFFF:FFF:FFFFFFFFFFFF,FFFFFFFFFFFFF,FFFFFFFF:FFFFF,F:,,FFF
@A01757:155:HFTYTDRX3:1:2101:10013:30420 2:N:0:CCTACCTA
GGACTACAAGGGTATCTAATCCTGTTTGCTACCCACGCTTTCGAACCTCAGCGTCAGTTACAGACCAGAGAGCCGCTTTCGCCACTGGTGTTCTTCCATATATCTACGCATTTCACCGCTACACATGGAGTTCCACTCTCCTCTTCTGCACTCAAGTCTCCCAGTTTCCAATGCACTACTCCGGTTAAGCCGAAGGCTTTCACATCAGACTTAAAAGACCGCCTGCGTTCCCTTTACGCCCAATACATCCG
+
FFFFFFFFFFFFFFFFFFFFFFFFFFFFFFFFFFFFFFFFFFFFFFFFFFFFFFFFFFFFFFFFFFFFFFFFFFFFFFFFFFFFFFFFFFFFFFFFFFFFFF:FFFFFFFFFFFFFFFFFFFFFFFFFFFFFFFFFFFFFFFFFFFF:FFFFFFFFFFFFFFFFFFF:F:FFFFFFFFFFFFFFFFFFFFFFFFF,FFFFFFF,FFFFFFFFFFF:F:FFFFFFFFFFFFFFFFFF:FFFFFFFF,FFFFF
@A01757:155:HFTYTDRX3:1:2101:11424:30514 2:N:0:CCTACCTA
GGACTACTCGGGTATCTAATCCTGTTTGCTACCCACGCTTTCGAACCTCAGCGTCAGTTACAGACCAGAGAGCCGCTTTCGCCACTGGTGTTCTTCCATATATCTACGCATTTCACCGCTACACATGGAGTTCCACTCTCCTCTTCTGCACTCAAGTCTCCCAGTTTCCAATGCACTACTCCGGTTAAGCCGAAGGCTTTCACATCAGACTTAAAAGACCGCCTGCGTTCCCTTTACGCCCAATAAATCCG
+
FFFFFFFFFFFFFFFFFFFFFFFFFFFFFFFFFFFFFFFFFFFFFFFFFFFFFFFFFFFFFFFFFFFFFFFFFFFFFFFFFFFFFFFFFFFFFFFFFFFFFFFFFFFFFFFFFFFFFFFFFFFFFFFFFFFFFFFFFFFFFFFFFFFFFFFFFFFFFFFFFFFFFFFFFFFFFFFFFFFFFFFFFFFFFFF:FFFFFFFF:FFFFFFFFFFFFFFFFFF:FFFFFFFFF,FFFFFFF,FFFFFFFFFFF:F
@A01757:155:HFTYTDRX3:1:2101:23475:30530 2:N:0:CCTACCTA
GGACTACAAGGGTATCTAATCCTGTTTGCTACCCACGCTTTCGAACCTCAGCGTCAGTTACAGACCAGAGAGCCGCTTTCGCCACTGGTGTTCTTCCATATATCTACGCATTTCACCGCTACACATGGAGTTCCACTCTCCTCTTCTGCACTCAAGTCTCCCAGTTTCCCATGCACTACTCCGGTTAAGCCGAAGGCTTTCACATCAGACTTAAAAGACCGCCTGCGTTCCCTTTACGCCCAATAAATCCG
+
FFFFFFFFFFFFFFFFFFFFFFFFFFFFFFFFFFFFFFFFFFFFFFFFFFFFFFFFFFFFFFFFFFFFFF:FFFFFFFFFFFFFFFFF,F:FFFF:FFFFFFFFFFFFFFFFFFFFFFFFFFFFFFFFFFFFF:FFFFFFFFFFFFFFFFF,F,FFFFFFFFFF,FFF,,FF:FFFFF,,FFFFFFFF,:FFFFFFFFFFFFFFFFFFFFF:FFFFFFFFFFF:FFFFF,FFFFFFFFFFF:FFF,FFF:F
@A01757:155:HFTYTDRX3:1:2101:16351:30561 2:N:0:CCTACCTA
GGACTACAAGGGTATCTAATCCTGTTCGATACCCACGCTTTCGTGCTTCAGCGTCAGTTGGGCGCCGGTATGCTGCCTTCGCAATCGGAGTTCTGCGTGATATCTATGCATTTCACCGCTACACCACGCATTCCGCATACTTCTCGCCCACTCAAGAACGCCAGTTTCAACGGCGGAGCGAGGTTGAGCCCCGCGATTTTACCGCTGACTTGGCATTCCGCCTACGCACCCTTTAAACCCAATAAATCCGG
+
FFFFFFFFFFFFFFFFFFFFFFFFFFFFFFFFFFFFFFFFFFFFFFFFFFFFFFFFFFFFFFFFFFFFFFFFFFFFFFFFFFFFFFFFFFFFFFFFFFFFFFFFFFFFFFFFFFFFFFFFFFFFFFFFFFFFFFFFFFFFFFFFFFFFFFFFFFFFFFFFFFFFFFFFFFFFFFFFFFFFFFFFFFFFFFFFFFFFFFFFFFFFFFFFFFFFFFFFFFFFFFFFFFFFF,FFFFFFFFFFFFFFF:FFFFF
@A01757:155:HFTYTDRX3:1:2101:12979:30577 2:N:0:CCTACCTA
GGACTACCAGGGTATCTAATCCTGTTTGCTACCCACGCTTTCGAACCTCAGCGTCAGTTACAGACCAGAGAGCCGCTTTCGCCACTGGTGTTCTTCCATATATCTACGCATTTCACCGCTACACATGGAGTTCCACTCTCCTCTTCTGCACTCAAGTCTCCCAGTTTCCAATGCACTACTCCGGTTAAGCCGAAGGCTTTCACATCAGACTTAAAAGACCGCCTGCGTTCCCTTTACGCCCAATAAATCCG
+
FFFFFFFFFFFFFFFFFFFFFFFFFFFFFFFFFFFFFFFFFFFFFFFFFFFFFFFFFFFFFFFFFFFFFFFFFFFFFFFFFFFFFFFFFFFFF:FFFFFFFFFFFFFFFFFFFFFFFFFFFFFFFFFFFFFFFFFFFFFFFFFFFFFFFFFF,FFFFFFFFFFFFFFFFFFF:FFFFF:FFFFFFFFFFFFFFFFFFFFFFFFFFFFFFFFFFFF:FFF:FFFFFFFFF:FFFFFFFFFFFFFFF,FF:FF
@A01757:155:HFTYTDRX3:1:2101:9688:30608 2:N:0:CCTACCTA
GGACTACACGGGTATCTAATCCCTTTCGCTCCCCTGGCCTTCGTGCCTCAGCGTCAGTTAATGTCCAGGAACCCGCCTTCGCCACGAGTGTTCCTCTCGATATCTACGCATTTCACTGCTACACCGAGAATTCCGGTTCCCCCTCCATTACTCTAGTCTCGCAGTATCATGTGCCGTCCGCGGGTTGAGCCCGCGCCTTTCACACACGACTTACGAAACAGCCTACGCACGCTTTACGCCCAGTGATTCCG
+
FFFFFFFFFFFFFFFFFFFFFFFFFFFFFFFFFFFFFFFFFFFFFFFFFFFFFF:FFFFFFFFFFFFFFF:FFFFFFFFFFFFFFFFFFFFFFFFFFFFFFFFFFFFFFFF:FFFFFFFFFFFFFFFFFFF:FFFFFFFFFFFFFFF:F:FFFFFFFFFFFFF:FFFFFFFFFFFFFFFFFFFFFFFF:F,FFFFF:,F:FFFFFFFFFF:FFFFF,FFFFF:FFFFFFFFF:FFFFFFF::FFFF:FFFF
@A01757:155:HFTYTDRX3:1:2101:9688:30639 2:N:0:CCTACCTA
GGACTACCAGGGTTTCTAATCCTGTTTGCTACCCACGCTTTCGAACCTCAGCGTCAGTTACAGACCAGAGAGCCGCTTTCGCCACTGGTGTTCTTCCATATATCTACGCATTTCACCGCTACACATGGAGTTCCACTCTCCTCTTCTGCACTCAAGTCTCCCAGTTTCCAATGCACTACTCCGGTTAAGCCGAAGGCTTTCACATCAGACTTAAAAGACCGCCTGCGTTCCCTTTACGCCCAATAAATCCG
+
FFFFFFFFFFFFFFFFFFFFFFFFFFFFFFFFFFFFFFFFFFFFFFFFFFFFFFFFFFFFFFFFFFFFFFFFFFFFFFFFFFFFFFFFF:FFFFFFFFFFFFFFFFFFFFFFFFFFFFFFFFFFFFFFFFFFFFFFFF:FFFFFFFFFFFFFFFFFFFFFFFFFFFF,FFF:F:F:FF:FFFFFFFFF,FFFF::FFFFFFFF:FFFFFFFFFFFFFFF:FFFFFFFFF,FFFFFFFFFFF:FFFFFFF,F
@A01757:155:HFTYTDRX3:1:2101:18756:30655 2:N:0:CCTACCTA
GGACTACCGGGGTTTCTAATCCCTTTCGCTCCCCTGGCCTTCGTGCCTCAGCGTCAGTTAATGTCCAGGAACCCGCCTTCGCCACGAGTGTTCCTCTCGATATCTACGCATTTCACTGCTACACCGAGAATTCCGGTTCCCCCTCCATTACTCTAGTCTCGCAGTATCATGTGCCGTCCGCGGGTTGAGCCCGCGCCTTTCACACACGACTTACGAAACAGCCTACGCACGCTTTACGCCCAGTGATTCCG
+
FFFFFFFFFFFFFFFFFFFFFFFFFFFFFFFFFFFFFFFFFFFFFFFFFFFFFFFFFFFFFFFFFFFFFFFFFFFFFFFFFFFFFFFFFFFFFFFFFFFFFFFFFFFFFFFFFFFFFFFFFFFFFFFFFFFFFFFFFFFFFFFFFFFFFFFFFFFFFFFFFFFFFFFFFFFFFFFFFFFF:FFFFFFFFFFFFFFFFFFFFFFFFFFFFFFFFFFF::FFFFFFFFFFFFFFFFFFFFFFFFFFFFFFFFF
@A01757:155:HFTYTDRX3:1:2101:10474:30749 2:N:0:CCTACCTA
GGACTACCAGGGTATCTAATCCTGTTTGCTACCCACGCTTTCGAACCTCAGCATCAGTTACAGACCAGAGAGCCGCTTTCGCCACTGGTGTTCTTCCATATATCTACGCATTTCACCGCTACACATGGAGTTCCACTCTCCTCTTCTGCACTCAAGTCTCCCAGTTTCCAATGCACTACTCCGGTTAAGCCGAAGGCTTTCACATCAGACTTAAAAGACCGCCTGCGTTCCCTTTACGCCCAATAAATCCG
+
:FFFFFFFFFFFFFFFFFFFFFFFFFFFFFFFFFFFFFFFF:FFFFFF,FFFFFFFFF:FFFFFFFFF::F,F:FFF:FFF,:F:F,FF,,F::,:FFFFFFF:FFFFFFFFF,F,F::FF,F,:FFFFFFFFFF:F,FF:F::FFFFFFFF:FF:FFFFFFF:F:FFF:::F:F,FF,,F::FFFFF,FFFFF:FF:F:FFF:F,F:F:FFFFF:FF:FFFFFFFFF::F::FFFFFFF:FFFF:FFFFF
@A01757:155:HFTYTDRX3:1:2101:9986:30812 2:N:0:CCTACCTA
GGACTACAAGGGTTTCTAATCCTGTTCGCTACCCATGCTTTCGAGCCTCAGCGTCAGTTGCAGACCAGAGAGCCGCCTTCGCCACTGGTGTTCTTCCATATATCTACGCATTCCACCGCTACACATGGAGTTCCACTCTCCTCTTCTGCACTCAAGTTCAACAGTTTCTGATGCAATTCTCCGGTTGAGCCGAAGGCTTTCACATCAGACTTATTGAACCGCCTGCGTTCCCTTTACGCCCAATAAATCCG
+
FFFFFFFFFFFFFFFFFFFFFFFFFFFFFFFFFFFFFFFFFFFFFFFFFFFFFFFFFFFFFFFFFFFFFFFFFFFFFFFFFFFFFFFFFF:FFFFFFFFFFFFFFFFFFFFFFFFFFFFFFFFFFFFFFFFFFFFFFFFFFFFFFFFFFFFFFFFFFF,F:FFFFFFFFF:FFFFFFFFFFFFFFFFFFFFFFFFFFFFFFFFFFFFFFFFFFFF,FFFFFFFFFFFFFFFFFFFFFFFFFFF:FF:FFFF
@A01757:155:HFTYTDRX3:1:2101:26549:30906 2:N:0:CCTACCTA
GGACTACTCGGGTATCTAATCCTATTTGCTCCCCACGCTTTCGGGACTGAGCGTCAGTTGCAGGCCAGATCGTCGCCTTCGCCACTGGTGTTCCTCCATATATCTACGCATTTCACCGCTACACATGGAATTCCACGATCCTCTCCTGCACTCTAGCTGCCCGGTTTCTATGGCTTACTGAAGTTAAGCTTCAGTCTTTCACCACAGACCTTTGCTGCCGCCTGCTCCCTCTTTACGCCCAATAATTCCGG
+
FFFFFFFFFFFFFFFFFFFFFFFFFFFFFFFFFFFFFFFFFFFFFFFFFFFFFFFFFFFFFFFFFFFFFFFFFFFFFFFFFFFFFFFFFFFFFFFFFFFFFFFFFFFFFFFFFFFFFFFFFFFF:FFFFFFFFFFFFFFFFFFFFFFFFFFFFFFFFFFFFFFFFFFFFFFFFFFFFFFFFFFFFFFFFFFFFFFFFFFFFFFFFFFFFFFFFFFFFFFFFFFFFFFFFFFFFFFFFFFFFFFFFFFFFFF
@A01757:155:HFTYTDRX3:1:2101:26214:30921 2:N:0:CCTACCTA
GGACTACCCGGGTATCTAATCCTGTTTGCTACCCACGCTTTCGAACCTCAGCGTCAGTTACAGACCAGAGAGCCGCTTTCGCCACTGGTGTTCTTCCATATATCTACGCATTTCACCGCTACACATGGAGTTCCACTCTCCTCTTCTGCACTCAAGTCTCCCAGTTTCCAATGCACTACTCCGGTTAAGCCGAAGGCTTTCACATCAGACTTAAAAGACCGCCTGCGTTCCCTTTACGCCCAATAAATCCG
+
FFFFFFFFFFFFFFFFFFFFFFFFFFFFFFFFFFFFFFFFFFFFFFFFFFFFFFFFFFFFFFFFFFFFFFFFFFFFFFFFFFF:FFFF:FFFFFFFFFFFFFFFFFFFFFFFFFFFFF,F:FFFFFFFFFFFFFFFFFFFFFFFFFFFFFFFFFFFFFFFFFFFFFFFFFFFFF:FFFFFFFFFFFFFFFFF:FFFFFFFFFFFFFFFFFFFFFFF,FFF,FFFFF,FFFFFFFFF:FFFFFFFFFFFFFF
@A01757:155:HFTYTDRX3:1:2101:32832:30953 2:N:0:CCTACCTA
GGACTACTCGGGTATCTAATCCTGTTTGCTACCCACGCTTTCGAACCTCAGCGTCAGTTACAGACCAGAGAGCCGCTTTCGCCACTGGTGTTCTTCCATATATCTACGTATTTCACCGCTACACATGGAGTTCCACTCTCCTCTTCTGCACTCAAGTCTCCCAGTTTCCAATGCACTACTCCGGTTAAGCCGAAGGCTTTCACATCAGACTTAAAAGACCGCCTGCGTTCCCTTTACGCCCAATAAATCCG
+
FFFFFFFFFFFFFFFFFFFFFFFFFFFFFFFFFFFFFFFFFFFFFFFFFFFFFFFFFFFFFFFFFFFFFFFFFFFFFFFFFFFFFFFFFF:FFFFFFFFFFFFFFFFFFFFFFFFFFFFFFFFFFFFFFFFFFFFFFFFFFFF:FFFFFFFFFFFFFFFFFFFFFF:FFFFFFFFFF:FFFFFFFFFFF:FFFFFFFFFFFFF:FFFFFFFFFFF,FFF:FFF:FFFF:FFFFFFFFFFFFFFFFFFFFFF
@A01757:155:HFTYTDRX3:1:2101:9724:31015 2:N:0:CCTACCTA
GGACTACCAGGGTATCTAATCCTGTTCGCTACCCATGCTTTCGAGCCTCAGCGTCAGTTGCAGACCAGAGAGCCGCCTTCGCCACTGGTGTTCTTCCATATATCTACGCATTCCACCGCTACACATGGAGTTCCACTCTCCTCTTCTGCACTCAAGTCTCCCAGTTTCCAATGCACTACTCCGGTTAAGCCGAAGGCTTTCACATCAGACTTAAAAGACCGCCTGCGTTCCCTTTACGCCCAATACATCCG
+
FFFFFFFFFFFFFFFFFFFFFFFFFF:FFFFFFFFFFFFFFFFFFFFFFFFFFFFFFFFF:FFFFFFFFFFFFFFFFFFFFFFFF:FFFFFFFFFFFFFFFFFFFFFFFFFFFFFFFFFFFFFFFFFFFFFFFF:FFFFFFFFF:FFFFFFFFFFFFFFFFFFF:FFF,,FFFFFFFFF:F:FFFFFFFFFFFFFFFFFFFFF:FFFFFFFFFFFF:FF,FFFFF,FFFFFFFFFF,FFFFFFFF,FF:F:
@A01757:155:HFTYTDRX3:1:2101:25518:31031 2:N:0:CCTACCTA
GGACTACAGGGGTTTCTAATCCTGTTTGCTACCCACGCTTTCGAACCTCAGCGTCAGTTACAGACCAGAGAGCCGCTTTCGCCACTGGTGTTCTTCCATATATCTACGCATTTCACCGCTACACATGGAGTTCCACTCTCCTCTTCTGCACTCAAGTCTCCCAGTTTCCAATGCACTACTCCGGTTAAGCCGAAGGCTTTCACATCAGACTTAAAAGACCGCCTGCGTTCCCTTTACGCCCAATAAATCCG
+
FFFFFFFFFFFFFFFFFFFFFFFFFFFFFF:FFFFFFFFFFFFFFFFFFFFFFFFFFFFFFFFFFFFFFFFFFFFFFFFFFFFFFFFFFFFFFFFFFFFFFFFFFFFFFFFFFFFFFFFFFFFFFF:FFFFFFF:FFFFFFFFFFFFFFF,FFFFFFFFF:FF::FFF:FFFFFFFFF:FFFFFFFFFF,F,FFFFFF:FFFFF,,FFFFFFFFFFFFFFFFFFF:FFFFFFFFFFFFFFFFFFF:FF:FF
@A01757:155:HFTYTDRX3:1:2101:31919:31125 2:N:0:CCTACCTA
GGACTACACGGGTTTCTAATCCTGTTTGCTCCCCACGCTTTCGAGCCTCAACGTCAGTTACAGTCCAGTAAGCCGCCTTCGCCACTGGTGTTCCTCCTAATATCTACGCATTTCACCGCTACACTAGGAATTCCACTTACCTCTCCTGTACTCCAGCCGGACAGTTTCCAATGCAGTCCCGGGGTTGGGCCCCGACCTTTCACATCAGACTTGCCCTGCCGTCTACGCTCCCTTTACACCCAGTAAATCCG
+
FFFFFFFFFFFFFFFFFFFFFFFFFFFFFFFFFFFFFFFFFFFFFFFFFFFFFFFFFFFFFFFFFFFFFFFFFFFFFFFFFFFFFFFFFFFFFFFFFFFFFFFFFFFFFFFFFFFFFFFFFFFFFFFFFFFFFFFFFFFFFFFFFFFFFFFFFFFFFFFFFFFFFFFFFFFFFFFFFFFFFFFFFFFFFFFFFFFFFFFFFFFFFFFFFFFFFFFFFFFFFFFFFFFFFFFFFFFFFFFFFFFFFFFFFFF
@A01757:155:HFTYTDRX3:1:2101:31937:31125 2:N:0:CCTACCTA
GGACTACACGGGTTTCTAATCCTGTTTGCTCCCCACGCTTTCGAGCCTCAACGTCAGTTACAGTCCAGTAAGCCGCCTTCGCCACTGGTGTTCCTCCTAATATCTACGCATTTCACCGCTACACTAGGAATTCCACTTACCTCTCCTGTACTCCAGCCGGACAGTTTCCAATGCAGTCCCGGGGTTGGGCCCCGACCTTTCACATCAGACTTGCCCTGCCGTCTACGCTCCCTTTACACCCAGTAAATCCG
+
FFFFFFFFFFFFFFFFFFFFFFFFFFFFFFFFFFFFFFFFFFFFFFFFFFFFFFFFFFF:FFFFFFFFFFFFFFFFFFFFFFFFFFFFFFFFFFFFFFFFF:FFFFFFFFF:FFFFFFFFFFFF:FFFF:FFFFFFFFFFFFFFFFFFFFFFF:FF:FF:FFFFFFFFFFFFFFFFFFFFFFFFFFFFFFFFFFF:F:FFFFF:FFFFFFFFFFFFFFFFFFFFFFFFFFFFFFF:FFFFF:FFFFFFF:F
@A01757:155:HFTYTDRX3:1:2101:28736:31187 2:N:0:CCTACCTA
GGACTACCAGGGTATCTAATCCCTTTCGCTCCCCTGGCCTTCGTGCCTCAGCGTCAGTTAATGTCCAGGAACCCGCCTTCGCCACGAGTGTTCCTCTCGATATCTACGCATTTCACTGCTACACCGAGAATTCCGGTTCCCCCTCCATTACTCTAGTCTCGCAGTATCATGTGCCGTCCGCGGGTTGAGCCCGCGCCTTTCACACACGACTTACGAAACAGCCTACGCACGCTTTACGCCCAGTGATTCCG
+
FFFFFFFFFFFFFFFFFFFFFFFFFFFFFFFFFFFFFFFFFFFFFFFFFFFFFFFFFFFFFFFFFFFFFFFFFFFFFFFFFFFFFFFFFFFFFFFFFFFFFFFFFFFFFFFFFFFFFFFFFFFFFFFFFFFFFFFFFFFFFFFFFFFFFFFFFFFFFFFFFFFFFFFFFFFFFFFFFFFFFFFFFFFFFFFFFFFFFFFFFFFFFFFFFFFFFFFFFFFFFFFFFFFFFFFFFFFFFFFFF:FFFFFFFFF
@A01757:155:HFTYTDRX3:1:2101:8630:31313 2:N:0:CCTACCTA
GGACTACCCGGGTATCTAATCCTGTTTGCTACCCACGCTTTCGAACCTCAGCGTCAGTTACAGACCAGAGAGCCGCTTTCGCCACTGGTGTTCTTCCATATATCTACGCATTTCACCGCTACACATGGAGTTCCACTCTCCTCTTCTGCACTCAAGTCTCCCAGTTTCCAATGCACTACTCCGGTTAAGCCGAAGGCTTTCACATCAGACTTAAAAGACCGCCTGCGTTCCCTTTACGCCCAATAAATCCG
+
FFFFFFFFFFFFFFFFFFFFFFFFFFFFFF,FFFFFFFFFFFFFFFFFFFFFFFFFFFFFFFFFFFFFFFFFFFFFFFFFFFFFFFFFFFFFFFFFFFFFFFFFFFFFFFFFFFFFFFFFFFFFFFFFFFFFFFFFF:FFFFFFF:FFFFFFFFFFFFFF:FFFFFFFFFFFFFFFFF,FFFFFFF:F:F:FFF:FF,F:F,FFFFFFFFFFFF,FFFFFFFFFFFFFFF:FFFFFFFFFFFFF,FFFF:F
@A01757:155:HFTYTDRX3:1:2101:2239:31328 2:N:0:CCTACCTA
GGACTACCAGGGTATCTAATCCTGTTTGCTACCCACGCTTTCGAACCTCAGCGTCAGTTACAGACCAGAGAGCCGCTTTCGCCACTGGTGTTCTTCCATATATCTACGCATTTCACCGCTACACATGGAGTTCCACTCTCCTCTTCTGCACTCAAGTCTCCCAGTTTCCAATGCACTACTCCGGTTAAGCCGAAGGCTTTCACATCAGACTTAAAAGACCGCCTGCGTTCCCTTTACGCCCAATAAATCCG
+
FFFFFFFFFFFFFFFFFFFFFFFFFFFFFFFFFFFFFFFFFFFFFFFFFFFFFFFFFFFFFFFFFFFFFFFFFFFFFFFFFFFFFFFFFFFFFFFFFFFFFFFFFFFFFFFFFFFFFFFFFFFFFFFFFFFF:F:FFFFFFFFFFFFFFFFFFFFFFFF,FFFFFFF:FFFF:FFFFFFF:FFFFFFFFFFFFFFFFFFFFFFFFFFF:FFFFF,F,FFFFF,:,FFFF:FFFFFF,:FFFF:FF:FF::F
@A01757:155:HFTYTDRX3:1:2101:16116:31375 2:N:0:CCTACCTA
GGACTACAAGGGTATCTAATCCTGTTCGATACCCACGCTTTCGTGCTTCAGCGTCAGTTGGGCGCCGGTATGCTGCCTTCGCAATCGGAGTTCTGCGTGATATCTATGCATTTCACCGCTACACCACGCATTCCGCATACTTCTCGCCCACTCAAGAACGCCAGTTTCAACGGCGGAGCGAGGTTGAGCCCCGCGATTTTACCGCTGACTTGGCATTCCGCCTACGCACCCTTTAAACCCAATAAATCCGG
+
FFFFFFFFFFFFFFFFFFFFFFFFFFFFFFFFFFFFFFFFFFFFFFFFFFFFFFFFFFFFFFFFFFFFFFFFFFFFFFFFFFFFFFFFFFFFFFFFFFFFFFFFFF:FFFFFFFFFFFFFFFFFFFFFFFFFFFFFFFFFFFFFFFFFFFFFFFFFFFFFFFFFFFFFFFFFFFFFFFFFFFFFFFFFFFFFFFFFFFFFFFFFF:FFFFFFFFF,FF:FFFFFFFFF,FFFFF::FFFFF,FFFFFFFFF
@A01757:155:HFTYTDRX3:1:2101:18945:31485 2:N:0:CCTACCTA
GGACTACAAGGGTTTCTAATCCTGTTCGCTACCCATGCTTTCGAGCCTCAGCGTCAGTTGCAGACCAGAGAGCCGCCTTCGCCACTGGTGTTCTTCCATATATCTACGCATTCCACCGCTACACATGGAGTTCCACTCTCCTCTTCTGCACTCAAGTTCAACAGTTTCTGATGCAATTCTCCGGTTGAGCCGAAGGCTTTCACATCAGACTTATTGAACCGCCTGCACTCGCTTTACGCCCAATAAATCCG
+
FFFFFFFFFFFFFFFFFFFFFFFFFFFFFFFFFFFFFFFFFFFFFFFFFFFFFFFFFFFFFFFFFFFFFFFFFFFFFFFFFFFFFFFFFFFFFFFFFFFFFFFFFFFFFFFFFFFFFFFFFFFFFFFFFFFFFFFFFFFFFFFFFFFFFFFFFFFFFFFFFFFFFFFFFFFFFFFFFFFFFFFFFFFFFFFFFFFFFFFFFFFFFFFFFFFFFFFFFF:FFFFFFFFFFFFFFFFFFFFFFFFFFFFFFFF
@A01757:155:HFTYTDRX3:1:2101:19569:31501 2:N:0:CCTACCTA
GGACTACACGGGTATCTAATCCTGTTCGCTACCCATGCTTTCGAGCCTCAGCGTCAGTTGCAGACCAGACAGCCGCCTTCGCCACTGGTGTTCTTCCATATATCTACGCATTCCACCGCTACACATGGAGTTCCACTGTCCTCTTCTGCACTCAAGTCGCCCGGTTTCCGATGCACTTCTTCGGTTAAGCCGAAGGCTTTCACATCAGACCTAAGCAACCGCCTGCGCTCGCTTTACGCCCAATAAATCCG
+
FFFFFFFFFFFFFFFFFF,FFFFFFFFFFFFFFF:FFFFFFFFFFFFFFFFFFFFFFFFFFFFFFFFFFFFFFFFFFFFFFFFFFFFFFFFFF:FFFFFFFFFFFFFFFFFFFFFFFFFFFFFFFFFFFFFFFFFFFFFFFFFFFFFFFFFFFFFFFFFFFFFFFFFFFFFFFFFFFFFFFFFFFFFFFFFFFFFFFFFFFFFFFFFFFFFFFFFFFFFF:FFFFFFFFFFFFFFFFFFFFFFFF:FFFFF
@A01757:155:HFTYTDRX3:1:2101:30599:31563 2:N:0:CCTACCTA
GGACTACAGGGGTTTCTAATCCTGTTCGATACCCACGCTTTCGTGCTTCAGCGTCAGTTGGGCGCCGGTATGCTGCCTTCGCAATCGGAGTTCTGCGTGATATCTATGCATTTCACCGCTACACCACGCATTCCGCATACTTCTCGCCCACTCAAGAACGCCAGTTTCAACGGCGGAGCGAGGTTGAGCCCCGCGATTTTACCGCTGACTTGGCATTCCGCCTACGCACCCTTTAAACCCAATAAATCCGG
+
FFFFFFFFFFFFFFFFFFFFFFFFFFFFFFFFFFFFFFFFFFFFFFFFFFFFFFFFFFFFFFFFFFFFFFFFFFFFFFFFFFFFFFFFFFFFFFFFFFFFFFFFFFFFFFFFFFFFFFF:FFFFFFFFFFFFFFFFFFFFFFF:FF:FFFFFFFFFFFFFFFFFFFFFFFFFFFFFFFFFFFFFFFFFFFFFFFFFFFFFFFFFFFFFFFFFFFF:FFFFFFFFFFFF,FFFFFFFFFFFFFFF:FFFFFF
@A01757:155:HFTYTDRX3:1:2101:2826:31626 2:N:0:CCTACCTA
GGACTACCGGGGTATCTAATCCTGTTCGCTACCCATGCTTTCGAGCCTCAGCGTCAGTTGCAGACCAGAGAGCCGCCTTCGCCACTGGTGTTCTTCCATATATCTACGCATTCCACCGCTACACATGGAGTTCCACTCTCCTCTTCTGCACTCAAGTTCAACAGTTTCTGATGCAATTCTCCGGTTGAGCCGAAGGCTTTCACATCAGACTTATTGAACCGCCTGCACTCGCTTTACGCCCAATAAATCCG
+
FFFFFFFFFFFFFFFFFFFFFFFFFFFFFFFFFFFFFFFFFFFFFFFFFFFFFFFFFFFFFFFFFFFFFFFFFFFFFFFFFFFFFFFFFFFFFFFFFFFFFFFFFFFFFFFFFFFFFFFFFFFFFFFFFFFFFFFFFFFFFFFFFFFFFFFFFFFFFF:FFFFFFFF:FFFFFFFFFFFFFFFFFFFF:FFFFF:FFFFFFFFFFFFFFFFFFFF:FFF:FFFFFFFFFFFFFFFFF:FFFFFFFF,F:FF
@A01757:155:HFTYTDRX3:1:2101:24704:31626 2:N:0:CCTACCTA
GGACTACTCGGGTTTCTAATCCTGTTCGATACCCACGCTTTCGTGCTTCAGCGTCAGTTGGGCGCCGGTATGCTGCCTTCGCAATCGGAGTTCTGCGTGATATCTATGCATTTCACCGCTACACCACGCATTCCGCATACTTCTCGCCCACTCAAGAACGCCAGTTTCAACGGCGGAGCGAGGTTGAGCCCCGCGATTTTACCGCTGACTTGGCATTCCGCCTACGCACCCTTTAAACCCAATAAATCCGG
+
FFFFFFFFFFFFFFFFFFFFFFFFFFFFFFFFFFFFFFFFFFFFFFFFFFFFFFFFFFFFFFFFFFFFFFFFFFFFFFFFFFFFFFFFFFFFFFFFFFFFFFFFF:FFFFFFFFFFFFFFFFFFFFFFFFFFFFFFFFFFFFFFFFFFFFFFFFFFFFFFFFFFF:FFFFFFFFFFFFFFFFFFFFFFF:FFFFFFFFFFF:FFFFFFF:FFF:FFFFFFFFFFFFFFFF:FFF:FFFFFFFFF,FFFFFF
@A01757:155:HFTYTDRX3:1:2101:20012:31641 2:N:0:CCTACCTA
GGACTACACGGGTTTCTAATCCTGTTTGCTACCCACGCTTTCGAACCTCAGCGTCAGTTACAGACCAGAGAGCCGCTTTCGCCACTGGTGTTCTTCCATATATCTACGCATTTCACCGCTACACATGGAGTTCCACTCTCCTCTTCTGCACTCAAGTCTCCCAGTTTCCAATGCACTACTCCGGTTAAGCCGAAGGCTTTCACATCAGACTTAAAAGACCGCCTGCGTTCCCTTTACGCCCAATACATCCG
+
FFFFFFFFFFFFFFFFFFFFFFFFFFFFFFFFFFFFFFFFFFFFFFFFFFFFFFFFFF,FFFFFFFFFFFFFFFFFFFFFFFFFFFFFFF,FFFFFFFFFFFFFFFFFFF:FFFFFFFFFFFFFFFFFFFFFFFFFFFFF:F:FFFFFFFFFFFFFFFFFFFFFFFF,FFFFFFFFFF:FFFFFFFFFFFFFFFFFFFFFFFFFFFFFFFFFFFFFFFFFFFFFFFF:FFFFFFFFFFFFF:FFF,FFFF:
@A01757:155:HFTYTDRX3:1:2101:12979:31673 2:N:0:CCTACCTA
GGACTACCAGGGTATCTAATCCTGTTTGCTACCCACGCTTTCGAACCTCAGCGTCAGTTACAGACCAGAGAGCCGCTTTCGCCACTGGTGTTCTTCCATATATCTACGCATTTCACCGCTACACATGGAGTTCCACTCTCCTCTTCTGCACTCAAGTCTCCCAGTTTCCAATGCACTACTCCGGTTAAGCCGAAGGCTTTCACATCAGACTTAAAAGACCGCCTGCGTTCCCTTTACGCCCAATAAATCCG
+
FFFFFFFFFFFFFFFFFFFFFFFFFFFFFFFFFFFFFFFFFFFFFFFFFFFFFFFFFFFFFFFFFFFFFFFFFFFFFFFFFFFFFFFFFFFFFFFFFFFFFFFFFFFFFFFFFFFFFFFFFFFFFFFFFFFFFFFFFFFFFFFFFFFFFFFFFFFFFFFFFFFFFFFFFFFFFFFFFFFFFFFFFF:FFFFFFFFF:FFF:FFFFFFFFFFFFFFFFF:FFFFFFFFFF,FFFFFFFFFFFFFFF,FF:FF
@A01757:155:HFTYTDRX3:1:2101:18765:31704 2:N:0:CCTACCTA
GGACTACAAGGGTTTCTAATCCTGTTCGCTACCCATGCTTTCGAGCCTCAGCGTCAGTTGCAGACCAGAGAGCCGCCTTCGCCACTGGTGTTCTTCCATATATCTACGCATTCCACCGCTACACATGGAGTTCCACTCTCCTCTTCTGCACTCAAGTTCAACAGTTTCTGATGCAATTCTCCGGTTGAGCCGAAGGCTTTCACATCAGACTTATTGAACCGCCTGCACTCGCTTTACGCCCAATAAATCCG
+
FFFFFFFFFFFFFFFFFFFFFFFFFFFFFFFFFFFFFFFFFFFFFFFFFFFFFFFFFFFFFFFFFFFFFFFFFFFFFFFFFFFFFFFFFFFFFFFFFFFFFFFFFFFFFFFFFFFFFFFFFFFFFFFFFFFFFFFFFFFFFFFFFFFFFFFFFFFFFFFF:FFFFFFFFFFFFFFFFFFFFFFFFFFFFFFFFFFFFF:FFFFFFFFFFFFFFFFFFF:FFFFFFFFFFF:FFFFFFFFFFFFFFFFFFFF
@A01757:155:HFTYTDRX3:1:2101:2085:31720 2:N:0:CCTACCTA
GGACTACAAGGGTATCTAATCCTGTTTGCTACCCACGCTTTCGAACCTCAGCGTCAGTTACAGACCAGAGAGCCGCTTTCGCCACTGGTGTTCTTCCATATATCTACGCATTTCACCGCTACACATGGAGTTCCACTCTCCTCTTCTGCACTCAAGTCTCCCAGTTTCCAATGCACTACTCCGGTTAAGCCGAAGGCTTTCACATCAGACTTAAAAGACCGCCTGCGTTCCCTTTACGCCCAATAAATCCG
+
FFFFFFFFFFFFFFFFFFFFFFFFFFFFFFFFFFFFFFFFFFFFFFFFFFFFFFFFFFFFFFFFFFFFFFFFFFFFFFFFFFFFFFFFFF:FFFFFFFFFFFF:FFFFFFFFFFFFFFFFFF,FFFFFFFFFFFFFFFFFFFFFFFFFFFFFFFFFFFFFFFFFFFF,FFFFFFFFFFFFFFFFFFFFFFFFFFFFFFFFFFFFFFFFFFFFFFFFF:FFFF:FFFFFFFFFFFFFFFFFFF:FF,FF,FF
@A01757:155:HFTYTDRX3:1:2101:29170:31720 2:N:0:CCTACCTA
GGACTACAAGGGTATCTAATCCTGTTCGCTCCCCACGCTTTCGAGCCTCAACGTCAGTCACTGTCCAGTAAGCCGCCTTCGCCACCGGTGTTCCTCCTGATATCTACGCATTTCACCGCTACACCAGGAATTCCGCTTACCTCTCCAGCACTCCAGCCTCGCAGTTTCCAAAGCGGTTCCGCGGTTGAGCCACGGGCTTTCACTTCAGACTTGCGACGCCGTCTACGCTCCCTTTACACCCAGTAAATCCG
+
FFFFFFFFFFFFFFFFFFFFFFFFFFFFFFFFFFFFFFFFFFFFFFFFFFFFFFFFFFFFFFFFFFFFFFFFFFFFFFFFFFFFFFFFFFFFFFFFFFFFFFFFFFFFFFFFFFFFFFFFFFFFFFFFFFFFFFFFFFFFFFFFFFFFFFFFFFFFFFFFFFFFF,FFFFFFFFFFFFFFFFFFFFFFFFFFFFFFFFFFFFFFFF:FFFFFFFFFFFFFFFFFFFFFFFFFFFFFFFFFF:FF,FFF:FF
@A01757:155:HFTYTDRX3:1:2101:22959:31735 2:N:0:CCTACCTA
GGACTACTGGGGTATCTAATCCTGTTTGCTACCCACGCTTTCGAACCTCAGCGTCAGTTACAGACCAGAGAGCCGCTTTCGCCACTGGTGTTCTTCCATATATCTACGCATTTCACCGCTACACATGGAGTTCCACTCTCCTCTTCTGCACTCAAGTCTCCCAGTTTCCAATGCACTACTCCGGTTAAGCCGAAGGCTTTCACATCAGACTTAAAAGACCGCCTGCGTTCCCTTTACGCCCAATAAATCCG
+
FFFFFFFFFFFFFFFFFFFFFFFFFFFFFFFFFFFFFFFFFFFFFFFFFFFFFFFFFFFFFFFFFFFFFFFFFFF:FFFFFFFFFFFFFF:FFFFFFFF:FFFFFFFFFFFFFFFFFF:FFFFFFFFFFFFFFFFFFFFFFFFFFFFFFFFFFFFFFFFFFFFFFFFF:FFFFFFFFFFFFFFFFFFFFFFFFFFFFFFFFFFFFFFFFFFFFF:F:FFFFFFFFFFFFFF:FFFFFFFFFFFFFFFFFFF
@A01757:155:HFTYTDRX3:1:2101:3748:31782 2:N:0:CCTACCTA
GGACTACAGGGGTATCTAATCCCTTTCGCTCCCCTGGCCTTCGTGCCTCAGCGTCAGTTAATGTCCAGGAACAAGCCTTCGCCACGAGTGTTCCTCTCGATATATACGAATTTCACTGCTACAACGAGAATTCCGGTTACCCCTCCATTACTCTAGTCTCGCAGTAACATGTGCCGTACGCGGGTTGAGCCCGCGCCATTCACAAACGAATTACGAAAAATCCTACGAACGCTTTAATACCAGAGATTCCG
+
,FF::F:F,,,,,:F:F:F,FF,:FF,,F,FF,:,FF,,:,::F:F,F,FFF,,,:,F,FFFFFFFF,,FFF:,F,FF,FFF,:F::FF,FFFF,FFF,FF:,,,FF:,F:F,,:,,F,::FF,F,FFF:::F,F,:,,FF:F:,FFFFFF,:,:,FF:FFFF,,F,FF,FF,F,,F,::F,FFF,,FFF,F,,FF,,,FF:FF,F:FF,FFF,,,FF,F,FFFFF::FF,,,F,F,F,,,F:,,FFFF,,
@A01757:155:HFTYTDRX3:1:2101:1253:31845 2:N:0:CCTACCTA
GGACTACACGGGTTTCTAATCCTGTTTGCTACCCACGCTTTCGAACCTCAGCGTCAGTTACAGACCAGAGAGCCGCTTTCGCCACTGGTGTTCTTCCATATATCTACGCATTCCACCGCTACACATGGAGTTCCACTGTCCTCTTCTGCACTCAAGTCGCCCGGTTTCCGATGCACTTCTTCGGTTAAGCCGAAGGCTTTCACATCAGACCTAAGCAACCGCCTGCGCTCGCTTTACGCCCAATAAATCCG
+
FFFFFFFFFFFFFFFFFFFFFFFFFFFFFFFFFFFFFFFFFFFFFFFFFFFFFFFFFFFFFFFFFFFFFFFFFFFFFFFFFFFFFFFFFFFFFFFFFFFFFFFF::FFFFFFFFF:FFFFF:FFFF:FF,FF,FFFFFFFFFFFF:FFFFFFFFFFFFFFFFFFFFFFFFFFFFF:FF,FFFFFFFFFFFFF,F,F:FFFFFFFFFFFFFFFFFFFFFFFFFFFFFFFFFF,FFFFFFFFFFFFFFFF:FF
@A01757:155:HFTYTDRX3:1:2101:26467:31861 2:N:0:CCTACCTA
GGACTACACGGGTATCTAATCCTGTTCGATACCCACGCTTTCGTGCTTCAGCGTCAGTTGGGCGCCGGTATGCTGCCTTCGCAATCGGAGTTCTGCGTGATATCTATGCATTTCACCGCTACACCACGCATTCCGCATACTTCTCGCCCACTCAAGAACGCCAGTTTCAACGGCGGAGCGAGGTTGAGCCCCGCGATTTTACCGCTGACTTGGCATTCCGCCTACGCACCCTTTAAACCCAATAAATCCGG
+
FFFFFFFFFFFFFFFFFFFFFFFFFFFFFFFFFFFFFFFFFFFFFFFFFFFFFFFFFFFFFFFFFFFFFFFFFFFFFFFFFFFFFFFFFFFFFFFFFFFF:FFFFFFFFFFFFFFFFFFFFFFFFFFFFFFFFFFFFFFFFFFFFFFFFFFFFFFF::FFFFFFFFFFFFFFFFFFFFFFFFFFFFFFFFFFFFFFFFFFFFFFFFFFFFFFFF:FFFFFFFF:FFFFFFFFFF:FFFFF:FF:F,FFFFF
@A01757:155:HFTYTDRX3:1:2101:18475:31892 2:N:0:CCTACCTA
GGACTACAAGGGTATCTAATCCTGTTCGCTACCCATGCTTTCGAGCCTCAGCGTCAGTTGCAGACCAGACAGCCGCCTTCGCCACTGGTGTTCTTCCATATATCTACGCATTCCACCGCTACACATGGAGTTCCACTGTCCTCTTCTGCACTCAAGTCGCCCGGTTTCCGATGCACTTCTTCGGTTAAGCCGAAGGCTTTCACATCAGACCTAAGCAACCGCCTGCGCTCGCTTTACGCCCAATACATCCG
+
FFFFFFFFFFFFFFFFFFFFFFFFFFFFFFFFFFFFFFFFFFFFFFFFFFFFFFFFFFFFFFFFFFFFFFFFF,FFFFFFFFFFFFFFFFFFFFFFFFFFFFFFFFFFFFFFFFFFFFFFFFFFFFFFFFFFFFFFFFF:FFFFFFFF:FFF:FFFFF:FFFFFFFFFFFFFFFFFFFFFFF:FFFFFFFFFFFFFFFFFFFF:FFFFFFFFFFFFFFFFFFFFFFFFFFFFFFFFFFFFFFF:F,FFFFF
@A01757:155:HFTYTDRX3:1:2101:17942:32127 2:N:0:CCTACCTA
GGACTACAGGGGTATCTAATCCTGTTCGATACCCACGCTTTCGTGCTTCAGCGTCAGTTGGGCGCCGGTATGCTGCCTTCGCAATCGGAGTTCTGCGTGATATCTATGCATTTCACCGCTACACCACGCATTCCGCATACTTCTCGCCCACTCAAGAACGCCAGTTTCAACGGCGGAGCGAGGTTGAGCCCCGCGATTTTACCGCTGACTTGGCATTCCGCCTACGCACCCTTTAAACCCAATAAATCCGG
+
FFFFFFFFFFFFFFFFFFFFFFFFFFFFFFFFFFFFFFFFFFFFFFFFFFFFFFFFFFFFFFFFFFFFFFFFFFFFFFFFFFFFFFFFFFFFFFFFFFF:FFFFF:FFFFFFFFFFFFFFFF,FFFFFFFFFFFFFFFFFFFFFFFFFFFFFFFFF:FFFFFFFFFFFFFFFFFFFFFFFFFFFFFFFFFFFFFFFFFFF:FFFFFFFFFFFF:F,F::FFFFFFFFFFFFFFFFFF:FFF:,F:FF,FFF
@A01757:155:HFTYTDRX3:1:2101:24415:32158 2:N:0:CCTACCTA
GGACTACCAGGGTATCTAATCCTGTTCGCTACCCACGCTTTCGAACCTCAGCGTCAGTTACAGACCAGAGAGCCGCTTTCGCCACTGGTGTTCTTCCATATATCTACGCATTTCACCGCTACACATGGAGTTCCACTCTCCTCTTCTGCACTCAAGTCTCCCAGTTTCCAATGCACTACTCCGGTTAAGCCGAAGGCTTTCACATCAGACTTAAAAGACCGCCTGCGTTCCCTTTACGCCCAATAAATCCG
+
FFFFFFFFFFFFFFFFFFFFFFFFFFFFFF:FFFFFFFFFFFFFFFFFFFFFFFFFFFFFFFFFFFFFFFFFFFFF:FFFFFFFFFFFFFFFF:FFFFFFFFFFFFFFFFFFFFFFFFFFFFFFFFFFFFFFFFFFFFFFFFF:FFFFFFFFFFFFFFFFFFFFFFFFFFFFFFFFFFFFFFFFFFFFFFFFFFFFFFFFF:FFFF:FFFFFFFFFFFFFFFFFFFF,FFFFFFFFFFFFF:,FFFF:FFF
@A01757:155:HFTYTDRX3:1:2101:25789:32221 2:N:0:CCTACCTA
GGACTACAAGGGTATCTAATCCTGTTTGCTACCCACGCTTTCGAACCTCAGCGTCAGTTACAGACCAGAGAGCCGCTTTCGCCACTGGTGTTCTTCCATATATCTACGCATTTCACCGCTACACATGGAGTTCCACTCTCCTCTTCTGCACTCAAGTCTCCCAGTTTCCAATGCACTACTCCGGTTAAGCCGAAGGCTTTCCCATCAGACTTAAAAGACCGCCTGCGTTCCCTTTACGCCCAATAAATCCG
+
FFFFFFFFFFFFFFFFFFFFFFFFFFFFFFFFFFFFFFFFFFFFFFFFFFFFFFFFF:FFFFFFFFFF:FFFFFFFFFFFFFFFFFFFFFFF:FF:FFFFFFF:FFFFFF:FF:FFFFFF:FFFFFFFFFFFFFF:::FFFFFFFFFFF,FFFF,FFFF:FFFFFFFFFFFFFFFFFFFFFFFFFFFF:FFFFFFFFFF:F,F,FF:FFF:FFFFFFFFFFF:FFFFFFFF,FFFFFFFFFFFFF:FFFFF
@A01757:155:HFTYTDRX3:1:2101:30743:32252 2:N:0:CCTACCTA
GGACTACAGGGGTTTCTAATCCTGTTCGATACCCACGCTTTCGTGCTTCAGCGTCAGTTGGGCGCCGGTATGCTGCCTTCGCAATCGGAGTTCTGCGTGATATCTATGCATTTCACCGCTACACCACGCATTCCGCATACTTCTCGCCCACTCAAGAACGCCAGTTTCAACGGCGGAGCGAGGTTGAGCCCCGCGATTTTACCGCTGACTTGGCATTCCGCCTACGCACCCTTTAAACCCAATAAATCCGG
+
FFFFFFFFFFFFFFFFFFFFFFFFFFFFFFFFFFFFFFFFFFFFFFFFFFFFFFFFFFFFFFFFFFFFFFFFFFFFFFFFFFFFFFFFFFFFFFFFFFFFFFFFFFFFFFFFFFFFFFFFFFFF:FFFFFFFFFFFFFFFFFFFFFFFFFFFFFFFFFFFFFFFFFFFFFFFFFFFFFFFFFFFF:FFFFFFFFFFFFFFFFFFFFFFFFFFFFFFFFFFFFFFFFFFFFFFFF:FFFFFFFFFF:FFFFF
@A01757:155:HFTYTDRX3:1:2101:19045:32377 2:N:0:CCTACCTA
GGACTACAAGGGTTTCTAATCCTGTTTGCTACCCACGCTTTCGAACCTCAGCGTCAGTTACAGACCAGAGAGCCGCTTTCGCCACTGGTGTTCTTCCATATATCTACGCATTTCACCGCTACACATGGAGTTCCACTCTCCTCTTCTGCACTCAAGTCTCCCAGTTTCCAATGCACTACTCCGGTTAAGCCGAAGGCTTTCACATCAGACTTAAAAGACCGCCTGCGTTCCCTTTACGCCCAATAAATCCG
+
FFFFFFFFFFFFFFFFFFFFFFFFFFFFFFFFFFFFFFFFFFFFFFFFFFFFFFFFFFFFFFFFFFFFFFFFFFFFFFFFFFFFFFFFFF,FFFFFFFFFFFFFFFFFFFFFFFFFFFFFFFFFFFFFFFFFFFFFFFFFFFFFFFFFFFF:F,FFFFFFFFFF:FF:FFFFFFFFF:FFFFFFFFFFFFFFFFFFFFFFFFFFF:F::FFFFFFFFFF:FFFFFFFFFF:FFFFFF:FFFFFFF,F:FFF
@A01757:155:HFTYTDRX3:1:2101:29143:32456 2:N:0:CCTACCTA
GGACTACAAGGGTATCTAATCCCTTTCGCTCCCCTGGCCTTCGTGCCTAAGCGTCACTTAATGACCAGGAACCCGCCTTCGCCACGAGTGTTCCTCACGATATCTACGCATTTAACTGCTACACCGAGAATTCCCGTTCCCCCTCCAATACTCAAGTCTCGCAGTATCAAGAGCCGTCCTCGGGTTGAGCCCGCGCCTTTCACACACGACTTACGAAACAGCCTACGCACGCTTTACGCCCAGTGATTCCG
+
,,FFFF:FFFFFFFF,,FFF,FFFFF,:F,,,FF:,:,FFF,,F,:F,,:,:,F:F,,FF,FF,,FFFFFF,:F,FF,F,::FFF,:F,F:F,FF:,F,,,F,FFF,,FF:FF,FF,:FFF,:,F,FFFFFF:F,F,F,FFFF,,F:,F,:,,,F,F,F,FFF:,FF,F,:,FFFFFF,,:FFFFFFFFFFFF::FFFFFFFFFFF,:FFFFF,,FF,:FFFFF,FFFFFF:FFFF,FFF,F,F,F,FF:F
@A01757:155:HFTYTDRX3:1:2101:6189:32471 2:N:0:CCTACCTA
GGACTACAAGGGTTTCTAATCCTGTTTGCTACCCACGCTTTCGAACCTCAGCGTCAGTTACAGACCAGAGAGCCGCTTTCGCCACTGGTGTTCTTCCATATATCTACGCATTTCACCGCTACACATGGAGTTCCACTCTCCTCTTCTGCACTCAAGTCTCCCAGTTTCCAATGCACTACTCCGGTTAAGCCGAAGGCTTTCACATCAGACTTAAAAGACCGCCTGCGTTCCCTTTACGCCCAATAAATCCG
+
FFFFFFFFFFFFFFFFFFFFFFFFFFFFFFFFFFFFFFFFFFFFFFFFFFFFFFFFFFFFFF:FFFFFFFFFFFFFFFFFFFF:FFFFFFFFFFFFFFFFFFFFFFFFFFFFFFFFFFFFFFFFFFFFFFFFFFFFFFFFFFFFFFFFFFFFFFF:FFF,FFFFFFFFFFFF,FFFFFFFFFFFFFFF:FFFFF:FFFFF,FFFFFF,FFFFFFFF,FFFFFFFFFFFFFFFFFFF,F:F:,,FFFF:F,F
@A01757:155:HFTYTDRX3:1:2101:6090:32487 2:N:0:CCTACCTA
GGACTACTAGGGTATCTAATCCTGTTCGCTACCCATGCTTTCGAGCCTCAGCGTCAGTTGCAGACCAGACAGCCGCCTTCGCCACTGGTGTTCTTCCATATATCTACGCATTCCACCGCTACACATGGAGTTCCACTGTCCTCTTCTGCACTCAAGTCGCCCGGTTTCCGATGCACTTCTTCGGTTAAGCCGAAGGCTTTCACATCAGACCTAAGCAACCGCCTGCGCTCGCTTTACGCCCAATAAATCCG
+
FFFFFFFFFFFFFFFFFFFFFFFFFFFFFFFFFFFFFFFFFFFFFFFFFFFFFFFFFFFFFFFFFFFFFFFFFFFFFFFFFFFFFFFFFFFFFFFFFFFFFFFFFFFFFFFFFFFFFFFFFFFFFFFFFFFFFFFFFFFFFFFFFFFFFFFFFFF,FFFFFFFFFFFFFFFFF:FFFFFFFFFFFFFFFFFFFF:FFFFFFFFFFFFFFF:FFFFFFFFFFFFF,FFFFF:FFFFF,FFFFFFFFFFFF,F
@A01757:155:HFTYTDRX3:1:2101:20274:32597 2:N:0:CCTACCTA
GGACTACACGGGTTTCTAATCCCTTTCGCTCCCCTGGCCTTCGTGCCTCAGCGTCAGTTAATGTCCAGGAACCCGCCTTCGCCACGAGTGTTCCTCTCGATATCTACGCATTTCACTGCTACACCGAGAATTCCGGTTCCCCCTCCATTACTCTAGTCTCGCAGTATCATGTGCCGTCCGCGGGTTGAGCCCGCGCCTTTCACACACGACTTACGACACAGCCTACGCACGCTTTACGCCCAGTGATTCCG
+
FFFFFFFFFFFFFFFFFFFFFFFFFFFFFFFFFFFFFFFFFFFFFFFFFFFFFFFFFFFF:FFFFFFFFFFFFFFFFFFFFFFFFFFFFFFFFFFFFFFFFFFFFFFFFFFFFFFFFFFFFFFFFFFFFFFFFFFFFFFFFFFFFFFFFFFFFFFFFFFFFFFFFFFFFFFFFFFFFFFFFFFFFFF:FFFFFFFFFFFFFFFFFFFFFFFF:FFF,FFFFFFFFFFFFFFFFFFFFFFFFFFFFFFFFFF
@A01757:155:HFTYTDRX3:1:2101:13295:32628 2:N:0:CCTACCTA
GGACTACCCGGGTATCTAATCCCTTTCGCTCCCCTGGCCTTCGTGCCTCAGCGTCAGTTAATGTCCAGGAACCCGCCTTCGCCACGAGTGTTCCTCTCGATATCTACGCATTTCACTGCTACACCGAGAATTCCGGTTCCCCCTCCATTACTCTAGTCTCGCAGTATCATGTGCCGTCCGCGGGTTGAGCCCGCGCCTTTCACACACGACTTACGAAACAGCCTACGCACGCTTTACGCCCAGTGATTCCG
+
FFFFFFFFFFFFFFFFFFFFFFFFFFFFFFFFFFFFFFFFFFFFFFFFFFFFFFFFFFFFFFFFFFFFFFFFFFFFFFFFFFFFFFFFFFFFFFFFFFFFFFFFFFFFFFFFFFFFFFFFFFFFFFFFFFFFFFFFF:FFFFFFFFFFFFFFFFFFFFFFFFFFFFFFFFFFF:FFFFFFFFFFFFFFFFFFFFFFFFFFFFFFFFFFFFFFFFFFFFFFFFFFFFFFFFFFFFFFFFFFFFFFF:FFFFF
@A01757:155:HFTYTDRX3:1:2101:5294:32643 2:N:0:CCTACCTA
GGACTACAAGGGTTTCTAATCCTGTTCGATACCCACGCTTTCGTGCTTCAGCGTCAGTTGGGCGCCGGTATGCTGCCTTCGCAATCGGAGTTCTGCGTGATATCTATGCATTTCACCGCTACACCACGCATTCCGCATACTTCTCGCCCACTCAAGAACGCCAGTTTCAACGGCGGAGCGAGGTTGAGCCCCGCGATTTTACCGCTGACTTGGCATTCCGCCTACGCACCCTTTAAACCCAATAAATCCGG
+
FFFFFFFFFFFFFFFFFFFFFFFFFFFFFFFFFFFFFFFFFFFFFFFFFFFFFFFFFFFFFFFFFFFFFFFFFFFFFFFFFFFFFFFFFFFFFFFFFFFFFFFFFFFFFFFFFFFFFFFFFFFFFFFFFFFFFFFFFFFFFFFFFFFFFFFFFFFF:FFFFFFFFFFFFFFFFFFFFFFFFFFFFFFFFFFFFFFF:FFFFFFFFFFFFFFFFFF:FFFFFFF:F:FFFFFFFFFFFFFFFFFFFFFFFFF
@A01757:155:HFTYTDRX3:1:2101:5990:32753 2:N:0:CCTACCTA
GGACTACTAGGGTATCTAATCCTGTTCGCTACCCATGCTTTCGAGCCTCAGCGTCAGTTGCAGACCAGACAGCCGCCTTCGCCACTGGTGTTCTTCCATATATCTACGCATTCCACCGCTACACATGGAGTTCCACTGTCCTCTTCTGCACTCAAGTCGCCCGGTTTCCGATGCACTTCTTCGGTTAAGCCGAAGGCTTTCACATCAGACCTAAGCAACCGCCTGCGCTCGCTTTACGCCCAATAAATCCG
+
FFFFFFFFFFFFFFFFFFFFFFFFFFF:FF:FFFFFFFFFFFFFFFFFFFFFFFFFFFFFFFFFFFFFFFFFFFFFFFFFFFFFFFFFFFFFFFFFFFFFFFFFFFFFFFFFFFFFFFFFFFFFFFFFFFFFFFFFFFFFFFFFFFFFFFFFFFFFFFF:FFFFFF:FFFFFF:FFFFFFFFF:FFFFFFFFFF:FFFFFF:FFFFFFFF:FFFFFF,FFFF,:F:FFFFFFF:FFFFFFFF,FFFFF::F
@A01757:155:HFTYTDRX3:1:2101:19642:32753 2:N:0:CCTACCTA
GGACTACACGGGTTTCTAATCCTGTTTGCTACCCACGCTTTCGAACCTCAGCGTCAGTTACAGACCAGAGAGCCGCTTTCGCCACTGGTGTTCTTCCATATATCTACGCATTTCACCGCTACACATGGAGTTCCACTCTCCTCTTCTGCACTCAAGTCTCCCAGTTTCCAATGCACTACTCCGGTTAAGCCGAAGGCTTTCACATCAGACTTAAAAGACCGCCTGCGTTCCCTTTACGCCCAATAAATCCG
+
FFFFFFFFFFFFFFFFFFFFFFFFFFFFFFFFFFFFFFFFFFFFFFFFFFFFFFFFFFFFFFFFFFFFFFFFFFFFFFFFFFFFFFFF:FFFFFFFFFFFFFFFFFFFFF:FFFFFFFFF::FFFFFFFFFFF:FFFFFFFFFFFFFFFF,FFF,:FFFF:FFFFFF,FFF,FFFFFFFFFFFFFFFF:FFFFFFFFFFFFFFFFFFFFF,FFFFFFFFFFFFFFF,FFFFFFFFF:FFFFFFFFF:F,FF
@A01757:155:HFTYTDRX3:1:2101:11632:32784 2:N:0:CCTACCTA
GGACTACAAGGGTTTCTAATCCTGTTTGCTACCCACGCTTTCGAACCTCAGCGTCAGTTACAGACCAGAGAGCCGCTTTCGCCACTGGTGTTCTTCCATATATCTACGCATTTCACCGCTACACATGGAGTTCCACTCTCCTCTTCTGCACTCAAGTCTCCCAGTTTCCAATGCACTACTCCGGTTAAGCCGAAGGCTTTCACATCAGACTTAAAAGACCGCCTGCGTTCCCTTTACGCCCAATAAATCCG
+
FFFFFFFFFFFFFFFFFFFFFFFFFFFFFFFFFFFFFFFFFFFFFFFFFFFFFFFFFFFFFFFFFFFFFFFFFFFFFFFFFFFFFFFFFFFFFFFFFF:FFFFFFFFFFFFFFFFFFFFFFFFFFFFFFFFFFFFFFFFFFFFFFFFFFFFFFFFFFFFFFFFFFFFFFFFFFFFFFFFFFFFFFFFFFFFFFF:FFFFFFF:FFFFF:FFFFFFFFF:FFFFFFFFFF,FFF:FF,FFFFFFFFFFF,FF
@A01757:155:HFTYTDRX3:1:2101:29143:32894 2:N:0:CCTACCTA
GGACTACAGGGGTATCTAATCCTGTTTGCTACCCACGCTTTCGAACCTCAGCGTCAGTTACAGACCAGAGAGCCGCTTTCGCCACTGGTGTTCTTCCATATATCTACGCATTTCACCGCTACACATGGAGTTCCACTCTCCTCTTCTGCACTCAAGTCTCCCAGTTTCCAATGCACTACTCCGGTTAAGCCGAAGGCTTTCACATCAGACTTAAAAGACCGCCTGCGTTCCCTTTACGCCCAATAAATCCG
+
FFFFFFFFFFFFFFFFFFFFFFFFFFFFFFFFFFFFFFFFFFFFFFFFFFFFFFFFFFFFFFFFFFFFFFFFFFFFFFFFFFFFFFFFFFFFFFFFFFFFFFFFFFFFFFFFFFFFFFFFFFFFFFFFFFFFFFFFFFFFFFFFF,FFFFFF:FFFFFFF:FFFFFFFFFFFFFFFFFFFFFFFFFFF:FFFF,,FFFFFFFFFFFFFFFFFFFFFFFFFFFFFFFFFFFFFFFFFFFFFF:FFFFFF,,F
@A01757:155:HFTYTDRX3:1:2101:25156:32972 2:N:0:CCTACCTA
GGACTACTCGGGTTTCTAATCCTGTTCGATACCCACGCTTTCGTGCTTCAGCGTCAGTTGGGCGCCGGTATGCTGCCTTCGCAATCCGAGTTCTGCTTGCTATCTATGCCTTTCACCGCTCCACCACGCATTCAGCATACTTCTCGCCCACTCAAGAACCACAGTTTCCACGGCGGAGCGAGGTGGAGCGCCGCGAGTTTAGCGCGGCCTGGGGAGTCGGCCTGCGCACCCTTGCAAGCCCCGAACTGCGG
+
:FFFFF:FF::FFFFFFFFF::FF:F,:FFF:FFFF,:F,F:FFFFFFFFF:FFFFF:F:FFFFFFFF,,F,FFFFF:,:,F,F:,,,:F,F,F,F,F,,,,FFF,,::,,,FF,,:FFF,,FF,F:F,,F:,,,FF,,,:F:FF:FF,,F:FF::,F:,,FFF,,:,,FF:F,FFFF:F:FF,,:,:,,F:FFF,,,,,,,,,:,,,FF,,F,,,:,:FF,,,FF,,F,F,,,,,,,:F,,,,F:F,F,,
@A01757:155:HFTYTDRX3:1:2101:8115:32988 2:N:0:CCTACCTA
GGACTACCAGGGTTTCTAATCCTGTTCGATACCCACGCTTTCGTGCTTCAGCGTCAGTTGGGCGCCGGTATGCTGCCTTCGCAATCGGAGTTCTGCGTGATATCTATGCATTTCACCGCTACACCACGCATTCCGCATACTTCTCGCCCACTCAAGAACGCCAGTTTCAACGGCGGAGCGAGGTTGAGCCCCGCGATTTTACCGCTGACTTGGCATTCCGCCTACGCACCCTTTAAACCCAATAAATCCGG
+
FFFFFFFFFFFFFFFFFFFFFFFFFFFFFFFFFFFFFFFFFFFFFFFFFFFFFFFFFFFFFFFFFFFFFFFFFFFFFFFFFFFFFFFFFFFFFFFFFFFFFFFFFFFFFFFFFFFFFFFFFFFFFFFFFFFFFFFFFFFFFFFFFFFFFFFFFFFFFFF:FFFFFFFFF:FFFFFFFFFFFFFFFFFFFFFFFFFFFFFFFFFFFFFFFFFFFFFFFFFFFFFFFFFF:FFFFF,FFFFFFF:FFFFFFFF
@A01757:155:HFTYTDRX3:1:2101:14859:32988 2:N:0:CCTACCTA
GGACTACACGGGTTTCTAATCCTGTTTGCTACCCACGCTTTCGAACCTCAGCGTCAGTTACAGACCAGAGAGCCGCTTTCGCCACTGGTGTTCTTCCATATATCTACGCATTTCACCGCTACACATGGAGTTCCACTCTGCTCTTCTGCACTCAAGTCTACCAGTTTCCAATGCACTACTCCGGTTAAGCCCAAGGCTTTCACATCAGACTTAAAAGACCGCCTGCGTTCACATTACGCCCAATAAAACAG
+
FFFFFFFFFFFF:FFFFFFFF:FFFFFFFFFFFFFFFFF:FFFFFFF:FFFF:FFFFFFFFFFFFFFFFFF:FFFFF:FFFFFFF,FF:FFF:FFF:FFF,FF,:FFFFF:FF:FF:FFFFFFFFF,:FFFF,:FF:FF,F:F:::,FFF:FFFF,F:F,,FF:FFF,FF,,F,FF,F,,FFFF,FFF::F,F::FF:FF,FF:FFFFFFFFFFFFFFFF:FFFFFF,FF,F,:FF,:FFFFFFFFF,F,F
@A01757:155:HFTYTDRX3:1:2101:3757:33019 2:N:0:CCTACCTA
GGACTACAGGGGTATCTAATCCCTTTCGCTCCCCTGGCCTTCGTGCCTCAGCGTCAGTTAATGTCCAGGAACCCGCCTTCGCCACGAGTGTTCCTCTCGATATCTACGCATTTCACTGCTACACCGAGAATTCCGGTTCCCCCTCCATTACTCTAGTCTCGCAGTATCATGTGCCGTCCGCGGGTTGAGCCCGCGCCTTTCACACACGACTTACGAAACAGCCTACGCACGCTTTACGCCCAGTGATTCCG
+
FFFFFFFFFFFFFFFFFF,FFFFFFFFFFFFF:FFFFFFFFFFFFFFFFFFFF:FFFFFFFFFFFFFFFFFFFFFFFFFFFFFFFFFFFFFFFFFFFFFFFFFFFFFFFFFFFFFFFFFFFFFFFFFFFFFFFFFFFFFFFFFFFFFFFFFFFFF:FFFFFFFFFFFFFFFFFFFFFFFFFFFFFFFFFFFF:FFFFFFFFFF::,FFFFF:FFFFFFFFFFFFFFFFFFFFFFF:FFFFF:FFFFFFFF:
@A01757:155:HFTYTDRX3:1:2101:4463:33019 2:N:0:CCTACCTA
GGACTACAGGGGTATCTAATCCTGTTTGCTACCCACGCTTTCGAACCTCAGCGTCAGTTACAGACCAGAGAGCCGCTTTCGCCACTGGTGTTCTTCCATATATCTACGCATTTCACCGCTACACATGGAGTTCCACTCTCCTCTTCTGCACTCAAGTCTCCCAGTTTCCAATGCACTACTCCGGTTAAGCCGAAGGCTTTCACATCAGACTTAAAAGACCGCCTGCGTTCCCTTTACGCCCAATAAATCCG
+
FFFFFFFFFFFFFFFFFFFFFFFFFFFFFFFFFFFFFFFFFFFFFFFFFFFFFFFFFFFFFFFFFFFFFFFFFFFFFFFFFFFFFFFFFFFFFFFFFFFFFFFFFFFFFFFFFFFFFFFFFFFFFF:FFFFFFFFFFFFFF:FFFFFFFFFFFFFFFFFFFFF,FFFFFFFFFFFFFFF:FFFFFFFFFFFFFFFFF:FFFFFFFFF:FFFFFFFFFFFFFFFFFF:,FFFFFFF:FFFFFFFFFFFF::F
@A01757:155:HFTYTDRX3:1:2101:1389:33113 2:N:0:CCTACCTA
GTGCGTTCTTCATCGATGCCAGAACCAAGAGATCCGTTGTTGAAAGTTTTCATTCATTTAATCAATACTCCGACGTACAGAGACAGCGTTCGGTGGTCCTCCGGGGGCGGCGGCGGACGCTCTGCCCCCGAGGCAAAAAGGTTTTGGTCAACAATGGGTTGGGGACGGGGGCACGGAGGCCCGCCATCTCTGGTAATGATCCCTCCGCAGGTTCACCTACGGAGACCTTGTTACGACTTTTACTTCCTGAT
+
FFFFFFFFFFFFFFFFFFFFFF:FFFFFFFFFFFFFFFFFFFFF,FFFFFFFFFFFFFFFFFFFFFFFFFFFFFFFFFFF,FFFFFFFFFFFFFFFFFFFFFFFFFFFFFFFFFFFFFFFFFFFFFFFFFFFFFFFF:FFFFFFFFFFFFFFFFFFFFFFFFFFFFFFFFFFFFFFFF:FFFFFFFFFFFFFFFF,FFFFFFFFFFFFFFFFFFF:FFF:FFF:F:FFFFFFF,FFFFFFF:FFFFF:F,F
@A01757:155:HFTYTDRX3:1:2101:3703:33176 2:N:0:CCTACCTA
GGACTACAGGGGTTTCTAATCCTGTTTGCTACCCACGCTTTCGAACCTCAGCGTCAGTTACAGACCAGAGAGCCGCTTTCGCCACTGGTGTTCTTCCATATATCTACGCATTTCACCGCTACACATGGAGTTCCACTCTCCTCTTCTGCACTCAAGTCTCCCAGTTTCCAATGCACTACTCCGGTTAAGCCGAAGGCTTTCACATCAGACTTAAAAGACCGCCTGCGTTCCCTTTACGCCCAATCAATCCG
+
FFFFFFFFFFFFFFFFFFFFFFFFFFFFFF:FFFFFFFFFFFFFFFFFFFFFFFFFFFFFFFFFFFFFFFFFFFFF:FFFFFFFF:FF,FFFF:FFFF,FFFFF:FFFFFFFFFFFFFF:FFFFFFFFFFFFFFFF::FFFFF,FFFFFFFFFFFF::FFFFFFFFFFF,FFFFFFFFFFF:FFFFFFFFFFFFFFFFFFF:FF,,FFFFFFFFFFFFFFFFFF:FF:F,F:FFFFF:FFF,FF,FFFFFF
@A01757:155:HFTYTDRX3:1:2101:23339:33270 2:N:0:CCTACCTA
GGACTACAAGGGTATCTAATCCCTTTCGCTCCCCTGGCCTTCGTGCCTCAGCGTCAGTTAATGTCCAGGAACCCGCCTTCGCCACGAGTGTTCCTCTCGATATCTACGCATTTCACTGCTACACCGAGAATTCCGGTTCCCCCTCCATTACTCTAGTCTCGCAGTATCATGTGCCGTCCGCGGGTTGAGCCCGCGCCTTTCACACACGACTTACGAAACAGCCTACGCACGCTTTACGCCCAGTGATTCCG
+
FFFFFFFFFFFFFFFFFFFFFFFFFFFFFFFFFFFFFFFFFFFFFFFFFFFFFFFFFFF,FFFFFFFFFFFFFFFFFFFFFFFFFFFFFFFFFFFFFFFFFFFFFFFFFFFFFFFFFFFFFFFFFFFFFFFFFFFF:FFFFFFFFFFFFFFFFFFFFFFFFFFFFFFFFFFFFFFFFFFF:FFFFFFFFFFFFFFFFFFFFFFFFFFFFFFFFFFFF,FFFFFFFFFFFFFFFFFFFFFFFFFFFFFFFFF
@A01757:155:HFTYTDRX3:1:2101:5593:33348 2:N:0:CCTACCTA
GGACTACTCGGGTATCTAATCCTGTTTGCTACCCACGCTTTCGAACCTCAGCGTCAGTTACAGACCAGAGAGCCGCTTTCGCCACTGGTGTTCTTCCATATATCTACGCATTTCACCGCTACACATGGAGTTCCACTCTCCTCTTCTGCACTCAAGTCTCCCAGTTTCCAATGCACTACTCCGGTTAAGCCGAAGGCTTTCACATCAGACTTAAAAGACCGCCTGCGTTCCCTTTACGCCCAATAAATCCG
+
FFFFFFFFFFFFF:FFFFFFFFFFFFFFFFFFFFFFFFFFFFFFFFFFFFFFFFFFFFFFFFFFFFFFFFFFFFFFFFFFFFFFFFFFFFFFFFFFFFFFFFFFFFFFFFFFFFFFFFFFFFFFFF:FFFFF,FFFFFFFFFFFFFFFFFFFFFFFFFFFFFFFFFFFFFFFFFFFFFFFFFFFFFFFF,FFFFFFFFFFFFFFFFFFFFFF:FFF:FFFFFFFFFFFFFFFFFFF,FFFFFFFFFFFFFF
@A01757:155:HFTYTDRX3:1:2101:4390:33395 2:N:0:CCTACCTA
GGACTACAGGGGTATCTAATCCTGTTTGCTACCCACGCTTTCGAACCTCAGCGTCAGTTACAGACCAGAGAGCCGCTTTCGCCACTGGTGTTCTTCCATATATCTACGCATTTCACCGCTACACATGGAGTTCCACTCTCCTCTTCTGCACTCAAGTCTCCCAGTTTCCAATGCACTACTCCGGTTAAGCCGAAGGCTTTCACATCAGACTTAAAAGACCGCCTGCGTTCCCTTTACGCCCAATAAATCCG
+
FFFFFFFFFFFFFFFFFFFFFFFFFFFFFFFFFFFFFFFFFFFF,FFFFFFFFFFFFFFFFFFFFFFFFFFFFFFFFFFFFFFFFFFFFFFFFFFFFFFFFFFFFFFFFFFFFFFFFFFFFFFFFFFF:FFFFFFFFFFFFFFFFFFFFFF,FFF,FF:FFFFFFFFFFFFFFFFFFFFFFFFFFFFFFFFFFFF::FFFFFFFF:FFFFF:FFFFFFFF:FFFF:FFF::FFFFFFFFFFFFFF:FF,FF
@A01757:155:HFTYTDRX3:1:2101:24017:33473 2:N:0:CCTACCTA
GGACTACACGGGTATCTAATCCTGTTCGCTACCCATGCTTTCGAGCCTCAGCGTCAGTTGCAGACCAGACAGCCGCCTTCGCCACTGGTGTTCTTCCATATATCTACGCATTCCACCGCTACACATGGAGTTCCACTGTCCTCTTCTGCACTCAAGTCGCCCGGTTTCCGATGCACTTCTTCGGTTAAGCCGAAGGCTTTCACATCAGACCTAAGCAACCGCCTGCGCTCGCTTTACGCCCAATAAATCCG
+
FFFFFFFFFFFFF:FFFFFFFFFFFFFFFFFFFFFFFFFFFFFFFFFFFFFFFFFFFFFFFFFFFFFFFFFFFFFFFFFFFFFFFFFFFFFFF,FFFFFFFFFFFFFFFFFFFFFFFFFFFFFF:FFFF:FFFFFFFFF:FFFFFFFFFFFFFFF:FFFFFFFFFFFFFFFFFF:FFFFFFFFFFFFFFFFFFFFFFFFFFFFFFFFFFFFFFFFFFFFFFFFFFFFFFFFFFFF:FFFFF,FFFFFFF,F
@A01757:155:HFTYTDRX3:1:2101:29062:33536 2:N:0:CCTACCTA
GGACTACTCGGGTATCTAATCCTGTTCGATACCCACGCTTTCGTGCTTCAGCGTCAGTTGGGCGCCGGTATGCTGCCTTCGCAATCGGAGTTCTGCGTGATATCTATGCATTTCACCGCTACACCACGCATTCCGCATACTTCTCGCCCACTCAAGAACGCCAGTTTCAACGGCGGAGCGAGGTTGAGCCCCGCGATTTTACCGCTGACTTGGCATTCCGCCTACGCACCCTTTAAACCCAATAAATCCGG
+
F,FF:FFFFFF,:F:F:FF:FFF:,:F,FFFFF:FFFFFFF,::F,FF:FFFFFFFFFF:F:FFFFFFFFFFFFFFFFFF,FFFFF:FFFFF:FFFFFFFF:FFFFF:FF,FFFF:F::FFFF:FFFFF:::FF,FFFFFFF:FF:FFFFF:FFFFFFF,:FFF:FFFF,::F:FFFF,FFFFFFF,FFFFFFFFF:F:FF::F:FFFFFFF:FFFF,,FFFFFFFFFFFF,FFFF:F,FFF,:F:FF:F,
@A01757:155:HFTYTDRX3:1:2101:12943:33552 2:N:0:CCTACCTA
GGACTACTCGGGTTTCTAATCCTGTTCGCTACCCATGCTTTCGAGCCTCAGCGTCAGTTGCAGACCAGACAGCCGCCTTCGCCACTGGTGTTCTTCCATATATCTACGCATTCCACCGCTACACATGGAGTTCCACTGTCCTCTTCTGCACTCAAGTCGCCCGGTTTCCGATGCACTTCTTCGGTTAAGCCGAAGGCTTTCACATCAGACCTAAGCAACCGCCTGCGCTCGCTTTACGCCCAATAAATCCG
+
FFFFFFFFFFFFFFFFFFFFFFFFFFFFFFFFFFFFFFFFFFFFFFFFFFFFFFFFFFFFFFFFFF:FFFFFFFFFFFFFFFFFFFFFFFFFFFFFFFF:F:FFFFFFFFFFFFFFFFFFFFFFFFFFFFFFFFFFFF:FFFFFFFFFFF:FFFFFFFFFFFFFFFFFFFFFFFFFFFFFFFFFFFF:FFFFFFFFFFFF:FFFFFFFFFFFFFFFF,FFFFFFFFFFFFFFFFFFFFFFFF:FF:FFFFF
@A01757:155:HFTYTDRX3:1:2101:12816:33677 2:N:0:CCTACCTA
GGACTACTCGGGTTTCTAATCCTGTTCGCTACCCATGCTTTCGAGCCTCAGCGTCAGTTGCAGACCAGACAGCCGCCTTCGCCACTGGTGTTCTTCCATATATCTACGCATTCCACCGCTACACATGGAGTTCCACTGTCCTCTTCTGCACTCAAGTCGCCCGGTTTCCGATGCACTTCTTCGGTTAAGCCGAAGGCTTTCACATCAGACCTAAGCAACCGCCTGCGCTCGCTTTACGCCCAATAAATCCG
+
FFFFFFFFFFFFFFFFFFFFFFFFFFFFFFFFFFFFFFFFFFFFFFFFFFFFFFFFFFFFFFFFFFFFFFFFFFFFFFFFFFFFFFFFFFFFFFFFFFFFFFFFFFFFFFFFFFFFFFFFFFFFFFFFFFFFFFFFFFFFFFFFFFFFFFFFFFFFFFFFFFFFFFFFFFFFFFFFFFFFFFFFFFFF:FFFFFFFFFFFFFFFFFFFFFFFFF:FFFFFFFFFFFFFFFFFFFFF,:FFFFFFFFFFFFF
@A01757:155:HFTYTDRX3:1:2101:7292:33755 2:N:0:CCTACCTA
GGACTACAAGGGTATCTAATCCTGTTTGCTACCCACGCTTTCGAACCTCAGCGTCAGTTACAGACCAGAGAGCCGCTTTCGCCACTGGTGTTCTTCCATATATCTACGCATTTCACCGCTACACATGGAGTTCCACTCTCCTCTTCTGCACTCAAGTCTCCCAGTTTCCAATGCACTACTCCGGTTAAGCCGAAGGCTTTCACATCAGACTTAAAAGACCGCCTGCGTTCCCTTTACGCCCAATAAATCCG
+
FFFFFFFFFFFFFFFFFFFFFFFFFFFFFFFFFFFFFFFFFFFFFFFFFFFFFFFFFFFFFFFFFFFFFFFFFFFFFFFFFFFFFFFFFF:FFF:FFFFFFFFFFFFFFFFFFFFFFFFFFFFFFFFFFFFFFFFFFFFFFFFFFFFFFFFFFFFFFFFFFFFFFFFFFFFFFFFFFFFFF:FFFFFFF:FFFFFFFFFF:FF:F,FFFFFFFFFFFFFFFFFFFFFFF,FF:FFFFFFFFFF:FFFF,FF
@A01757:155:HFTYTDRX3:1:2101:31919:33755 2:N:0:CCTACCTA
GGACTACCAGGGTATCTAATCCCTTTCGCTCCCCTGGCCTTCGTGCCTCAGCGTCAGTTAATGTCCAGGAACCCGCCTTCGCCACGAGTGTTCCTCTCGATATCTACGCATTTCACTGCTACACCGAGAATTCCGGTTCCCCCTCCATTACTCTAGTCTCGCAGTATCATGTGCCGTCCGCGGGTTGAGCCCGCGCCTTTCACACACGACTTACGAAACAGCCTACGCACGCTTTACGCCCAGTGATTCCG
+
FFFFFFFFFFFFFFFFFFFFFFFFFFFFFFFFFFFFFFFFFFFFFFFFFFFFFFFFFFFFFFFFFFFFFFFFFFFFFFFFFFFFFFFFFFFFFFFFFFFFFFFFFFFFFFFFFFFFFFFFFFFFFFFFFFFFFFFFFFFFFFFFFFFFFFFFFFFFFFFFFFFFFFFFFFFFFFFFFFFFFFFFFFFFFFFFFFFFF:FFFFFFFFFFFFFFFFFFF,FFFFFFFFFFFF:FFFFFFFFFFFFFFFFFFFF
@A01757:155:HFTYTDRX3:1:2101:26539:33865 2:N:0:CCTACCTA
GGACTACCGGGGTTTCTAATCCTGTTTGCTCCCCACGCTTTCGAGCCTCAACGTCAGTTACAGTCCAGTAAGCCGCCTTCGCCACTGGTGTTCCTCCTAATATCTACGCATTTCACCGCTACACTAGGAATTCCACTTACCTCTCCTGCACTCCAGCCATACAGTTTCCAAAGCAGTCCGGGGGTTGGGCCCCCGCCTTTCACTTCAGACTTGCATCGCCGTCTACGCTCCCTTTACACCCCGTAAATCCG
+
FFFFFFFF:FFFFFFFFFFFFFFFFFFFFFFFFFFFFFFFFFFFFFFFFFFFFFFFFFFFFFFFFFFFFFFFFFFFFFFFFFFFFFFFFFFFFFFFFFFFFFFFFFFFFFFFFFFFFFFFF:FFFFFFFFFFFFFFFFFFFFFFFFFFFFFFFFFFFFF:FFFFFFFFFFFFFFFFFFFFFFFFFFFFFFFFFFFFFF:FF:FFFFFFFF:FFFFFFFFFFFFF,:FFFFFFFFFFFFFFF,FF:F:FFFF
@A01757:155:HFTYTDRX3:1:2101:3134:33912 2:N:0:CCTACCTA
GGACTACACGGGTTTCTAATCCTGTTTGCTACCCACGCTTTCGAACCTCAGCGTCAGTTACAGACCAGAGAGCCGCTTTCGCCACTGGTGTTCTTCCATATATCTACGCATTTCACCGCTACACATGGAGTTCCACTCTCCTCTTCTGCACTCAAGTCTCCCAGTTTCCAATGCACTACTCCGGTTAAGCCGAAGGCTTTCACATCAGACTTAAAAGACCGCCTGCGTTCCCTTTACGCCCAATAAATCCG
+
FFFFFFFFFFFFFFFFFFFFFFFFFFFFFFFFFFFFFFFFFFFFFFFFFFFFFFFFFFFFFFFFFFFFFFFFFFFFFFFFFFFFFFFFFFFFFFFFFFFFFFFFF,FFFFFFF,FFFFFFFFFFF:FFFFFFFFFFFFFFFF,,FFF:FFFFFFFFFF::FFFFFFFFFFFFF:FFFFFFFFFFFFFFF:FF:F,F:FFFFFFFF,:FFF:F:FF:F::FF:FFF:FFFFFFFFFF:FFF:FFFFFFF,FF
@A01757:155:HFTYTDRX3:1:2101:4969:33927 2:N:0:CCTACCTA
GGACTACAAGGGTTTCTAATCCTGTTTGCTACCCACGCTTTCGAACCTCAGCGTCAGTTACAGACCAGAGAGCCGCTTTCGCCACTGGTGTTCTTCCATATATCTACGCATTTCACCGCTACACATGGAGTTCCACTCTCCTCTTCTGCACTCAAGTCTCCCAGTTTCCAATGCACTACTCCGGTTAAGCCGAAGGCTTTCACATCAGACTTAAAAGACCGCCTGCGTTCCCTTTACGCCCAATAAATCCG
+
FFFFFFFFFFFFFFFFFFFFFFFFFFFFFFFFFFFFFFFFFFFFFFFFFFFFFFFFFFFFFFFFFFFFFFFFFFFFFFFFFFFFF:FFFFFFFFFFFFFFFFFFFFFFFFFF:FFFFFFFFF:FFFFFFFFFFFFFFFFFFFFFFFFFF:FFFFFFFFFFFFFFFFFFF,FFF:FFFF:FF:FFFFFFF:FFFF:FFFFF:FFF:FFFFFFFFFFFFFFFFFFFFFFFFFFFFFFFFFFFFFFF:,FFFFF
@A01757:155:HFTYTDRX3:1:2101:23647:33927 2:N:0:CCTACCTA
GGACTACTCGGGTATCTAATCCTGTTTGCTCCCCACGCTTTCGAGCCTCAACGTCAGTTACAGTCCAGTAAGCCGCCTTCGCCACTGGTGTTCCTCCTAATATCTACGCATTTCACCGCTACACTAGGAATTCCGCTTACCTCTCCTGCACTCGAGCTGCACAGTTTCCAAAGCAGTTCCGGGGTTGGGCCCCGGCATTTCACTCCAGACTTGCGCTGCCGTCTACGCTCCCTTTACACCCAGTAAATCCG
+
FFFFFFFFFFFFFFFFFFFFFFFFFFFFFFFFFFFFFFFFFFFFFFFFFFFFFFFFFFFFFFFFFFFFFFFFFFFFFFFFFFFFFFFFFFFFFFFFFFFFFFFFFFFFFFFFFFFFFFFFFFFFFFFFFFFFFFFFFFFFFFFFFFFFFFFFFFFFFFFFFFFFFFFFFFFFFFFFFFFFFFFFFFFFFFFFFFFFFFFFFFFFFFFF:FFFFFFFFFFFFFFFFFFFFFFFFFFFFFFFFFFF,,FFFFF
@A01757:155:HFTYTDRX3:1:2101:14895:33959 2:N:0:CCTACCTA
GGACTACCGGGGTTTCTAATCCTGTTCGCTACCCATGCTTTCGAGCCTCAGCGTCAGTTGCAGACCAGACAGCCGCCTTCGCCACTGGTGTTCTTCCATATATCTACGCATTCCACCGCTACACATGGAGTTCCACTGTCCTCTTCTGCACTCAAGTCGCCCGGTTTCCGATGCACTTCTTCGGTTAAGCCGAAGGCTTTCACATCAGACCTAAGCAACCGCCTGCGCTCGCTTTACGCCCAATAAATCCG
+
FFFFFFFFFFFFFFFFFFFFFFFFFFFFFFFFFFFFFFFFFFF,FFFFFFFFFFFFFFFFFFFFFFFFFFFFFFFFFFFFFFFFFFFFFFFFFFFFFFFFFFFFFFFFFFFFFFFFFFFFFFFF:FFFFFFFFFFFFFFFFFFFFFFFFFFFFF:FFFFFFFFFFFFFFFFFFFFFFFFF,:FFFFFFFFFFFFFFFFFFFFFFFFFF:FFFF:FFFFFFFFFFFFFFFFFFFFFFFFFFFFFFFFFFF:F
@A01757:155:HFTYTDRX3:1:2101:13241:34068 2:N:0:CCTACCTA
GGACTACCCGGGTATCTAATCCCTTTCGCTCCCCTGGCCTTCGTGCCTCAGCGTCAGTTAATGTCCAGGAACCCGCCTTCGCCACGAGTGTTCCTCTCGATATCTACGCATTTCACTGCTACACCGAGAATTCCGGTTCCCCCTCCATTACTCTAGTCTCGCAGTATCATGTGCCGTCCGCGGGTTGAGCCCGCGCCTTTCACACACGACTTACGAAACAGCCTACGCACGCTTTACGCCCAGTGATTCCG
+
FFFFFFFFFFFFFFFFFFFFFFFFFFFFFFFFFFFFFFFFFFFFFFFFFFFFFFFFFFFFFFFFFFFFFFFFFFFFFFFFFFFFFFFFFFFFFFFFFFFFFFFFFFFFFFFFFFFFFFFFFFFFFFFFFFFFFFFFFFFFFFFFFF:FFFFFFFFFFFFFFFFFFFFFFFFFFFFFFFFFFFFFFFFFFFFFFFFFFFFFFFFFFFFFFFFFFFFFFFFFFFFFFFFFFFFFFFFF:FFFF,FFFFFFF:F
@A01757:155:HFTYTDRX3:1:2101:32081:34194 2:N:0:CCTACCTA
GGACTACCAGGGTATCTAATCCCTTTCGCTCCCCTGGCCTTCGTGCCTCAGCGTCAGTTAATGTCCAGGAACCCGCCTTCGCCACGAGTGTTCCTCTCGATATCTACGCATTTCACTGCTACACCGAGAATTCCGGTTCCCCCTCCATTACTCTAGTCTCGCAGTATCATGTGCCGTCCGCGGGTTGAGCCCGCGCCTTTCACACACGACTTACGAAACAGCCTACGCACGCTTTACGCCCAGTGATTCCG
+
FFFFFFFFFFFFFFFFFFFFFFFFFFFFFFFFFFFFFFFFFFFFFFFFFFFFFFFFFFFFFFFFFFFFFFFFF:FFFFFFFFFFFFFFFFFFFFFFFFFFFFFFFFFFFFFFFFFFFFFFFFFFFFFFFFFFFFFFFFFFFFFFFFFFFFFFFFFFFFFFFFFFFFFFFFFFFFFFFFFFFFFFFFFFFFFFFFFFFFFFFFFFFFFFFFFFFFFFFFFFFFFFFFFFFFFFFFFFFFF:FFFFFFFFFFF
@A01757:155:HFTYTDRX3:1:2101:18674:34209 2:N:0:CCTACCTA
GGACTACAGGGGTATCTAATCCTGTTCGCTACCCATGCTTTCGAGCCTCAGCGTCAGTTGCAGACCAGACAGCCGCCTTCGCCACTGGTGTTCTTCCATATATCTACGCATTCCACCGCTACACATGGAGTTCCACTGTCCTCTTCTGCACTCAAGTTGCCCGGTTTCCGATGCACTTCTTCGGTTAAGCCGAAGGCTTTCACATCAGACCTAAGCAACCGCCTGCGCTCGCTTTACGCCCAATAAATCCG
+
FFFFFFFFFFFFFFFFFFFFFFFFFFFFFFFFFFFFFFFFFFFFFFFFF,FFFFFFFFFFFFFFFFFFFF:FFFFFFFFFFFFFFFFFFFFFFFFFFFFFFFFFFFFFFFFFFFFFFFFF,FFFFFFFFFFFFFF:FFFFFFFFFFFFFFFFFFFFFFFFFFFFFFFFFFFFFFFFFFFFFFFFFFFFFFFFFFFFFFFFFFFFFFFF:FFFFFFFF:FF:FFFFFFFFFFFFFFFFFFFF:,F:,FFFF:
@A01757:155:HFTYTDRX3:1:2101:7148:34256 2:N:0:CCTACCTA
GGACTACCCGGGTTTCTAATCCTATTTGCTCCCCACGCTTTCGGGACTGAGCGTCAGTTGCAGGCCAGATCGTCGCCTTCGCCACTGGTGTTCCTCCATATATCTACGCATTTCACCGCTACACATGGAATTCCACGATCCTCTCCTGCACTCTAGCTGTCCGGTTTCTATGGCTTACTGAAGTTAAGCTTCAGTCTTTCACCACAGACCTTTGCTGCCGCCTGCTCCCTCTTTACGCCCAATAATTCCGG
+
FFFFFFFFFFFFFFFFFFFFFFFFFFFFFFFFFFFFFFF:FFFFFFFFFFFFFFFFFFFFFFFFFF:FFFFFFFFFFFFFFFFFFFFFFFFFFFFFFFF:FFFFFFFFFFFFFFFFFFFFFFFF,FFFFFFFFFFFFFFFFFFFFFFFF:FFFFFFFFFFFFFFFFFFFFFFFFFFFFFFFFFFFFFF:FFFFFFFFFFFFFFFFFFFFFFFFFFFFFFFFFFFFFFFFFFFFFFFFFFFFFFFFFFFFF:
@A01757:155:HFTYTDRX3:1:2101:24560:34256 2:N:0:CCTACCTA
GGACTACAAGGGTTTCTAATCCCTTTCGCTCCCCTGGCCTTCGTGCCTCAGCGTCAGTTAATGTCCAGGAACCCGCCTTCGCCACGAGTGTTCCTCTCGATATCTACGCATTTCACTGCTACACCGAGAATTCCGGTTCCCCCTCCATTACTCTAGTCTCGCAGTATCATGTGCCGTCCGCGGGTTGAGCCCGCGCCTTTCACACACGACTTACGAAACAGCCTACGCACGCTTTACGCCCAGTGATTCCG
+
FFFFFFFFFFFFFFFFFFFFFFFFFFFFFFFFFFFFFFFFFFFFFFFFFFFFFFFFFFFFFFFFFFFFFFFFFFFFFFFFFFFFFFFFFFFFFFFFFFFFFFFFFFFFFFFFFFFFFFFFFFFFFFFFFFFFFFFFFFFFFFFFFFFFFFFFFFFFFFFFFFFFFFFFFFFFFFFFFFFF:FFFFFFFFFFFFFFFFFFFFFFFFFFFFFFFFFFFFFFFFFFFF:FFFFFFFFFFFFFFFF,FFFFFFFF
@A01757:155:HFTYTDRX3:1:2101:10710:34287 2:N:0:CCTACCTA
GGACTACAAGGGTATCTAATCCTGTTCGATACCCACGCTTTCGTGCTTCAGCGTCAGTTGGGCGCCGGTATGCTGCCTTCGCAATCGGAGTTCTGCGTGATATCTATGCATTTCACTGCTACACCGAGAATTCCGGTTCCCCCTCCATTACTCTAGTCTCGCAGTATCATGTGCCGTCCGCGGGTTGAGCCCGCGCCTTTCACACACGACTTACGAAACAGCCTACGCACGCTTTACGCCCAGTGATTCCG
+
FFFFFFFFFFFFFFFFFFFFFFFFFFFFFFFFFFFFFFFFFFFFFFFFFFFFFFFFFFFFFFFFFFFFFFFFFFFFFFFFFFFFFFFFFFFFFFFFFFFFFFFFFFFFFFFFFFFFFFFFFFFFFFFFFFFFFFFFFFFFFFFF:FFFFFFFFFFFFFFFFFFFFFFFFFFFFFFFFFFFFFFFFFFFFFFFFFFFFFFFFFFFFFFFFFFFFFFFFFFFFFFFFFFFFFFFFFFFFFFFFFFFFFFFFFF
@A01757:155:HFTYTDRX3:1:2101:25274:34303 2:N:0:CCTACCTA
GGACTACAAGGGTTTCTAATCCCTTTCGCTCCCCTGGCCTTCGTGCCTCAGCGTCAGTTAATGTCCAGGAACCCGCCTTCGCCACGAGTGTTCCTCTCGATATCTACGCATTTCACTGCTACACCGAGAATTCCGGTTCCCCCTCCATTACTCTAGTCTCGCAGTATCATGTGCCGTCCGCGGGTTGAGCCCGCGCCTTTCACACACGACTTACGAAACAGCCTACGCACGCTTTACGCCCAGTGATTCCG
+
FFFFFFFFFFFFFFFFFFFFFFFFFFFFFFFFFFFFFFFFFFFFFFFFFFFFFFFFFFFFFFFFFFFFFFFFFFFFFFFFFFFFFFFFFFFFFFFFFFFFFFFFFFFFFFFFFFFFFFFFFFFFFFFFFFFFF:FFFFFFFFFFFFF:FF:FFFFFFFFFFFFFFFFFF:FFFFFFFF:F,FFFFFFFFFFFFFFFFFFFFFFFFFFFF:FFFFFFF,F:FFFFFFFFFFFFFFFF:FF:F,FFF,:FFFF
@A01757:155:HFTYTDRX3:1:2101:2862:34350 2:N:0:CCTACCTA
GGACTACTCGGGTTTCTAATCCCTTTCGCTCCCCTGGCCTTCGTGCCTCAGCGTCAGTTAATGTCCAGGAACCCGCCTTCGCCACGAGTGTTCCTCTCGATATCTACGCATTTCACTGCTACACCGAGAATTCCGGTTCCCCCTCCATTACTCTAGTCTCGCAGTATCATGTGCCGTCCGCGGGTTGATCCCGCGCCTTTCACACACGACTTACGAAACAGCCTACGCACGCTTTACGCCCAGTGATTCCG
+
FFFFFFFFFFFFFFFFFFFFFFFFFFFFFFFFFFFFFFFFFFFFFFFFFFFFFFFFFFFFFFFFFFFFFFFFFFFFFFFFFFFFFFFFFFFFFFFFFFFFFFFFFFFFFFFFFFFFFFFFFFFF:FFFFFFFFFFFFFF:FFFFFFFFFFFFFFFFFFFFFFFFFFFFFFFFFFFFFFFFFFFFFFFFFFFFFFFFFF:FFFFFFFFFFFFFFF:FFFFFFFFFFFFFFFFFFFFFFFFFFFFFFFF,FF:
@A01757:155:HFTYTDRX3:1:2101:25870:34366 2:N:0:CCTACCTA
GGACTACCAGGGTATCTAATCCTGTTCGCTACCCACGCTTTCGAACCTCAGCGTCAGTTACAGACCAGAGAGCCGCTTTCGCCACTGGTGTTCTTCCATATATCTACGCATTTCACCGCTACACATGGAGTTCCACTCTCCTCTTCTGCACTCAAGTCTCCCAGTTTCCAATGCACTACTCCGGTTAAGCCGAAGGCTTTCACATCAGACTTAAAAGACCGCCTGCGTTCCCTTTACGCCCAATAAATCCG
+
FFFFFFFFFFFFFFFFFFFFFFFFFFFFFFFFFFFFFFFFFFFFFFFFFFFFFFFFFFFFFFFFFFFFFFFFFFFFFFFFFFFFFFFFFFFFFFFFFFFFFFFFFFFFFFFFFFFFFFFFFFFFFFFFFFFFF,F:FFFFFFF:FFFFF:FFFFFFFFFF,FFFFFFFF:FFFFFFFFFFFFFFFFFFFFFFFFFFF:FF:FFFF:FFFFFF:FFFFFFFFFFFF:FFFFFF,FFFFFFFFFFF:FFFF:F
@A01757:155:HFTYTDRX3:1:2101:25880:34381 2:N:0:CCTACCTA
GGACTACCAGGGTATCTAATCCTGTTCGCTACCCACGCTTTCGAACCTCAGCGTCAGTTACAGACCAGAGAGCCGCTTTCGCCACTGGTGTTCTTCCATATATCTACGCATTTCACCGCTACACATGGAGTTCCACTCTCCTCTTCTGCACTCAAGTCTCCCAGTTTCCAATGCACTACTCCGGTTAAGCCGAAGGCTTTCACATCAGACTTAAAAGACCGCCTGCGTTCCCTTTACGCCCAATAAATCCG
+
FFFFFFFFFFFFFFFFFFFFFFFFFFFFFFFFFFFFFFFFFFFFFFFFFFFFFFFFFFFFFFFFFFFFFFFFFFFFFFFFFFFFFFFF:FFFFF:FFFFFFFFFFF:FFFFFFFFFFFFF:FFFFFFFFFFFFFFFFFFFFFFFF:FFFFF::,FFFFF,FFFFFFF,F:FFFFFFFF,:FF:FFFFFFFFFFFFFFFFF,FF:FFFFFF,FFFFFF:FFFFF:F:FFF:FFFFFFFFFFFFFFFFFF,,F
@A01757:155:HFTYTDRX3:1:2101:29080:34413 2:N:0:CCTACCTA
GGACTACAAGGGTATCTAATCCCTTTCGCTCCCCTGGCCTTCGTGCCTCAGCGTCAGTTAATGTCCAGGAACCCGCCTTCGCCACGAGTGTTCCTCTCGATATCTACGCATTTCACTGCTACACCGAGAATTCCGGTTCCCCCTCCATTACTCTAGTCTCGCAGTATCATGTGCCGTCCGCGGGTTGAGCCCGCGCCTTTCACACACGACTTACGAAACAGCCTACGCACGCTTTACGCCCAGTGATTCCG
+
FFFFFFFFFFFFFFFFFFFFFFFFFFFFFFFFFFFFFFFFFFFFFFFFFFFFFFFFFFFFFFFFFFFFFFFFFFFFFFFFFFFFFFFFFFFFFFFFFFFFFFF:FFFFFFFFFFFFFFFFFFFFFFFFFFFFFFFFFFFFFFFFFFFFFFFFFFFFFFFFFFFFFFFFFFFFFFFFFFFF:FFFFFF,FFFF:FFFFF:F:FFFFFFFFFFFFFFFFFFFFFFFFFF:FFFFFFFFF:FFF:FFFFFFFFF
@A01757:155:HFTYTDRX3:1:2101:2419:34460 2:N:0:CCTACCTA
GGACTACAAGGGTATCTAATCCTGTTCGCTCCCCTAGCTTTCGCGCCTCAGCGTCAGTCGCGGCCCAGCAAGCTGCCTTCGCCATCGGTGTTCTTCCCGATATCTGCGCATTCCACCGCTACACCGGGAATTCCACTTGCCCCTACCGGACTCGAGGCATCCAGTTCGGAACCCGGCTCGAGGTTGAGCCCCGAGATTAGAGGTCCCGCTTAGATGCCCGCCTACGCGCGCTTTACGCCCAATGAATCCGG
+
FFFFFFFFFFFFFFFFFFFFFFFFFFFFFFFFFFFFFFFFFFFFFFFFFFFFFFFFFFFFFFFFFFFFFFFFFFFFFFFFFFFFFFFFFFFFFFFFFFFFFFFFFFFFFFFFFFF:FFFFFFFFFFFFFFFFFFFFFFFFFFFFFFFFFFFFFFFFFF,FFFFFFFFFFFFFFFFFFFFFFFFFFFFF:FFFFFF:FFF:FFFFFFFFFFFFFFFFFFFFFFFFFFFFFFFFFFFFFFFFF:FFFFFFFFF
@A01757:155:HFTYTDRX3:1:2101:23954:34460 2:N:0:CCTACCTA
GGACTACACGGGTTTCTAATCCCTTTCGCTCCCCTGGCCTTCGTGCCTCAGCGTCAGTTAATGTCCAGGAACCCGCCTTCGCCACGAGTGTTCCTCTCGATATCTACGCATTTCACTGCTACACCGAGAATTCCGGTTCCCCCTCCATTACTCTAGTCTCGCAGTATCATGTGCCGTCCGCGGGTTGAGCCCGCGCCTTTCACACACGACTTACGAAACAGCCTACGCACGCTTTACGCCCAGTGATTCCG
+
FFFFFFFFFFFFFFFFFFFFFFFFFFFFFFFFFFFFFFFFFFFFFFFFFFFFFFFFFFFFFFFFFFFFFF:FFFFFFFFFFFFFFFFFFFFFFFFFFFFFFFFFFFFFFFFFFFFFFFFFFFFFFFFFFFFFFFFFFFFFFFFFFFFFFFFFFF:FFFFFFFFFFFFFFFFFFFFFFFFFFFFFFFFFFFFFFFFFFFFFFFFFFFFFFFFFFFFFFFFFFFFFFFFF:FFFFFFFFFFFFFFFFFFFFFF
@A01757:155:HFTYTDRX3:1:2101:4200:34475 2:N:0:CCTACCTA
GGACTACCGGGGTATCTAATCCTGTTCGCTACCCATGCTTTCGAGCCTCAGCGTCAGTTGCAGACCAGAGAGCCGCTTTCGCCACTGGTGTTCTTCCATATATCTACGCATTCCACCGCTACACATGGAGTTCCACTCTCCTCTTCTGCACTCAAGTTCAACAGTTTCTGATGCAATTCTCCGGTTGAGCCGAAGGCTTTCACATCAGACTTATTGAACCGCCTGCACTCGCTTTACGCCCAATAAATCCG
+
FFFFFFFFFFFFFFFFFFFFFFFFFFFFFFFFFFFFFFFFFFFFFFFFFFFFFFFFFFFFFFFFFFFFFFFFFFFF,FFFFFFFFFFF:FFFFFFFFFFFFFFFFFFFFF:FFFFFFFFFFFFFFFFFFFFFFFFFFFFFFFFFFFFFFFFFFFFFFF:FFFFFFFFFFFFFFFFFFF,FFFFFFFFFFFFFFFFFFFFFFFF,FFFFFFFFFFF,FFFFFFFFFFFFFFFFFFFFFFFFFFFFF,FF,FF
@A01757:155:HFTYTDRX3:1:2101:5267:34475 2:N:0:CCTACCTA
GGACTACCAGGGTATCTAATCCTGTTCGCTACCCATGCTTTCGAGCCTCAGCGTCAGTTGCAGACCAGAGAGCCGCCTTCGCCACTGGTGTTCTTCCATATATCTACGCATTCCACCGCTACACATGGAGTTCCACTCTCCTCTTCTGCACTCAAGTTCAACAGTTTCTGATGCAATTCTCCGGTTGAGCCGAAGGCTTTCACATCAGACTTATTGAACCGCCTGCACTCGCTTTACGCCCAATAAATCCG
+
FFFFFFFFFFFFFFFFFFFFFFFFFFFFFFFFFFFFFFFFFFFFFFFFFFFFFFFFFFFFFFFFFFFFFFFFFFFFFFFFFFFFFFFFFFFFFFFFFFFFFFFFFFFFFFFFFFFFFFFFFFFFFFFFFFFFFFFFFFFFFFFFFFFFFFFFFFFFFFFFFFFFFFFFFFFFFFFFFFFFFFFFFFFFFFFFFFFFFFFFFF:FFFFFF::F:FFFFFFFFFFFFFFFFFFFFFFF:FFFFFFFFFFFFFF
@A01757:155:HFTYTDRX3:1:2101:23348:34475 2:N:0:CCTACCTA
GGACTACAAGGGTTTCTAATCCCTTTCGCTCCCCTGGCCTTCGTGCCTCAGCGTCAGTTAATGTCCAGGACCCCGCCTTCGCCACGAGTGTTCCTCTCGATATCTACGCATTTCACTGCTACACCGAGAATTCCGGTTCCCCCTCCATTACTCTAGTCTCGCAGTATCATGTGCCGTCCGCGGGTTGAGCCCGCGCCTTTCACACACGACTTACGAAACAGCCTACGCACGCTTTACGCCCCGTGATTCCG
+
:FFFFFFFFFFFFFFFF:FFFFFFFFFFFFFFFFFFFFFFFFFFFFFFFF:FFFFFF:FFFFFFFFFFFF,FFFFFFFFFFFFFFFFFFFFFFFFF:FFFFFFFF:FFFFFFFF:FFFF,F:FFFFFFF:FFFFFFFFFFFFFFFF,FFFFFFF:FFFFFFFFFFF:FFFFF:FFFFFFF:FFFFF:FFFFFFFFFF:FFFFFFFFFFFFFFF,FFFFFF,FFFFFFFFFFFFFFFFFFFF,FFFFFFFFF
@A01757:155:HFTYTDRX3:1:2101:16215:34491 2:N:0:CCTACCTA
GGACTACCAGGGTATCTAATCCTGTTTGCTACCCACGCTTTCGAACCTCAGCGTCAGTTACAGACCAGAGAGCCGCTTTCGCCACTGGTGTTCTTCCATATATCTACGCATTTCACCGCTACACATGGAGTTCCACTCTCCTCTTCTGCACTCAAGTCTCCCAGTTTCCAATGCACTACTCCGGTTAAGCCGAAGGCTTTCACATCAGACTTAAAAGACCGCCTGCGTTCCCTTTACGCCCAATAAATCCG
+
FFFFFFFFFFFFFFFFFFFFFFFFFFFFFFFFFFFFFFFFFFFFFFFFFFFFFFFFFFFFFFFFFFFFFFFFFFFF:FFFFFFFFFFFFFFFFFFFFFFFFFFFFFFFFFFFFFFFFFFFFFFFFFFFFFFFFFFFFFFFFFFFF:FFFFFFFFFFFFFFFFFFFFFFFFFFFFFFFF:FFFFFFFFF:FFFF,,FFFFF:FFFFFFFFFFFFFFFFFFFFFFFF,:FFFFFFFFF,FFFFFFFFFFFF,F
@A01757:155:HFTYTDRX3:1:2101:29089:34616 2:N:0:CCTACCTA
GGACTACAAGGGTATCTAATCCCTTTCGCTCCCCTGGCCTTCGTGCCTCAGCGTCAGTTAATGTCCAGGAACCCGCCTTCGCCACGAGTGTTCCTCTCGATATCTACGCATTTCACTGCTACACCGAGAATTCCGGTTCCCCCTCCATTACTCTAGTCTCGCAGTATCATGTGCCGTCCGCGGGTTGAGCCCGCGCCTTTCACACACGACTTACGAAACAGCCTACGCACGCTTTACGCCCAGTGATTCCG
+
FFFFFFFFFFFFFFFFFFFFFF:FFFFFFFFFFFFFFFFFFFFFFFFFFFFFFFFFFFFFFFF:FFFFFFFFFFFFFFFFFFFFFFFFFFFFFFFFFFFFFFFFFFFFFFFFFFFFFFFFFFFFFFFFFFFFFFFFFF:FFFFFFFF:FF:F:F:FFFFFFFFFFFF:FFFFFF:FFFF,,FFFFFFFF,FFF,FFFFFFFFFFFFFFFFFFF::FFFFFF,FFFF:FFF:FFFF:F,F:FFFFFFFF:FF
@A01757:155:HFTYTDRX3:1:2101:15266:34632 2:N:0:CCTACCTA
GGACTACTAGGGTATCTAATCCTGTTTGCTACCCACGCTTTCGAACCTCAGCGTCAGTTACAGACCAGAGAGCCGCTTTCGCCACTGGTGTTCTTCCATATATCTACGCATTTCACCGCTACACATGGAGTTCCACTCTCCTCTTCTGCACTCAAGTCTCCCAGTTTCTAATGCACTACTCCGGTTAAGCCGAAGGCTTTCACATCAGACTTAAAAGACCGCCTGCGTTCCCTTTACGCCCAATAAATCCG
+
FFFFFFFFFFFFFFFFFFFFFFFFFFFFFFFFFFFFFFFFFFFFFFFFFFFFFFFFFFFFFFFFFFFFFFFFFFFF:FFFFFFFFFFFFF:FFFF:FFFFFFFFFFFFFFFFFFFFF:FFFFFFFFFFFFFF:FFFFFFFFFF,FFFFFF:FFFFFF:FFFFFFFFFFFFFFF:FFFF,FFF:FFFFF,FFFF:FF:FFFFFFFF:F:FFFF,FFF:::FFFF,FFFFFFFF:FFFFFFF:FFFFF,FF:F
@A01757:155:HFTYTDRX3:1:2101:18810:34663 2:N:0:CCTACCTA
GGACTACTGGGGTTTCTAATCCCTTTCGCTCCCCTGGCCTTCGTGCCTCAGCGTCAGTTAATGTCCAGGAACCCGCCTTCGCCACGAGTGTTCCTCTCGATATCTACGCATTTCACTGCTACACCGAGAATTCCGGTTCCCCCTCCATTACTCTAGTCTCGCAGTATCATGTGCCGTCCGCGGGTTGAGCCCGCGCCTTTCACACACGACTTACGAACCAGCCTACGCACGCTTTACGCCCAGTGATTCCG
+
FFFFFFFFFFFFFFFFFFFFFFFFFFFFFFFFFFFFFFFFFFFFFFFFFFFFFFFFFFF:::F:FF:FFFFFFFFFFFFFFFFFFFFFFFFFF:FFFFFFFFFFFFFFFFFFFFFFFFFFFF:FFFFFFFFFFFFFFFFFF:FFFFF,FF:FFFF:FFFFFFFFFFFFFFFFFFFFFFFFFFFFFFF:FFF:FFFFFFFFFFFFFFFFFFFFF:FFF,FFFFFFFFFFFFFFFFFFFFFFF:FFFFFF:FF
@A01757:155:HFTYTDRX3:1:2101:18973:34663 2:N:0:CCTACCTA
GGACTACTGGGGTTTCTAATCCCTTTCGCTCCCCTGGCCTTCGTGCCTCAGCGTCAGTTAATGTCCAGGAACCCGCCTTCGCCACGAGTGTTCCTCTCGATATCTACGCATTTCACTGCTACACCGAGAATTCCGGTTCCCCCTCCATTACTCTAGTCTCGCAGTATCATGTGCCGTCCGCGGGTTGAGCCCGCGCCTTTCACACACGACTTACGAAACAGCCTACGCACGCTTTACGCCCAGTGATTCCG
+
FFFFFFFFFFFF:FFFFFFFFFFFFFFFFFFFFFFFFFFFFFFFFFFFFFFFFFF:FFF,F:FFFFFFFF:FFFFFF:FFFFFFFFFFFFFFFFFFFFFFFFFFFFFFFFFFFFFFFFFFFFFFFFFFFFFFFFFFFFFFFF:FFFFFFFFFFFFFFFFFFFFFFFFFFFF:FFFFFFFFFFFF:FFFFFFFFFFFFFFFFFFFFF:FFFFFFFF:F:FF:F:FFFFFFFFFFFFFFFFFFFFFFFFF:FF
@A01757:155:HFTYTDRX3:1:2101:2862:34695 2:N:0:CCTACCTA
GGACTACTAGGGTATCTAATCCTGTTTGCTACCCACGCTTTCGAACCTCAGCGTCAGTTACAGACCAGAGAGCCGCTTTCGCCACTGGTGTTCTTCCATATATCTACGCATTTCACCGCTACACATGGAGTTCCACTCTCCTCTTCTGCACTCAAGTCTCCCAGTTTCCAATGCACTACTCCGGTTAAGCCGAAGGCTTTCACATCAGACTTAAAAGACCGCCTGCGTTCCCTTTACGCCCAATAAATCCG
+
FFFFFFFFFFFFFFFFFFFFFFFFFFFFFFFFFFFFFFFFFFFFFFFFFFFFFFFFFFFFFFFFFFFFFFFFFFFFFFFFFFFFFFFFFFFFFFFFFFFFFFFFFFFFFFFFFFFFFFFFFFFFFFFFFFFFFFFFFFFFFFFFFFFFFFFFFFFFFFFF:FFFFFFFFFFFFFFFFFFFFFFFFFFFFFFFFFFFFFFFFFF:FFFFF:FFFFF:FFF,FFFFFFFFF,FFFFFFFFFFFF:FFFFF,FF
@A01757:155:HFTYTDRX3:1:2101:26585:34695 2:N:0:CCTACCTA
GGACTACCCGGGTATCTAATCCTGTTCGCTACCCATGCTTTCGAGCCTCAGCGTCAGTTGCAGACCAGAGAGCCGCCTTCGCCACTGGTGTTCTTCCATATATCTACGCATTCCACCGCTACACATGGAGTTCCACTCTCCTCTTCTGCACTCAAGTTCAACAGTTTCTGATGCAATTCTCCGGTTGAGCCGAAGGCTTTCACATCAGACTTATTGAACCGCCTGCACTCGCTTTACGCCCAATAAATCCG
+
:FFFFFFF:FFFF:FFFFFFFFFFFFFFFFFFFFFFFFFFFFFFFFFFFFFFFFFFFFFFFFFFFFFFFFFFFFFFFFFFFFFFFFFFFF:FFFFFFFFFFFFFFFFFFFFFFFFFFFFFFFFFFFFFFFFFFFF:FFFFFFFFFFFFFF:FFFFFFFFFFFFFFFFFFFFFFFFFFFFFFFFF:FFFFFFFFFFFFFFFFFFFFFFFFFF:FFFFFFFFFFFFFFFFFF:FFFFFFFFFFFFFFFFF:FF
@A01757:155:HFTYTDRX3:1:2101:18873:34710 2:N:0:CCTACCTA
GGACTACTGGGGTTTCTAATCCCTTTCGCTCCCCTGGCCTTCGTGCCTCAGCGTCAGTTAATGTCCAGGAACCCGCCTTCGCCACGAGTGTTCCTCTCGATATCTACGCATTTCACTGCTACACCGAGAATTCCGGTTCCCCCTCCATTACTCTAGTCTCGCAGTATCATGTGCCGTCCGCGGGTTGAGCCCGCGCCTTTCACACACGACTTACGAAACAGCCTACGCACGCTTTACGCCCAGTGATTCCG
+
FFFFFFFFFFFFFFFFFFFFFFFFFFFFFFFFFFFFFFFFFFFFFFFFFFFFFFFFFFFFFFFFFFFFFFFFFFFFFFFFFFFFFFFFFFFFFFFFFFFFFFFFFFFFFFFFFFFFFFFFFFFFFFFFFFFFFFFFFFFFFFFFFFFFFFFFFF::FFFFFFFFFFFFFFFFFFFFFFFFFFFFFFFFFFFFFFFFFFFFFFFFFFFFFFFFFFFFFFFFFFFFFFFFFFFFFFFFFFFFFFFFFFFFFFF
@A01757:155:HFTYTDRX3:1:2101:23140:34741 2:N:0:CCTACCTA
GGACTACACGGGTATCTAATCCTGTTTGCTACCCACGCTTTCGAACCTCAGCGTCAGTTACAGACCAGAGAGCCGCTTTCGCCACTGGTGTTCTTCCATATATCTACGCATTTCACCGCTACACATGGAGTTCCACTCTCCTCTTCTGCACTCAAGTCTCCCAGTTTCCAATGCACTACTCCGGTTAAGCCGAAGGCTTTCACATCAGACGTAAAAGACCGCCTGCGCTCCCTTTACGCCCAATAAATCCG
+
FFFFFFFFFFFFFFFFFFFFFFFFFFFFFFFFFFFFFFFFFFFFFFFFFFFFFFFFFFFFF:FFFF:FFFFFFFFFFFFFFFFFFFFFFFFFFFFFFFFFFFFFFFFFFFFFFFFFFFFFFFFF:FFFFFFFFFFF:FFFFFFFFFFFFFFFFFFFFF:FFFFFFFFFFFFFFFFF:FF:,FFFFFF:,FFFFF:F:FFF:FFF:FFFF,,FFFF,,FFF,FF,FFF,FFFF:FF:F:FFFFFFF:FFFF:
@A01757:155:HFTYTDRX3:1:2101:2772:34882 2:N:0:CCTACCTA
GGACTACTAGGGTATCTAATCCTGTTTGCTACCCACGCTTTCGAACCTCAGCGTCAGTTACAGACCAGAGAGCCGCTTTCGCCACTGGTGTTCTTCCATATATCTACGCATTTCACCGCTACACATGGAGTTCCACTCTCCTCTTCTGCACTCAAGTCTCCCAGTTTCCAATGCACTACTCCGGTTAAGCCGAAGGCTTTCACATCAGACTTAAAAGACCGCCTGCGTTCCCTTTACGCCCAATAAATCCG
+
FFFFFFFFFFFFFFFFFFFFFFFFFFFFFFFFFFFFFFFFFFFFFFFFFFFFFFFFFFFFFFFFFFFFFFFFFFFFFFFFFFFFFFFFFFFFFFF:FFFFFFFFFFFFFFFFFFFFFFFFFFFFFFFFFFFFFF::FFF:FFFFFFFFFF,F:FFFFFF,F:FFFFF:FFF:FFFFFFFF,FFFFFFFF:FFFFFFFFFFFFFFFFFF:,FFF:FF::F:FFFFF:FFF,FFFFFF,FFFFFFFFF:F:FF
@A01757:155:HFTYTDRX3:1:2101:11849:34882 2:N:0:CCTACCTA
GGACTACAAGGGTATCTAATCCTGTTTGCTACCCACGCTTTCGAACCTCAGCGTCAGTTACAGACCAGAGAGCCGCTTTCGCCACTGGTGTTCTTCCATATATCTACGCATTTCACCGCTACACATGGAGTTCCACTCTCCTCTTCTGCACTCAAGTCTCCCAGTTTCCAATGCACTACTCCGGTTAAGCCGAAGGCTTTCACATCAGACTTAAAAGACCGCCTGCGTTCCCTTTACGCCCAATAAATACG
+
FFFFFFFFFFFFFFFFFFFFFFFFFFFFFFFFFFFFFFFFFFFFFFFFFFFFFFFFFFFFFF:FFFFFFFFFFFFFFFFFFFFFFFFFFFFFFFFFFFFFFFFFFFFFFFFFFFFFFFFFF:FFFFFFFFFFFF:FFFFFFFFFFFFFFFFFFFFFFFFFFFFFFFFFFFFF,FFFFF::FFFFFFFFF:FFFF:FFFFFFFFF:,FFFFFFFFFFFFF:FFFFFFF:FFFFFFFF::FFFFF,FFFF,,F
@A01757:155:HFTYTDRX3:1:2101:4670:35070 2:N:0:CCTACCTA
GGACTACCGGGGTATCTAATCCTGTTCGCTACCCATGCTTTCGAGCCTCAGCGTCAGTTGCAGACCAGAGAGCCGCTTTCGCCACTGGTGTTCTTCCATATATCTACGCATTCCACCGCTACACATGGAGTTCCACTCTCCTCTTCTGCACTCAAGTTCAACAGTTTCTGATGCAATTCTCCGGTTGAGCCGAAGGCTTTCACATCAGACTTATTGAACCGCCTGCACTCGCTTTACGCCCAATAAATCCG
+
FFFFFFF:FFFFFFFFFFFFFFFFFFFFFFFFFFFFFFFFFFFFFFFFFFFFFFFFFFFFFFFFFFFFFFFFFFFFFFFFFFFFFFFF:F,FFFFFFFFFFFFFFFFFFFFFFF:FFFF:FFFFFFFFFFFFFFFFFFFFFFFFFFFFFFF:FFF:FFFFFFFFFFFFFFFFFFF::FFFFFFFFFFFFFFFFFFFFFFFFFFFFFFFFFFFFFF,FF:FFFFFFFFFF:FFFFFFFFFFFFFFFF,FFFF
@A01757:155:HFTYTDRX3:1:2101:32551:35070 2:N:0:CCTACCTA
GGACTACCAGGGTATCTAATCCTGTTTGCTCCCCACGCTTTCGAGCCTCAACGTCAGTTACTGTCCAGCAGGCCGCCTTCGCCACTGGTGTTCCTCCTAATATCTACGCATTTCACCGCTACACTAGGAATTCCGCCTGCCCCTCCAGTACTCTAGCCGCACAGTTTCCAGAGCAGTTCCGGGGTTGGGCCCCGGGCTTTCACTCCAGACTTGCACTGCCGTCTGCGCTCCCTTTACACCCAGTAAATCCG
+
FFFFFFFFFFFFFFFFFFFFFFFFFFFFFFFFFFFFFFFFFFFFFFFFFFFFFFFFFFFFFFFFFFFFFFFFFFFFFFFFFFFFFFFFFFFFFFFFFFFFFFFFFFFFFFFFFFFFFFFFFFFFFFFFFFFFFFFFFFFFFFFFFFFFFFFFFFFFFFFFFFFFFFFFFFFFFFFFFFFFFFFFFFFFFFFFFFFFFFFFFFFFFFFFFFFFFFFFFFFFFFFFFFFFFFFFFFFFFFFFFFFFF:FFFFF
@A01757:155:HFTYTDRX3:1:2101:23782:35133 2:N:0:CCTACCTA
GGACTACAAGGGTTTCTAATCCCTTTCGCTCCCCTGGCCTTCGTGCCTCAGCGTCAGTTAATGTCCAGGAACCCGCCTTCGCCACGAGTGTTCCTCTCGATATCTACGCATTTCACTGCTACACCGAGAATTCCGGTTCCCCCTCCATTACTCTAGTCTCGCAGTATCATGTGCCGTCCGCGGGTTGAGCCCGCGCCTTTCACACACGACTTACGAAACAGCCTACGCACGCTTTACGCCCAGTGATTCCG
+
FFFFFFFFFFFFFFFFFFFFFFFFFFFFFFFFFFFFFFFFFFFFFFFFFFFFFFFFFFFFFFFFFFFFFFFFFFFFFFFFFFFFFFFFFFFFFFFFFFFFFFFFFFFFFFFFFFF:FFFFFFFFFFFFFF:FFFFFFFFFFFFFFF:FFFFFFFFFFFFF:FFFFFFFFFFFFFFFFFFFFFFFFFFFFFFFFFFFFFFFFFFFFFFFFFFFFFFFFFFFFFFFFFFFFFFFFFFFFFFFFFFFF:FFFFF
@A01757:155:HFTYTDRX3:1:2101:31069:35164 2:N:0:CCTACCTA
GGACTACCCGGGTTTCTAATCCTGTTTGCTACCCACGCTTTCGAACCTCAGCGTCAGTTACAGACCAGAGAGCCGCTTTCGCCACTGGTGTTCTTCCATATATCTACGCATTTCACCGCTACACATGGAGTTCCACTCTCCTCTTCTGCACTCAAGTCTCCCAGTTTCCAATGCACTACTCCGGTTAAGCCGAAGGCTTTCACATCAGACTTAAAAGACCGCCTGCGTTCCCTTTACGCCCAATAAATCCG
+
FFFFFFFFFFFFFFFFFFFFFFFFFFFFFFFFFFFFFFFFFFFFFFFFFFFFFFFFFFF:FFFFFFFFFFFFFFFFF:FFFFFFFFFFFFFFFFFFFFFFFFFFF:FFFFFFFFFFFFF:FFF:FFFFFFFFFFFFFFFFFFFFFFFFFFFFFFFFF:FFFFFFFFFFFFFFFFFFFFFFFFFFFFFFFFFFFFFFFFFFFFFFFFFFFFFFFFFFFF::FFFFFFFFF:FFFFFFFFFF:,FFFF:FFFF
@A01757:155:HFTYTDRX3:1:2101:2736:35227 2:N:0:CCTACCTA
GGACTACTGGGGTTTCTAATCCCTTTCGCTCCCCTGGCCTTCGTGCCTCAGCGTCAGTTAATGTCCAGGAACCCGCCTTCGCCACGAGTGTTCCTCTCGATATCTACGCATTTCACTGCTACACCGAGAATTCCGGTTCCCCCTCCATTACTCTAGTCTCGCAGTATCATGTGCCGTCCGCGGGTTGAGCCCGCGCCTTTCACACACGACTTACGAAACAGCCTACGCACGCTTTACGCCCAGTGATTCCG
+
FFFFFFFFFFFFFFFFFFFFFFFFFFFFFFFFFFFFFFFFFFFFFFFFFFFFFFFFFFFFFFFFFFFFFFFFFFFFFFFFFFFF:FFFFFFFFFFFFFFFFFFFFFFFFFFFFFFFFFFFFFFFFFFFF,FFFFFFFFFFFFFFFFFFFFFFFFFFFFFFFF::FFFFFFFFFFFFFF,FFFFFFFFFFFFFFFFFFFFFF:FFFFFFFFFFFFFF,FFFFFFFFF,FFF:F:FFFFFFFF,FFFFFFF,F
@A01757:155:HFTYTDRX3:1:2101:2600:35243 2:N:0:CCTACCTA
GGACTACTAGGGTATCTAATCCTGTTTGCTACCCACGCTTTCGAACCTCAGCGTCAGTTACAGACCAGAGAGCCGCTTTCGCCACTGGTGTTCTTCCATATATCTACGCATTTCACCGCTACACATGGAGTTCCACTCTCCTCTTCTGCACTCAAGTCTCCCAGTTTCCAATGCACTACTCCGGTTAAGCCGAAGGCTTTCACATCAGACTTAAAAGACCGCCTGCGTTCCCTTTACGCCCAATAAATCCG
+
FFFFFFFFFFFFFFFFFFFFFFFFFFFFFFFFFFFFFFFFFFFFFFFFFFFFFFFFFFFFFFFFFFFFFFFFFFFFFFFFFFFFFFFFFFFFFFFFFFFFFFFFFFFFFFFFFFFFFFFFFFFFFF:FFFFFFFFFFFFFFFFFFFFFFFFFFFFFFFFFFFFFFFFFFFFFFFFFFFFFFFFFFFFFFFF,FFFFFFFFFFFFFFFF:,FFFFFF,FFFFFFFFFFFFFFFFFFFFFFFF:FFFFFFFFF
@A01757:155:HFTYTDRX3:1:2101:24406:35274 2:N:0:CCTACCTA
CGAATACTTCGGTTTAAAAAACTGTTTTCAACCAACGAATAACAACCTAAGCGTAAGTTACATACCATAGAGCAGCTTTCGCAACTGGTGTTATTCCAAATATCTAAGCAATTCACAACTAAAAAACTAGTTACACTCACCAAAACAGAACTAAACTCACCCACTTTCCAATGCACTAAACCAGAAAAGCCGAACGCTTACACAACACACAAAAAAGAACCCCAGCCTTACCTATACCACCAATAAATAAC
+
,,F,,F::,,,,F,F,,:F,,:F,,FF,:,FFF:FF,,,,,,,F::,,::FF,:,F,,FFFF,F,,F,FFF:,,,F,FF:,,,F:F,,F,,F,F,:FF,F,,FF,:,,:F,,,:F::,,F:,F:F,,,FFF,,,FF,F:FF,::,:,,,F,FFFF:F::F,FF,FFF:FFFF,,F,,F,,:,,:,,FF,F:F:F,F::,,,F,::F:,:,,,:FFF:F,,,:F,::,FF::F:,:FF,,F,:FF:,,:,,,
@A01757:155:HFTYTDRX3:1:2101:30653:35321 2:N:0:CCTACCTA
GGACTACCAGGGTATCTAATCCCTTTCGCTCCCCTGGCCTTCGTGCCTCAGCGTCAGTTAATGTCCAGGAACCCGCCTTCGCCACGAGTGTTCCTCTCGATATCTACGCATTTCACTGCTACACCGAGAATTCCGGTTCCCCCTCCATTACTCTAGTCTCGCAGTATCATGTGCCGTCCGCGGGTTGAGCCCGCGCCTTTCACACACGACTTACGAAACAGCCTACGCACGCTTTACGCCCAGTGATTCCG
+
FFFFFFFFFFFFFFFFFF:FFFFFFFFFFFFFFFFFFFFFFFFFFFFFFFFFFFFFFFFFFFFFFFFFFFFFFFFFFFFFFFF:FFFFFFFFFFFFFFFFF:FFFFFFFFFFFFF:FFFFFFFFFFFFFFFFFFFFFFFFFFFFFFFFFFFFFF::FFFFFFF:FFFFFFFFFFFFFFFFFFFFFFFFFFFFFFFFFF:FFFFFFF:FFF:FFFFFFFFFFF:F:FFFFFFFFFFFFFFF:FF:FFFFFFF
@A01757:155:HFTYTDRX3:1:2101:27606:35336 2:N:0:CCTACCTA
GGACTACACGGGTTTCTAATCCTGTTCGCTACCCATGCTTTCGAGCCTCAGCGTCAGTTGCAGACCAGACAGCCGCCTTCGCCACTGGTGTTCTTCCATATATCTACGCATTCCACCGCTACACATGGAGTTCCACTGTCCTCTTCTGCACTCAAGTCGCCCGGTTTCCGATGCACTTCTTCGGTTAAGCCGAAGGCTTTCACATCAGACCTAAGCAACCGCCTGCGCTCGCTTTACGCCCAATAAATCCG
+
:FFFFFFFFFFFFFFFFFFFFFFFFFFFFFFFFFFFFFFFFFFFFFFFFFFFFFFFFFFFFFFFFFFFFFFFFFFFFFFFFFFFF,FF,FFFFFFFFFFFFFFFFFFFF:FFFFFFFFFFFFFFFFFFFFFFFFF:FFFFFFF,FFFFFFFFFFFFFFFFFFFFF:FFFFFFFFFFFFFFFFFFFFFFFFFFFFFFFFFFF:FF:FFFFFFFFFFFFFFFFFFFFFFFFFFFFFFFFFFFFFF:F:FFFFF
@A01757:155:HFTYTDRX3:1:2101:5990:35383 2:N:0:CCTACCTA
GGACTACCGGGGTTTCTAATCCCTTTCGCTCCCCTGGCCTTCGTGCCTCAGCGTCAGTTAATGTCCAGGAACCCGCCTTCGCCACGAGTGTTCCTCTCGATATCTACGCATTTCACTGCTACACCGAGAATTCCGGTTCCCCCTCCATTACTCTAGTCTCGCAGTATCATGTGCCGTCCGCGGGTTGAGCCCGCGCCTTTCACACACGACTTACGAAACAGTCTACGCACGCTTTACGCCCAGTGATTCCG
+
FFFFFFFFFFFFFFFFFFFFFFFFFFFFFFFFFFFFFFFFFFFFFFFFFFFFFFFFFFF:FFFF:FFFFFFFFFFFF:FFFFFFFFFFFFFFFFFFFFFFFFFFFFFFFFFFFFFF,FFFFFF:F:FFFFFFFFFFFFFFFFFFFFFFFFFFFFFFFFFFFFFFFFFF:F:F:FFFFFFFFFFF:FFFFFFFFFFFFFFFFFFFFF:FFFFFFFFFF,FFFFFFFFFFFFFFFFF:FFFFFFFFFFFFF:F
@A01757:155:HFTYTDRX3:1:2101:2672:35493 2:N:0:CCTACCTA
GGACTACCAGGGTATCTAATCCTGTTTGCTACCCACGCTTTCGAACCTCAGCGTCAGTTACAGACCAGAGAGCCGCTTTCGCCACTGGTGTTCTTCCATATATCTACGCATTTCACCGCTACACATGGAGTTCCACTCTCCTCTTCTGCACTCAAGTCTCCCAGTTTCCAATGCACTACTCCGGTTAAGCCGAAGGCTTTCACATCAGACTTAAAAGACCGCCTGCGTTCCCTTTACGCCCAATAAATCCG
+
FFFFFFFFFFFFFFFFFFFFFFFFFFFFFFFFFFFFFFFFFFFFFFFFFFFFFFFFFFFFFFFFFFFFFFFFFFFFFFFFFFFFFFFFFFFFFFFFFFFFFFFFFFFFFFFFFFFFFFFFFFFFFFFF:FFFFFFFFFFFFFFFFFFF:FFFFFFFFFFFFF:FFFFFFFFFFFFFFFFFFFFFFFFFFFFFFFFFFF,FFFFFF:FFFFFFF:FFF:F,FF,FF:FFF,FFFFFFFFF,FFFFF,F,:FF
@A01757:155:HFTYTDRX3:1:2101:18936:35571 2:N:0:CCTACCTA
GGACTACAAGGGTATCTAATCCTGTTTGCTACCCACGCTTTCGAACCTCAGCGTCAGTTACAGACCAGAGAGCCGCTTTCGCCACTGGTGTTCTTCCATATATCTACGCATTTCACCGCTACACATGGAGTTCCACTCTCCTCTTCTGCACTCAAGTCTCCCAGTTTCCAATGCACTACTCCGGTTAAGCCGAAGGCTTTCACATCAGACTTAAAAGACCGCCTGCGTTCCCTTTACGCCCAATAAATCCG
+
FFFFFFFFFFFFFFFFFFFFFFFFFFFFFFFFFFFFFFFFFFFFFFFFFFFFFFFFFFFFFFFFFFFFFFFFFFFF:FFFFFFFFFFFFFFFFFFFFFFFFFFFFFFFFFFFFFFFFFFFFFFFFFFFFFFFFFFFFFFFFFFFFFF:FFFFFFFFFFFFFFFFFFFF:FFFFFFFFF,FFFFFFFFFFFFFFFFFFFFFFFFFFF,FFFFFFFFFFF:FFFFFFFFFF,FFFFFF,FFFFFFFFFFFFFF
@A01757:155:HFTYTDRX3:1:2101:31620:35587 2:N:0:CCTACCTA
GGACTACAAGGGTTTCTAATCCTGTTTGCTACCCACGCTTTCGAACCTCAGCGTCAGTTACAGACCAGAGAGCCGCTTTCGCCACTGGTGTTCTTCCATATATCTACGCATTTCACCGCTACACATGGAGTTCCACTCTCCTCTTCTGCACTCAAGTCTCCCAGTTTCCAATGCACTACTCCGGTTAAGCCGAAGGCTTTCACATCAGACTTAAAAGACCGCCTGCGTTCCCTTTACGCCCAATAAATCCG
+
FFFFFFFFFFFFFFFFFFFFFFFFFFFFFFFFFFFFFFFFFFFFFFFFFFFFFFFFFFFFFFFFFFFFFFFFFFFFFFFFFFFFFFFFFFFFFFFFFFFFFFFFFFFFFFFFFFFFFFFFFFFFFFFFFFFFFFFFFFFFFFFFFFFFFFFFFFFFFFFFFF:FFFFFFFFFFFFFFFFFFFFFFFFF:FFFF:FFFFFFFFFFFFF:FFFFFFFFFFFFFFFFFFFFFFFFFFFF:FFFFFFFFFFFFFF
@A01757:155:HFTYTDRX3:1:2101:16089:35650 2:N:0:CCTACCTA
GGACTACCGGGGTTTCTAATCCTGTTCGATACCCACGCTTTCGTGCTTCAGCGTCAGTTGGGCGCCGGTATGCTGCCTTCGCAATCGGAGTTCTGCGTGATATCTATGCATTTCACCGCTACACCACGCATTCCGCATACTTCTCGCCCACTCAAGAACGCCAGTTTCAACGGCGGAGCGAGGTTGAGCCCCGCGATTTTACCGCTGACTTGGCATTCCGCCTACGCACCCTTTAAACCCAATAAATCCGG
+
FFFFFFFFFFFFFFFFFFFFFFFFFFFFFFFFFFFFFFFFFFFFFFFFFFFFFFFFFFFFFFFFFFFFFFFFFFFFFFFFFFFFFFFFFFFFFFFFFFF:FFFFFFFFFFFFFFFFFFFFFFFF:FFFFFFFFFFFFFFFFFFFFFFFFFFFFFFFFFFFFFFFFFFFFFFFFFFFFFFFFFFFFFFFFFFFFFFFFFFFFFFFFFFFFFFFFFF,FFFFFFFFFFFFFFFFFFFFFFFFFFF:FFFF:F,
@A01757:155:HFTYTDRX3:1:2101:32244:35665 2:N:0:CCTACCTA
GGACTACCAGGGTATCTAATCCTGTTTGCTCCCCACGCTTTCGAGCCTCAACGTCAGTTACTGTCCAGCAGGCCGCCTTCGCCACTGGTGTTCCTCCTAATATCTACGCATTTCACCGCTACACTAGGAATTCCGCCTGCCCCTCCAGTACTCTAGCCGCACAGTTTCCAGAGCAGTTCCGGGGTTGGGCCCCGGGCTTTCACTCCAGACTTGCACTGCCGTCTGCGCTCCCTTTACACCCGGTAAATCCG
+
FFFFFFFFFF:FFFFFFFFF,FFFFFF:,FF:FFFFF:FFF:,FF:FF,FF:FF,FFFFF:FFFFFFFFFFFFFFFFFFFFFFF:F:FFFFFFFFFFFFFFFFFFFFFFFFFFFFF:FFFF:FF:F:FFFFFFFF::FFFFFFFF,:FFFF:FFFF:F:F:FFFFFFF:F:FFF:FFFFFFFFFFFFFFFFFFFFFFFFF:FFFFF:FF:FFFF:FFFF:FFFFFFFF,::FFFF,FFFFF,F:,,,,:FF
@A01757:155:HFTYTDRX3:1:2101:28528:35681 2:N:0:CCTACCTA
GGACTACAGGGGTATCTAATCCTGTTCGCTACCCATGCTTTCGAGCCTCAGCGTCAGTTGCAGACCAGACAGCCGCCTTCGCCACTGGTGTTCTTCCATATATCTACGCATTCCACCGCTACACATGGAGTTCCACTGTCCTCTTCTGCACTCAAGTCGCCCGGTTTCCGATGCACTTCTTCGGTTAAGCCGAAGGCTTTCACATCAGACCTAAGCAACCGCCTGCGCTCGCTTTACGCCCAATAAATCCG
+
FF:FFFFFFFFFFFFFF:FFF:FFFFFF:FFFFFFFFFFFFFFFFFFFFFFFFFF:FFFFFFFFFF:FFF:FFFFF:FFFFF:FFFFF,FFFF:FFFFFFFFFFFFFFFFFFFFFFFFFF:FFFFFFFFFFFF:FFFFFFFFFFFFFF,FFF:FFFFFFFFFFFFFFFFF,FFFFFFFF:FFFFFFFFFFFFFFFFFFFFFFFFFFFFFFFFFFFFF,FFFFFFFFFFFFFFFF:,,FFFFFFFFFFFFFF
@A01757:155:HFTYTDRX3:1:2101:17797:35697 2:N:0:CCTACCTA
GGACTACAAGGGTATCTAATCCTGTTTGCTACCCACGCTTTCGAACCTCAGCGTCAGTTACAGACCAGAGAGCCGCTTTCGCCACTGGTGTTCTTCCATATATCTACGCATTTCACCGCTACACATGGAGTTCCACTCTCCTCTTCTGCACTCAAGTCTCCCAGTTTCCAATGCACTACTCCGGTTAAGCCGAAGGCTTTCACATCAGACTTAAAAGACCGCCTGCGTTCCCTTTACGCCCAATAAATCCG
+
FFFFFFFFFFFFFFFFFFFFFFFFFFFFFFFFFFFFF:FFFFFFFFFF:FFFFFFFFFFF:FFFFFFFF,FFFFFFFFFFFFFF,FFFFFFFFFFFFFFFFFFFFFFFFF:F:FFFFFFFFFFFFFFFFFFFFFF,F:F:FFFFFFFFFF:F::FFFFFFFFFFFFF,FFF:FFFFFF:F,FFFFFFF,FFFFFFFF:FFFFFFF,FFF,FFFFFF::F:F:FF:FFFFFFFFFFFFFFFFFFFF,F,FFF
@A01757:155:HFTYTDRX3:1:2101:2419:35712 2:N:0:CCTACCTA
GGACTACTGGGGTATCTAATCCTGTTCGATCCCCACGCTTTCGTGCCTCAGCGTCAGTCGGGCGCCGGTATGCTGCCTTCGCAATCGGAGTTCTGCGTGATATCTATGCATTTCACCGCTACACCACGCATTCCGCATACTTCTCGCCCACTCAAGATCCCCAGTTTCAACGGCCGGCCCGGGTTGAGCCCGGACATTTTACCGCTGACTTAAAAATCCGCCTACGCACCCTTTAAACCCAATAAATCCGG
+
FFFFFFFFFFFFFFFFFFFFFFFFFFFFFFFFFFFFFFFFFFFFFFFFFFFFFFFFFFFFFFFFFFFFFFFFFFFFFFFFFFFFFFFFFFFFFFFFFFFFFFFFFFFFFFFFFFFFFFFFFFFFFFFFFFFFFFFFFFFFFFFFFFFFFFFFFFFFFFFFFFFFFFFFFFFFFFFFFFFFFFFFFFFFF:FFFFFFFFFF,FFFFFFFFFFFFFFFFFFFFFFFFFFFFFFFFFFFFFFFFFFFFF::FFF
@A01757:155:HFTYTDRX3:1:2101:17987:35712 2:N:0:CCTACCTA
GGACTACAAGGGTATCTAATCCTGTTTGCTACCCACGCTTTCGAACCTCAGCGTCAGTTACAGACCAGAGAGCCGCTTTCGCCACTGGTGTTCTTCCATATATCTACGCATTTCACCGCTACACATGGAGTTCCACTCTCCTCTTCTGCACTCAAGTCTCCCAGTTTCCAATGCACTACTCCGGTTAAGCCGAAGGCTTTCACATCAGACTTAAAAGACCGCCTGCGTTCCCTTTACGCCCAATACATCCG
+
FFFFFFFFFFFFFFFFFFFFFFFFFFFFFFFFFFFFFFFFFFFFFFFFFFFFFFFFFFFFFFFFFFFFFFFFFFFFFFFFFFFFF:FFFFFFFFFFFF:FFFFFFFFFFFFFFFFFFFFFFFFFFFFFFFFFFFFFFFFFFFFFFFFFF,FFF:FFFFFFFFFFFFFFFFFFFFFFFFFFFFFFFFFFFFFFFFFFFFFFFFFFFFFFFFFFFFFFFFFFFFFFFFFFFFFFFFFFFFFFFFFFF,FFFFF
@A01757:155:HFTYTDRX3:1:2101:17381:35822 2:N:0:CCTACCTA
GGACTACAAGGGTATCTAATCCTATTTGCTCCCCACGCTTTCGGGACTGAGCGTCAGTTGCAGGCCAGATCGTCGCCTTCGCCACTGGTGTTCCTCCATATATCTACGCATTTCACCGCTACACATGGAATTCCACGATCCTCTCCTGCACTCTAGCTGCCCGGTTTCTATGGCTTACTGAAGTTAAGCTTCAGTCTTTCACCACAGACCTTTGCTGCCGCCTGCTCCCTCTTTACGCCCAATAATTCCGG
+
FFFFFFFFFFFFFFFFFFFFFFFFFFFFFFFFFFFFFFFFFFFFFFFFFFFFFFFFFFFFFFFF:FFFFFFF:FFFFFFFFFFFFFFFFFFFFFFFFFFFFFFFFFFFFFFFFFFFFFFFFFFFFFFFF:FFFFFFFFF:FFFFFFFFFFFFFFFFFF,FFFFFFFFFFFFFFFFFFFFFFFFFF:FFFFFFFFFFF:FF:FFF:FFFFFFFFFFFFFFFFFFFFFFFFFFFFFFFFF:FF:FFFF::FFF
@A01757:155:HFTYTDRX3:1:2101:9200:35931 2:N:0:CCTACCTA
GGACTACAGGGGTATCTAATCCTGTTTGCTACCCACGCTTTCGAACCTCAGCGTCAGTTACAGACCAGAGAGCCGCTTTCGCCACTGGTGTTCTTCCATATATCTACGCATTTCACCGCTACACATGGAGTTCCACTCTCCTCTTCTGCACTCAAGTCTCCCAGTTTCCAATGCACTACTCCGGTTAAGCCGAAGGCTTTCACATCAGACTTAAAAGACCGCCTGCGTTCCCTTTACGCCCAATAAATCCG
+
FFFFFFFFFFFFFFFFFFFFFFFFFFFFFFFFFFFFFFFFFFFFFFFFFFFFFFFFFFFFFFFFFFFFFFFFFFFFFFFFFFFFFFFFFF:FFFFFFFFFFFFFFFFFFFFFFFFFFFFFFFFFFFFFFFFFFFFFFFFFFFFFFFFFFFFFFFFFFFFFFFFFFFFFFFFFFFFFFFFFFFFFFFFFFFFFF,FFF:FFFFFFFFFFFFFF,FFFFFFFFFFFFFFFFFFFFFFFFFFFFFF::,:FFFF
@A01757:155:HFTYTDRX3:1:2101:6370:35947 2:N:0:CCTACCTA
GGACTACACGGGTATCTAATCCTGTTCGCTACCCATGCTTTCGAGCCTCAGCGTCAGTTGCAGACCAGACAGCCGCCTTCGCCACTGGTGTTCTTCCATATATCTACGCATTCCACCGCTACACATGGAGTTCCACTGTCCTCTTCTGCACTCAAGTCGCCCGGTTTCCGATGCACTTCTTCGGTTAAGCCGAAGGCTTTCACATCAGACCTAAGCAACCGCCTGCGCTCGCTTTACGCCCAATAAATCCG
+
FFFFFFFFFFFFFFFFFFFFFFFFFFFFFFFFFFFFFFFFFFFFFFFFFFFFFFFFFFFFFFFFFFFFFFFFFFFFFFFFFFFFFFFF:FFFFFFFFFFFFFFFFFFFFFFFFFFFFFFFFFFFFFFFFFFFFFFFFFFFFFFFFFFFFFFFFFFFFFFFFFFFFFFFFFFFFFFFFFFFFFFFFFFFFFFFFFFFFFFFFFFFFFFFFFFFFF::FFFFFFFFFFFFFFFFFFFFFFFFFFFF:FF,FFF
@A01757:155:HFTYTDRX3:1:2101:13295:35978 2:N:0:CCTACCTA
GGACTACCGGGGTATCTAATCCTGTTCGATACCCACGCTTTCGTGCTTCAGCGTCAGTTGGGCGCCGGTATGCTGCCTTCGCAATCGGAGTTCTGCGTGATATCTATGCATTTCACCGCTACACCACGCATTCCGCATACTTCTCGCCCACTCAAGAACGCCAGTTTCAACGGCGGAGCGAGGTTGAGCCCCGCGATTTTACCGCTGACTTGGCATTCCGCCTACGCACCCTTTAAACCCAATAAATCCGG
+
FFFFFFFFFFFFFFFFFFFFFFFFFFFFFFFFFFFFFFFFFFFFFFFFFFFFFFFFFFFFFFFFFFFFFFFFFFFFFFFFFFFFFFFFFFFFFFFFFFFF:FFFFFFFFFFFFFFFFFFFFFFFFFFFFFFFFFFFFFFFFFFFFFFFFFFFFF,FFFFFFFFFFFFFFFFFFFFFFFFFFFFFFFFFFFFFFFFFFFFFF:FFFFFFFFFFFFFFFFFFFFFFFFFFFFF:FFFFFFFF,FFFFFFFFF:
@A01757:155:HFTYTDRX3:1:2101:21305:35978 2:N:0:CCTACCTA
GGACTACCCGGGTTTCTAATCCTGTTCGCTACCCATGCTTTCGAGCCTCAGCGTCAGTTGCAGACCAGAGAGCCGCCTTCGCCACTGGTGTTCTTCCATATATCTACGCATTCCACCGCTACACATGGAGTTCCACTCTCCTCTTCTGCACTCAAGTTCAACAGTTTCTGATGCAATTCTCCGGTTGAGCCGAAGGCTTTCACATCAGACTTATTGAACCGCCTGCACTCGCTTTACGCCCAATAAATCCG
+
FFFFFFFFFFFFFFFFFFFFFFFFFFFFFFFFFFFFFFFFFFFFFFFFFFFFFFFFFFFFFFFFFFFFFFFFFFFFFFFFFFFFFFFFFFFFFFFFFFFFFFFFFFFFFFFFFFFFFFFFFFFFFFFFFFFFFFFFFFFFFFFFFFFFFFFFFFFFFFFFFFFFFFFFFF,FFF:FFFFFFFFFFF:FFFFFFFFFFFFFFFFFFFFFFFFFF:FF:FFFFFFFFFFFFF:FFFFFFFFFFFFFFFFFF:F
@A01757:155:HFTYTDRX3:1:2101:3378:36025 2:N:0:CCTACCTA
GGACTACTGGGGTTTCTAATCCTGTTTGCTACCCACGCTTTCGAACCTCAGCGTCAGTTACAGACCAGAGAGCCGCTTTCGCCACTGGTGTTATTCCATATATCTACGCATTTCACCGCTACACATGGAGTTCCACTCTCCTCTTCTGCACTCAAGTCTCCCAGTTTCCAATGCACTACTCCGGTTAAGCCGAAGGCTTTCACATCAGACTTAAAAGACCGCCTGCGTTCCCTTTACGCCCAATAAATCCG
+
:FFFFF:FFF:FFFF,FFFFF:FFFFFFFFFFFFFFFFF:FFFFFFF:FF,FFFFFFFFFFF,FFFFFFFFF:FFFFFFFFFFFF:,F:F:F,F:F,FFFFFF:FF,,FFF:F:FF:FFFFFFFFF,:F:FF,:FFFFFFF:FFFFFFF:FFFFFFFFF,FFF:FFF:,:F::FFF,F:FFFFF,F:F,FF,:F,FFFFF,FFFF:F,F,FFFF:F:,,F:FFF,FF:F,FF:FFF:,,FFFF,FFF,FFF
@A01757:155:HFTYTDRX3:1:2101:3206:36072 2:N:0:CCTACCTA
GGACTACTGGGGTTTCTAATCCCTTTCGCTCCCCTGGCCTTCGTGCCTCAGCGTCAGTTAATGTCCAGGAACCCGCCTTCGCCACGAGTGTTCCTCTCGATATCTACGCATTTCACTGCTACACCGAGAATTCCGGTTCCCCCTCCATTACTCTAGTCTCGCAGTATCATGTGCCGTCCGCGGGTTGAGCCCGCGCCTTTCACACACGACTTACGAAACAGCCTACGCACGCTTTACGCCCAGTGATTCCG
+
FFFFFFFFFFFFFFFFFFFFFFFFFFFFFFFFFFFFFFFFFFFFFFFFFFFFFFFFFFFFFFFFFF:FFFFFFFFFFFFFFFF:FFFFFFFFFFFFFFFFFFFFFFFFFFFFFFFFFFFFFFFFFFF:FFFFFFFFFFFFFFFFFFFFFFFFFFFFFFFFFFFFFFFFFFFFFFFFFFFFFFFFFFFFFFFFFFFFFFFFFFFFFFFFFFFFFFFFFFFFFFFFFFFFFFFFFFFFFFF:FFFFFFFFF:F
@A01757:155:HFTYTDRX3:1:2101:22607:36198 2:N:0:CCTACCTA
GGACTACTCGGGTATCTAATCCTGTTCGCTACCCATGCTTTCGAGCCTCAGCGTCAGTTGCAGACCAGAGAGCCGCCTTCGCCACTGGTGTTCTTCCATATATCTACGCATTCCACCGCTACACATGGAGTTCCACTCTCCTCTTCTGCACTCAAGTTCAACAGTTTCTGATGCAATTCTCCGGTTGAGCCGAAGGCTTTCACATCAGACTTATTGAACCGCCTGCACTCGCTTTACGCCCAATAAATCCG
+
FFFFFFFFFFFFFFFFFFFFFFFFFFFFFFFFFFFFFFFFFFFFFFFFFFFFFFFFFFFFFFFFFFFFFFFFFFFFFFFFFFFFFFFF:F:FFFFFFFFFFFFFFFFFFFFFFFFFFFFFFFFFFFFFFFFFFFFFFFFFFFFFFFFFFFFFFFFFFFFFFFFFFFFFFFFFFFFFFFFFFFFFFFFFFFFFFFFFFFFFFFFFFFFFFFFFFFFFFFFFFFFFFFFFFFFFFFFFFFFFFFFFFFFF:FF
@A01757:155:HFTYTDRX3:1:2101:6361:36213 2:N:0:CCTACCTA
GGACTACTGGGGTTTCTAATCCCTTTCGCTCCCCTGGCCTTCGTGCCTCAGCGTCAGTTAATGTCCAGGAACCCGCCTTCGCCACGAGTGTTCCTCTCGATATCTACGCATTTCACTGCTACACCGAGAATTCCGGTTCCCCCTCCATTACTCTAGTCTCGCAGTATCATGTGCCGTCCGCGGGTTGAGCCCGCGCCTTTCACACACGACTTACGAAACAGCCTACGCACGCTTTACGCCCAGTGATTCCG
+
FFFFFFFFFFFFFFFFFFFFFFFFFFFFFFFFFFFFFFFFFFFFFFFFFFFFFFFFFFFFFFFFFFFFFFFFFFFFFFFFFFFFFFFFFFFFFFFFFFFFF,FFFFFFFFFFFFFFFFFFFFFFFFFFFFFFFFFFFFFFFFFFFFFFFFFFFF:FFFFFFFFFFFFFFFFFFFFFFFFFFFFF:FFFFFFFFFFFFFFFFFFFF:FFFFFFF:FFFFFFFFFFFF:F,FFFFFFFFFFFFF:FFFFF:FF
@A01757:155:HFTYTDRX3:1:2101:5448:36260 2:N:0:CCTACCTA
GGACTACACGGGTATCTAATCCTGTTTGCTACCCACGCTTTCGAACCTCAGCGTCAGTTACAGACCAGAGAGCCGCTTTCGCCACTGGTGTTCTTCCATATATCTACGCATTTCACCGCTACACATGGAGTTCCACTCTCCTCTTCTGCACTCAAGTCTCCCAGTTTCCAATGCACTACTCCGGTTAAGCCGAAGGCTTTCACATCAGACTTAAAAGACCGCCTGCGTTCCCTTTACGCCCAATAAATCCG
+
FFFFFFFFFFFFFFFFFFFFFFFFFFFFFFFFFFFFFFFFFFFFFFFFFFFFFFFFFFFFFFFFFFFFFFFFFFFFFFFFFFFFFFFFFFFFFFFFFFFFFFFFFFFFFFFFFFFFFFFFFFFFFFFFFFFFFFFFFFFFFFFFFFFFFFFFFFFFFFFFFFFFFFFFFFFFFFFFFFFFFFFFFFFF:FFFFF:FFFFFFFFFFF:FFFFFFFFFFFFFFFFFFFFFF,:,FFFFFFFFFFFFFFFFFFF
@A01757:155:HFTYTDRX3:1:2101:22019:36276 2:N:0:CCTACCTA
GGACTACTCGGGTATCTAATCCTGTTCGCTACCCATGCTTTCGAGCCTCAGCGTCAGTTGCAGACCAGAGAGCCGCCTTCGCCACTGGTGTTCTTCCATATATCTACGCATTCCACCGCTACACATGGAGTTCCACTCTCCTCTTCTGCACTCAAGTTCAACAGTTTCTGATGCAATTCTCCGGTTGAGCCGAAGGCTTTCACATCAGACTTATTGAACCGCCTGCACTCGCTTTACGCCCAATAAATCCG
+
FFFFFFFFFFFFFFFFFFFFFFFFFFFFFFFFFFFFFFFFFFFFFFFFFFFFFFFFFFFFFFFFFFFFFFFFFFFFFFFFFFFF:FFFFFFF:FFFFFFFFFFFFFFFFFFFFFFFFFFFFFFFFFFFFFFFFFFFFFFFFFFFFFFFFFFFFFFFFFFFFFFFFFFFFFFFFFFFFFFFFFFFFFFFFFFFFFFFFFFFFFF:FFFFFFFFFFF:FFFFFFFFFFFFFFFFFFFFFFFFFFFFFFFF:FF
@A01757:155:HFTYTDRX3:1:2101:1199:36323 2:N:0:CCTACCTA
GGACTACCGGGGTTTCTAATCCTGTTTGCTACCCACGCTTTCGAACCTCAGCGTCAGTTACAGACCAGAGAGCCGCTTTCGCCACTGGTGTTCTTCCATATATCTACGCATTTCACCGCTACACATGGAGTTCCACTCTCCTCTTCTGCACTCAAGTCTCCCAGTTTCCAATGCACTACTCCGGTTAAGCCGAAGGCTTTCACATCAGACTTAAAAGACCGCCTGCGTTCCCTTTACGCCCAATAAATCCG
+
FFFFFFFFFFFFFFFFFFFFFFFFFFFFFFFFFFFFFFFFFFFFFFFFFFFFFFFFFFFFFFFFFFFFFFFFFFFF:FFFFFFFFFFFFFFFFFF:FFFFFFFFFFFFFFFFF:F:FFFFF,FFFFFFFFFFFFFFFFFFFFFFFFFFFFFFFFF:FFFFFFF,FFF,FFF:FFFFFF:FFFFFFFFFFFFFFF:FFFFFFFFFF:FF:F:F::F::::FFFFFF,FFFF:FFFFFFFFFFFFFFFFF::F
@A01757:155:HFTYTDRX3:1:2101:24542:36479 2:N:0:CCTACCTA
GGACTACATGGGTATCTAATCCTGTTCGATACCCACGCTTTCGTGCTTCAGCGTCAGTTGGGCGCCGGTATGCTGCCTTCGCAATCGGAGTTCTGCGTGATATCTATGCATTTCACCGCTACACCACGCATTCCGCATACTTCTCGCCCACTCAAGAACGCCAGTTTCAACGGCGGAGCGAGGTTGAGCCCCGCGATTTTACCGCTGACTTGGCATTCCGCCTACGCACCCTTTAAACCCAATAAATCCGG
+
FFFFFFFFFFFFFFFFFFFFFFFFFFFFFFFFFFFFFFFFFFFFFFFFFFFFFFFFFFFFFFFFFFFFFFFFFFFFFFFFFFFFFFFFFFFFFFFFFFFFFFFFFFFFFFFFFFFFFFFFFFFFFFFFFFF:FFFFFFFF:FFFFFFFFFFFFFFFFFFFFFFFFFFFFFFFFFFFFFFFFFFFFFFFFFFFFFFFFFFFFFFFFFFFFFFFFF:FFFFFFFFFFFFFFFFFFF:FFFFFFFFFF:FFFFF
@A01757:155:HFTYTDRX3:1:2101:5195:36511 2:N:0:CCTACCTA
GGACTACACGGGTATCTAATCCTGTTTGCTACCCACGCTTTCGAACCTCAGCGTCAGTTACAGACCAGAGAGCCGCTTTCGCCACTGGTGTTCTTCCATATATCTACGCATTTCACCGCTACACATGGAGTTCCACTCTCCTCTTCTGCACTCAAGTCTCCCAGTTTCCAATGCACTACTCCGGTTAAGCCGAAGGCTTTCACATCAGACTTAAAAGACCGCCTGCGTTCCCTTTACGCCCAATAAATCCG
+
FFFFFFFFFFFFFFFFFF:FFFFFFFFFFFFFFFFFFFFFFFFFFFFFFFFFFFFFFFFFFFFFFFFFFFFFF:FFFFFFFFFFFFFFFFFFFFFFFFFFF:F:FFFFFFFFFFFFFFFFFFFFFFFFFF:FFFF:FFFFFFFFFFFFFFFFFF:FFFFFFFFFFFFFFFFFFFFFFFFFFFFFFFF:F:FF,FFFFFFFFFFFFFFFF:FFF:FF::FFF::FFFFFFF:FFFFF::FFFFFFFFFFFF:
@A01757:155:HFTYTDRX3:1:2101:23213:36558 2:N:0:CCTACCTA
GGACTACTGGGGTTTCTAATCCTGTTCGCTACCCATGCTTTCGAGCCTCAGCGTCAGTTGCAGACCAGAGAGCCGCCTTCGCCACTGGTGTTCTTCCATATATCTACGCATTCCACCGCTACACATGGAGTTCCACTCTCCTCTTCTGCACTCAAGTTCAACAGTTTCTGATGCAATTCTCCGGTTGAGCCGAAGGCTTTCACATCAGACTTATTGAACCGCCTGCACTCGCTTTACGCCCAATAAATCCG
+
:FFFFFFFFFFF,FFFF:FFFFFFFF:FFFFFFFFFFFFFFFFFFFFFFFFFFFFFFFFFFFFFFFFFFFFFFFFFFFFFFFFFFFFFFFFFFFFFFFFFFFFFFFFFF:FFFFFFFFFFFFFFFFFFFFFFF:FFFFFFFFFFFFFF:FFFFFF,FFFFFF::FFFFFFFFFFF,FFFFFFFFFFFFFFFFFFFFFFFFFFFFFFF,FFFFFFFFFFFFFFFF:FFFFFFFFFFFF,FF:F:,FFFFFFF
@A01757:155:HFTYTDRX3:1:2101:11984:36589 2:N:0:CCTACCTA
GGACTACAAGGGTTTCTAATCCTGTTCGCTACCCATGCTTTCGAGCCTCAGCGTCAGTTGCAGACCAGAGAGCCGCCTTCGCCACTGGTGTTCTTCCATATATCTACGCATTTCACTGCTACACCGAGAATTCCGGTTCCCCCTCCATTACTCTAGTCTCGCAGTATCATGTGCCGTCCGCGGGTTGAGCCCGCGCCTTTCACACACGACTTACGAAACAGCCTACGCACGCTTTACGCCCAGTGATTCCG
+
FFFFFFFFFFFFFFFFFFFFFFFFFFFFFFFFFFFFFFFFFFFFFFFFFFFFFFFFFFFFFFFFFFFFFFFFFFFFFFFFFFFFFFFFFFFFFFFFFFFFFFFFFFFFFFFFFFFFFFFFFFFFFFFFFFFFFFFFFFFFFFFFFFFFFFFFFFFFFFFFFFFFFFFFFFFFFFFFFFFFFFFFFFFFFFFFFFFFFFFFFFFFFFFFFFFFFFFFF:FFFFFFFFFFFFFFFFFFFFFFFFFFFFFFFFF
@A01757:155:HFTYTDRX3:1:2101:21965:36652 2:N:0:CCTACCTA
GGACTACAAGGGTATCTAATCCTGTTTGCTACCCACGCTTTCGAACCTCAGCGTCAGTTACAGACCAGAGAGCCGCTTTCGCCACTGGTGTTCTTCCATATATCTACGCATTTCACCGCTACACATGGAGTTCCACTCTCCTCTTCTGCACTCAAGTCTCCCAGTTTCCAATGCACTACTCCGGTTAAGCCGAAGGCTTTCACATCAGACTTAAAAGACCGCCTGCGTTCCCTTTACGCCCAATAAATCCG
+
FFFFFFFFFFFFFFFFFF:FFFFF:FFFFFFFFFFFFFFFFFFFFFFFFFFFFFF:FFF:FFFFFFFFFFFFFFFFFFFFFFFFFFFFFFFFFFFFFFFFFFFFFFFFFFFFFFFFFFFFFFFFFFFFFFFFFFFFFFFFFFFFFFFF:FFFFFFFFFFFFFFFFFFFFFFF:FFFFFFFFFFFFFFF:FFFFFFFFFFFFF:FFFFFFFFFFFF::FFFFFFFFFFFF:FFFFFF:FFFFFFFF:F,FFF
@A01757:155:HFTYTDRX3:1:2101:19108:36714 2:N:0:CCTACCTA
GGACTACCAGGGTATCTAATCCTGTTCGATACCCACGCTTTCGTGCTTCAGCGTCAGTTGGGCGCCGGTATGCTGCCTTCGCAATCGGAGTTCTGCGTGATATCTATGCATTTCATCGCTACACCACGCATTCCGCATACTTCTCGCCCACTCAAGAACGCCAGTTTCAACGGCGGAGCGAGGTTGAGCCCCGCGATTTTACCGCTGACTTGGCATTCCGCCTACGCACCCTTTAAACCCAATAAATCCGG
+
FFFFFFFFFFFFFFFFFFFFFFFFFFFFFFFFFFFFFFFFFFFFFFFFFFFFFFFFFFFFFFFFFFFFFFFFFFFFFFFFFFFFFFFFFFFFFFFFFFFFFFFFF,FFFFFFFFFFFFFFFFFFFFFFFFFFFFFFFFFFFFFFFFFF:FFFFFFFFFFFFFFFFFFFFFFFFFFFFFFFFFFFFFFFFFFFFFFFFFFFF:FFFFFFFFFFFFFFFFFFFFFFFFFFFFFFFF,FFFFFFFFFFFFF:FF
@A01757:155:HFTYTDRX3:1:2101:10511:36730 2:N:0:CCTACCTA
GGACTACTAGGGTATCTAATCCTGTTCGCTACCCATGCTTTCGAGCCTCAGCGTCAGTTGCAGACCAGAGAGCCGCCTTCGCCACTGGTGTTCTTCCATATATCTACGCATTCCACCGCTACACATGGAGTTCCACTCTCCTCTTCTGCACTCAAGTTCAACAGTTTCTGATGCAATTCTCCGGTTGAGCCGAAGGCTTTCACATCAGACTTATTGAACCGCCTGCACTCGCTTTACGCCCAATAAATCCG
+
FFFFFFFFFFFFFFFFFFFFFFFFFFFFFFFFFFFFFFFFFFFFFFFFFFFFFFFFFFFFFFFFFFFFFFFFFFFFFFFFFFFFFFFFFFFFFFFFFFFFFFFFFFFFFFFFFFFFFFFF:FFFFFFFFFFFFFFFFFFFFFFFFFFFFFFFFFFFFFFFF:FFFFFFFFFFFFFFFFFFFFFFFFF:FFFFFFFFFFFFFFFFFFFFFFFFFFFF:FF,FF:FFFFFFFFFF:FF,FFFFFFFFFFFFFF
@A01757:155:HFTYTDRX3:1:2101:31114:36746 2:N:0:CCTACCTA
GGACTACACGGGTATCTAATCCTGTTCGATACCCACGCTTTCGTGCTTCAGCGTCAGTTGGGCGCCGGTATGCTGCCTTCGCAATCGGAGTTCTGCGTGATATCTATGCATTTCACCGCTACACCACGCATTCCGCATACTTCTCGCCCACTCAAGAACGCCAGTTTCAACGGCGGAGCGAGGTTGAGCCCCGCGATTTTACCGCTGACTTGGTATTCCGCCTACGCACCCTTTAAACCCAATAAATCCGG
+
FFFFFFFFFFFFFFFFFFFFFFFFFFFFFFFFFFFFFFFFFFFFFFFFFFFFFFFFFFFFFFFFFFFFFFFFFFFFFFFFFFFFFFFFFFFFFFFFFFFFFFFFFFFFFFFFFFFFFFFFFFFFFFFFFFFFF:FFFFFFFFFFFFFFFFFFFF:FFFFFFFFFFFFFFFFFFFFFFFFFFFFFFFFFF:FFFFFFFFFFFFFFFFFF:FFF,FFFF:FFFFFFFFFFFFFFFFFF::F:FFFFFFFF,FF
@A01757:155:HFTYTDRX3:1:2101:32533:36793 2:N:0:CCTACCTA
GGACTACAAGGGTATCTAATCCTGTTCGCTACCCATGCTTTCGAGCCTCAGCGTCAGTTGCAGACCAGACAGCCGCCTTCGCCACTGGTGTTCTTCCATATATCTACGCATTCCACCGCTACACATGGAGTTCCACTGTCCTCTTCTGCACTCAAGTCGCCCGGTTTCCGATGCACTTCTTCGGTTAAGCCGAAGGCTTTCACATCAGACCTAAGCAACCGCCTGCGCTCGCTTTACGCCCAATAAATCCG
+
FFFFFFFFFFFFFFFFFFFFFFFFFFFFFFFFFFFFFFFFFFFFFFFFFFFFFFFFFFFFFFFFFFFFFFFFFFFFFFFFFFFFFFFF,F:FFFFFFFFFFFFFFFFFFFFFFFFFFFFFFFFFFFFFFFFFFFFFFFFFFFFFFFFFFFFFFFFFFFFFFFFF:FFFFFFFFFFFFFFFFFFFFFFFFFFFFFFFFFFFFFFFFFFFFFFFFFFFFFFFFFFFF:FFFFFFFFFF:FFF:FFFFF,FFFF
@A01757:155:HFTYTDRX3:1:2101:31186:36808 2:N:0:CCTACCTA
[truncated: 64,652,190 more chars]
